# Supplementary material for: Soybean (Glycine max) expansin gene superfamily origins: segmental and tandem duplication events followed by divergent selection among subfamilies
Source: BMC Plant Biol. 2014 Apr 11;14:93. doi: 10.1186/1471-2229-14-93 (PMC4021193; doi:10.1186/1471-2229-14-93)
Supplement: Additional file 3 — Coding sequences data of the expansin gene superfamily in soybean. [file 1471-2229-14-93-S3.txt]

>Glyma01g06030
ATGGCTCAAGTTTGTTTGCTCTTGGTGGGGCTTCTCACAATGTTCTCCTCTGCCTATGGCTATGGATATGGTGGTGGCTGGGTTAATGCACATGCCACCT
TCTATGGAGGAAGTGATGCCTCAGGAACAATGGGTGGGGCATGTGGATATGGCAACCTCTACAGCCAAGGGTATGGAACAAACACTGCTGCTTTGAGCAC
TGCTTTGTTCAACAATGGTCTTAGTTGTGGCTCATGCTATGAAATAAGGTGTGTGAATGACCATAGGTGGTGCCTCCCTGGCTCCATTATGGTCACTGCC
ACCAATTTCTGCCCTCCAAACAATGCCTTACCAAACAATGCAGGAGGATGGTGCAACCCTCCTATGCACCATTTTGACCTCTCTCAGCCTGTCTTCCTTC
GCATTGCACAATACAGAGCAGGAATTGTGCCTGTGTCCTACAGAAGGGTACCCTGCAGGAGAAGGGGAGGCATAAGGTTCACAATCAATGGCCACTCCTA
CTTTAACTTGGTCCTCATAACAAACGTAGGAGGTGCTGGAGATGTTCATGGTGTGGCCATCAAAGGGTCAAGAACTGGGTGGATGCCAATGTCCAGAAAC
TGGGGTCAAAATTGGCAAAGCAACAACTATCTCAATGGCCAAAGCCTCTCATTCAAGGTCACCACTAGTGATGGCCGTACAGTGGTGTCCTACAATGTTG
CCCCTGCTGGTTGGTCCTTCGGCCAAACCTACACTGGTGCTCAATTCCGCTAG

>Glyma01g16140
ATGGCTCTTACACTTCAACGTGCATTATCTGAACTACTCACCCTAATAGCTATTCTCTCAATATTCCTAGTGATCCCTTCCTTTTGTTTCAACCCCAAAA
AGCTTTATAATGCTTCATATTATTCTCCATCTAGTTCAGATTGGTCACCTGCAGTGGCCACTTGGTATGGACCTGCCAATGGAGATGGAAGTGAAGGTGG
AGCTTGTGGATATGGTAACGCTGTTGGGCAACCTCCATTTTCTTCTTTAATATCCGCGGGAAGCCCTCTTATATATGACTCTGGCAAAGGATGTGGTTCT
TGTTATGAGGTGAAATGCACAGGGAATTCTGCATGCTCAGGCAACCCCGTGAAAGTAGTCATCACTGATGAGTGTGCTGGGTGTGGCTCAGATGCTCAAT
ATCATTTTGATCTGAGTGGCAATGCTTTTGGAGCAATGGCAATTTCGGGCCAAGATGAGAATCTACGCAATGCAGGAAAAATAAACATTCAGCACAGAAG
AATTGAATGCAACTATCCCGGTAGGTCAATAGCTTTCCACGTGGATTCTGGCTCAAACCAAGAATATTTTGCTACCTTGGTTGAATATGAGGATGGGGAT
GGTGACCTTGCCAAGGTTGAACTCAAGGAAGCACTTGATTCAGGGTCATGGGATTCCATGCAACAATCATGGGGTGCAGTTTGGAAATTTGACAAGGGCT
CACCACTGAGAGCACCATTCTCTATCAAGCTAACCACACTTGAGTCTGGCCAGACCATTGTGGCCAACAATGTGATCCCTGCAGGGTGGACTCCTGGTCA
GACTTACAGATCGATTGTGAATTTTGCAACCTAA

>Glyma01g35070
ATGGCGCTTTATCTTTTCTGTCTTCTTCTTGCTATCACCTTGATTTTCATGCAAACTCTGGCAGATACTTCATGCACTGATTTTGGTGCATGTGGGTTTG
GTTCCTTTGGTGCTACAGTCAATGGTGGAGATGTATCAGCTGCATCTTCTCTTTATCGAAATGGTGTTGGTTGTGGTGCCTGTTACCAGGTGAGGTGTAC
CAACAGTGTATATTGCTCAGAAACTGGTGTGACTGCAGTTATAACCGACCAAGCTTCAAGTGATAACACTGATTTCATTCTTGGCAAACATGCCTTTAGC
CGAATGGCTCAAACCACTGATGCAGCTGCTTCTCTATTAGCCCTTGGCGTGGCTTTTATCTTTCTATCTGTCTCCAGTGTTGCATGCAGCTACCCAGATA
AAAACATAACAATCAAGATAGATGAGAGCAGCAACAACCCATATTACTTGGCTTTTGTCATTTGGTATCAACAAGGAAGGAGAGACATAACTGCTGTGCA
GCTCTGTGAGACTCAAAACTTTGTGTGCAAGTTACTAGATAGAAGCCATGGGGCAGTGTGGACTACTACCTCTCCACCGAAAGAGGGAGAAGAAACATGG
GTTGTTCCTGTTAATAACATACCCGGAGACTGGAAGGCTGGTGAAACATACGATTAG

>Glyma01g41050
ATGGCGCTTTATCTTTTCTGTCTTCTTCTTGCTATCACCTTCATTTTCATGCAAACTCTGGCAGATACTTCATGCACTGATTGTTTCATTCATTCTCGGG
CTGCTTATTATCCAAATTCTGAAGAACACGGAACAGATATTGGTGCATGTGGGTTTGGTTCCTTTGGTGCTACAGTCAATGGTGGAGATGTATCAGCTGC
ATCTTCTCTTTATCGAAATGGTGTTGGTTGTGGTGCCTGTTACCAGGTGAGGTGTACCAACAGTGTATATTGCTCAGAAAATGGTGTGACTGCAGTTATA
ACCGACCAAGGTTCAAGTGATAACACTGATTTCATTCTTAGCAAACATGCCTTTAGCCGGATGGCTCAAACCACTGATGCAGCTGCTTCTCTATTAGCCC
TTGGCGTGGTTGATATTGAATATAGACGTGTTGCATGCAGCTACCCAGATAAAAACATAACAATCAAGATAGATGAGAGCAGCAACAACCCATATTACTT
GGCTTTTGTCATTTGGTATCAACAAGGAAGGAGAGACATAACTGCTGTGCAGCTCTGTGAGACTCAAAACTTTGTGTGCCAGTTACTGGATAGGAGCCAT
GGGGCAGTGTGGACTACTACCTCTCCACCGAGTGGACCCTTGTCTTTAAGGATGTTATTTAGTGATGAAGAAGAGGGAGAAGAAACATGGGTTGTTCCTG
TTAATAACATACCCGGAGACTGGAAGGCTGGTGAAACATACGATTCAGGGGTACAAGTGAACCAATAG

>Glyma01g41330
ATGGAACTTAATTTTAAGTACCAACTTAGCCTTTTCTGTGTCACACTGCTCTTACCTGCCCTGTGTACCTCTCAAGACTCTTTTACGTGCTCCAGAGCAA
CCTATTATGGTAGCCCAGATTGTTATGGAAATCCAAGGGGAGCTTGTGGCTTTGGAGAATATGGAAAAACGGTAAACGATGGTAGTGTCGCAGGCGTGTC
TTGGCTATGGAAGAATGGATCTGGCTGTGGAGCATGTTATCAGGTTAGGTGCAAAATACCACAATTCTGCGATGAGAATGGAGCATACGTGGTGGTTACA
GATTATGGCGAGGGAGACAGAACAGACTTTATTATGAGTCCACGTGCCTACTCAAGATTGGGGAGAAATGCAGATGCATCTGCAGAACTATTCAAATACG
GTGTGATGGATGTAGAATACAGAAGGGTACCCTGTAGATACGGTGGCTATAACCTCTTGGTTAAGGTCCATGAACACAGCAGAAACCCTCACTACTTAGC
CATTGTCATTCTCTATCTTGGTGGAACTTACGACGTAACTGCTGTTGAATTGTGGCAGGAAGATTGCCAAGAGTGGAGGCGAATGCGCAGGGCATTTGGG
ACTGTGTTTGACGCTGAGAACCCTCCAAGGGGTGACATAAAGTTGAGGTTCCAATTGAGTGGTAATGCAGAGAAGTATTGGGTGCAATCCGAGAATGTTA
TCTCTAGTGATTGGGAGGGTGGAGCTGTCTTTGACTCCGAAATTCAGCTTGGTTAA

>Glyma01g42370
ATGGCCTCCATTCTTCAATTGCTGATGTTTGCTTTTACAATGATGTTCACGTTCATGGGAGAGCGAGCAGTAGCTGGGGGAATATTTCGACCCAGTCAAT
GGGCTCTTGCCCATGCCACCTTTTATGGTGATGAGACTGCTTCTGCCACTATGGGAGGAGCATGCGGATACGGGAATTTGTTTCAAAATGGTTACGGAAC
AGATACAGTGGCTTTAAGTTCGACCTTGTTCAACAATGGTTACACGTGTGGGACTTGTTATCAGATAAAATGCTACCAATCCAGTGCATGTTACAAAAAT
GTGGCCTTCACCACAGTAACTGCCACCAATCTTTGCCCTCCTAATTGGTCTCAACCCTCCAACAATGGTGGCTGGTGCAATCCTCCACGAGTGCATTTTG
ACATGTCCAAACCCGCCTTCATGAAAATCGCGCAGTGGAAAGCCGGAATCGTCCCAGTTATGTACCGCAGAGTGCCATGCATGAGGAGGGGAGGGCTTCG
ATTCTCTTTCCAAGGAAATGGGTACTGGCTGTTGGTATACGTGATGAACGTGGGAGGTGGAGGAGACATATCAAGCATGTGGGTGAAAGGAAGCAGAAGT
GGATGGATTAGCATGAGCCACAACTGGGGGGCTTCTTATCAAGCATTTGCAACTCTAGGTGGCCAAGCTCTTTCTTTCCGAATTACTTCATACACCACCA
GGGAGACTATTATTGCTTGGAATGTTGCTCCTTCCAATTGGAACGTTGGACTAACGTATTCCACCAACGTTAACTTCCGCTAA

>Glyma02g12140
ATGGCTCAAATTTGTTTGCTCTTGGTGGGGCTTCTCTCAATGTTCTCCTCTGCCTATGGCTACGGATATGGTGGTGGCTGGGTTAATGCACATGCCACCT
TCTATGGAGGAAGTGATGCCTCAGGAACAATGGGTGGGGCATGTGGATATGGAAACCTCTACAGCCAAGGTTATGGAACAAATACTGCTGCTTTGAGCAC
TGCTTTGTTCAACAATGGTCTTAGTTGTGGCTCATGCTATGAGATAAGGTGTGTGAATGACCATAGGTGGTGCCTCCCTGGCTCCATTATGGTCACTGCC
ACCAATTTCTGTCCTCCAAACAATGCTTTACCAAACAATGCAGGAGGGTGGTGCAACCCTCCAATGCACCATTTTGACCTCTCTCAACCTGTTTTCCTTC
GCATTGCACAATACAGAGCAGGAATTGTGCCTGTTTCCTACAGAAGGGTACCCTGCAGGAGAAGGGGAGGCATAAGGTTCACAATCAATGGCCACTCCTA
CTTCAACTTGGTCCTCATAACAAACGTAGGAGGTGCTGGGGATGTTCATGGTGTGGCCATCAAGGGGTCAAGAACAGGGTGGATGCCAATGTCCAGAAAC
TGGGGTCAAAATTGGCAAAGCAACAACTATCTCAATGGCCAAAGCCTCTCATTCAAGGTCACAACCAGTGATGGCCGTACAGCTGTGTCCTACAATGTTG
CCCCTGCTGGTTGGTCCTTTGGCCAAACCTACACTGGTGCTCAATTCCGCTAG

>Glyma02g40230
ATGGCACCCCATGCATCTTCTTTTGCTCTAGTTCTTCTCATTTTTCTCTTTGTTGAAATGCACTTCCATGGTGCCACTGCTGACTATGGCGGTTGGCAGG
GTGGTCATGCTACTTTCTATGGTGGTGGTGATGCTTCTGGAACAATGGGAGGTGCATGTGGCTATGGGAATTTGTACAGTCAGGGATATGGAACCAACAC
TGCAGCTCTAAGCACTGCTTTGTTCAACAATGGCTTGAGTTGTGGGGCATGTTATGCAATGAAGTGTGATGATGACCCAAGATGGTGCAAGCCTGGCACC
ATAATTGTCACTGCTACAAACTTCTGTCCTCCAAACTTTGCTTTGGCCAACAATAATGGTGGTTGGTGCAACCCTCCTCTACAACACTTTGATATGGCAG
AACCAGCATTCCTTCAAATTGCTCAGTATAGAGCTGGAATTGTGCCTGTGGCATTTAGAAGAGTGTCCTGTGTGAAAAGGGGGGGAATAAGGTTCACAAT
AAATGGCCACTCTTACTTCAACCTGGTTTTGATCACCAACGTCGCGGGTGCAGGGGATGTTCATGCAGTGTCAATCAAAGGGTCCAGAACTAGTTGGCAA
CCCATGTCAAGAAACTGGGGGCAAAATTGGCAGAGCAACTCCTACCTCAATGGACAAAGCCTCTCTTTTCAAGTCACCGCAAGTGACGGTAGAACTGTCA
CAAGCTTCAACGTGGCACCATCTAACTGGCAGTTCGGTCAGACCTTCCAAGGGGGTCAGTTTTAG

>Glyma02g40790
ATGTTGGCACTCACACTATCCATTCTCATAATCGCTACACTCTCTTCTTCGCCACTAGTCACCTCTCACTACTCCTCTTCCACTCTCGAGTCCCCTCCTT
CTTCTCTAGAAGCCTCCCCGACCTTCTCCGAATGGCGATCCGCGCGCGCCACCTACTACGTCGCGGCGGATCCCCGCGACGCGGTGGGCGGCGCGTGCGG
CTACGGCGACCTGGTTAAGGGCGGCTACGGCATGGCCACGGTGGGGCTCAGCGAGGCCCTGTTCGAGCGCGGCCAGATCTGTGGCGCGTGCTTCGAGCTC
CGCTGCGTCGAGGACATGCGCTGGTGCATCCCCGGCACCTCCATCATCGTCACCGCCACCAACTTCTGCGCCCCCAACTACGGCTTCACCTCCGACGGCG
GCGGACACTGTAACCCTCCCAACAAGCATTTCGTTCTCCCCATCGAAGCTTTTGAGAAGATCGCCATTTGGAAAGCCGGCAACATGCCCGTGCAGTATCG
CAGGATAAAGTGTAGGAAGGAAGGAGGGATGCGATTTACTGTTACTGGTTCTGGAATCTTCATTTCAGTGCTGATCAGTAATGTTGCTGGCCACGGAGAC
ATAGGGGAGGTGAAGGTTAAAGGCTCCAGAACCGGTTGGCTTTCAATGGGTCGGAATTGGGGGCAAAACTGGCATGTAAATGCGTTGCTGCAAAACCAGC
CTCTTTCGTTCGAGGTTAAAGCTAGTGATGGCAAAACGGTTACTTCTTACAATGTTGCTCCCAAGGATTGGACCTTTGGACAAACCTTTGAAGGCAAGCA
ATTTGAGACTTGA

>Glyma02g41590
ATGCCTTCTCTCATCGCCATTGTGACCCTCATAGCCGTTGTTCTGACTTCCACCGAGGCGAGGATCCCGGGCGCCTACAGCGGCGGCGCGTGGGAGACCG
CGCACGCCACGTTCTACGGCGGCAGCGACGCGTCGGGGACAATGGGCGGCGCGTGCGGGTACGGGAACCTGTACAGCCAGGGCTACGGCGTGAACACGGC
GGCGCTGAGCACGGCGCTGTTCAACAACGGGCTGAGCTGCGGTGCCTGCTTCGAGATAAAGTGCGCCAACGACCCCAGCTGGTGCCACGCTGGCAGCCCC
TCCATCTTCGTAACCGCCACAAACTTCTGCCCCCCAAACTACGCTCTTCCGAACGACAATGGAGGATGGTGCAACCCTCCTCGGCCTCACTTCGACCTGG
CCATGCCCATGTTCCTCAAAATCGCTCAGTACCGCGCCGGCATCGTCCCCGTCTCTTACCGCAGGGTGCCTTGCCGTAAGCAGGGAGGGATGAGGTTCAC
GATCAACGGTTTCCGTTACTTCAACTTGGTTTTGATCACCAACGTCGCGGGTGCAGGGGATATCGTGAAGACGAGCGTGAAAGGGTCGAAGACTGGGTGG
ATGAGCATGAGCCGCAACTGGGGTCAGAACTGGCAATCAAACGCTGTTCTGGTTGGTCAGTCACTCTCCTTCAGGGTCACAGCCAGTGACCGACGCACCT
CCACCTCCTGGAACCTCGTACCCGCCAATTGGCAATTTGGTCAAACATTCACCGGCAAAAATTTCAAAGTCTAA

>Glyma03g03980
ATGATGCAAGTTCTTCTTTACATGTCTTTCGTTGTAGTAATATTTTCTCTGTTACTAAACCCTTGCCATTGTCTCAATCTCAAATTATTTAATGGTTCCA
AAATTCAAAATGAAGAACAATGGCAAGTAGCAGGAGCTACAATGTTTGGACCACCAGAGGGTGCTGGGTCGGATGGGGGTGCTTGTGGATACATTGACAG
TGTGGAAAAACCTCCACTCTCTAAAATGGTATCAGCTGGGGGTCCTTCTCTTTACCTTGGTGGCAGAGGATGCGGGGCATGCTATCAGGTAAAATGCACA
GAAAATGCCTTTTGTTCAAGAAACCCTGTGAGCGTGATGATAACTGATGAATGTCCCGGTTGTACCTCACCATCAGTTCATTTTGATCTCAGTGGCACTG
CCTTTGGTTCCATGGCAACTCCAGGCCAAGCAGATAATCTTCGCAATGCTGGAGTGCTTAATATTCTCTACAGAAGGGTTGCATGCTCCTTTGGGAACTC
TATGGCCTTCACTATCGATAATGGGGCCAACCCATATTATTTTGCTACCGAAATAGAATACGAAAATGGGGGTAGTGACCTTGTGGCCATAGAGTTGAAG
CAAGCTAATTCTGACACGTGGCTTCCCATGCAGCGTTCATGGGGTGCAAGGTGGGCTTTGAATTTAGGTTTACAATTACAAGCACCATTATCTATTAAGC
TCACAGAACAAGGCAAGGGCTATTACAAGACAATTGTGGCTGATAGTGTAATTCCACATGGCTGGCAACCTGGCCAAGTTTATCGATCTGTTGTTAATTT
TTAA

>Glyma03g04390
ATGAACACTATTGTGTTAACAATGCTGCCATTTTTTCTCTTCCTGTTAGTTTGGCTTCCTAGGGTTACCTGTGGCTGGACGGCTGCACATGCCACATTCT
ATGGTGGTGCAGATGCTTCAGGGACCATGGGGGGAGCATGCGGCTACGGGAACTTGTATCAGCAAGGGTATGGAACCAGTACAGCAGCATTAAGCGCTGC
ACTTTTCAACAATGGACAAACTTGTGGGGCGTGTTTCCAACTTGTTTGCTACAATTCCCCATTCTGCATTCGTGGTGCTGGCCCTATAACCATAACCGCC
ACAAACTTTTGTCCCCGTAATGGCTCCTTTTCTGCCAACGGTATTGGCTGGTGCAATCCCCCATTGATGCATTTTGATATGTCACAACCAGCTTTCACCA
AGATCGCCCTTTATCGAGCTGGAGTCGTTCCTGTGCTTTTTAGAAGGGTGGTGTGTCTGAAGAGGGGAGGCATAAGGTTCACCATAAACGGCAACCCATA
CTTCAACTTGGTGTTGGTGTACAACGTGGGAGGGTTAGGAGATGTGAAGGCAGTGTCAATAAAAGGGTCATCAACTGGGTGGCAACCAATGACCAGAAAC
TGGGGGCAAAATTGGCAGAGCAAGACATATTTCGTTGGCCAAAGCCTCTCCTTTATAGTCACAACCAGCGATGGTAGATCTGTGGTCAGTTCTAATGTGG
TACCTGCTGGTTGGAAATTCGGACAAACCTTCCAAGGTGGTCAATTTTGA

>Glyma03g38480
ATGGGAAAGTTCATTTTGAGTACTGGTCTTATATTGTTTGTGGTGTTATTCACTACTGAACTTGGAGTAGCATCAGCTGTTTGGCAGCGAGCTCATGCAA
CTTTCTATGGTGGGAGTGATGCCTCAGGAACAATGGGAGGTGCATGTGGCTATGGAAATCTCTACACAGATGGTTATGGCACAAAAACAGCTGCCCTGAG
CACTGTTTTGTTTAATGATGGAAAATCATGCGGTGGTTGCTATAGGATAGTTTGTGACGCAAGCCAAGTGCCCCAATGGTGCCTCAGGGGCACTTCCATC
GATATTACTGCCACAAATTTCTGCCCCCCAAACCTCGCACTTCCTAATGACAATGGCGGTTGGTGTAATCCCCCTAGACCACACTTTGACATGTCTCAAC
CTGCCTTTCAGACAATAGCCAAGTACAAAGCTGGAATTGTACCAATCTTGTACATGAAAGTTGGGTGCAAAAGAAGTGGAGGCATCAGATTTACCATCAA
TGGAAGGGACTATTTCGAATTGGTGCTTATAAGCAACGTAGGTGGAGCTGGAGAGATTTCCCGAGTTTGGGTTAAAGGGTCCAGAATGAATAATTGGGAA
TCCATGACGAGGAATTGGGGTGCTAACTGGCAAAGCTTAAGATATGTGAATGGTCAGAGTTTGTCTTTCAGAGTTCAACTCCGCAATGGGAAGACTCGCA
CGGCAAATAATGTAGCACCGTCCAATTGGAGATTTGGCCAGTCTTTCTCCAGCAATGTTCAGTTCTGA

>Glyma04g02380
ATGGCTAAAGTCATGTTTGGTTTGGTCTGCAGCTTCCTCGTATTATGCTGTTTCACAATCAACACTAGCGCCTTCTCACCTTCTGGATGGACCAATGCCC
ATGCCACTTTTTATGGAGGTAGCGATGCCTCGGGGACCATGGGAGGAGCTTGTGGGTATGGGAATCTGTATTCGACAGGGTACGGAACTGATACAGCGGC
ATTAAGTACTGCCATATTTAACGATGGAGCTTCATGTGGGGAGTGTTACAAAATCATATGCGATTATCAAACAGATCCCAGATGGTGCTTGAAAGGAGCA
TCAGTAACCATAACTGCCACAAACTTCTGCCCTCCCAATTTTGCTCTTCCCAACAACAACGGAGGATGGTGCAACCCACCTCTCAAACATTTCGACATGG
CTCAACCCGCATGGGAAAAGATTGGTATCTATCGAGGAGGGATCGTGCCAGTGTTGTTCCAAAGGGTTCCATGCGTGAAGAAGGGAGGGATTAGGTTCAG
TGTGAATGGGAGAGACTACTTTGAGCTTGTATTGATCAGCAACGTGGGAGGGGCTGGATCTATTCAATCTGTGTCTATCAAAGGCTCAAAAACTGGATGG
ATGACTATGTCAAGAAACTGGGGAGCTAATTGGCAATCCAATGCGTATTTGAATGGTCAATCTTTGTCCTTCAGGGTCACAACCACCGATGGTGTAACTA
GGTTTTTCCAAGACGTTGTTCCATCAAATTGGGCTTTTGGCCAGACTTTCCCTACTAGTGTCCAGTTTTAA

>Glyma04g33350
ATGGTGCTTTTGGGACTTCTCATGGTGGGATTTCTTTCTCTGGGTTCATTTGTCTCAGCTTCTGGTTATGGTTGGATGGATGCTCATGCAACCTTCTATG
GAGGGGGTGATGCCTCAGGCACCATGGGTGGAGCATGTGGATATGGGAACTTGTACAGCCAGGGCTATGGAACAAACACTGCTGCTTTGAGCACAGCTTT
GTTCAACAATGGTTTAAGCTGTGGGGCATGTTTTGAGATAAAGTGTGTTAACGACCAAAGGTGGTGCCTTCCACGCTCAGTTATTGTCACTGCAACCAAT
TTCTGTCCCCCAAACAATGCACTCCCTAATAATGCAGGTGGATGGTGTAACCCTCCCCTTCACCACTTCGACCTTTCCCAACCTATTTTCCAACAAATTG
CTCAATACAAAGCTGGAATAGTACCCGTGGCTTACCGAAGGGTCCCTTGCCGAAAGAGAGAGGGCATCAGATTCACCATCAACGGTCACTCATACTTCAA
CCTAGTCCTAATTTCCAACGTTGGAGGTGCAGGTGATGTTCACGCAGTTTCCATCAAAGGATCAAGAACAAATTGGCAACCAATGACCAGAAACTGGGGT
CAGAACTGGCAAAGCAACGCCTATCTCAACGGACAAAGCCTCTCCTTCAAGGTCACCACTAGCGACGGACACACCGTGGTCTCTAATAATGTTGCACCCT
CAAGCTGGTCCTTTGGCCAAACCTTCAATGGCCACCAATTCATTTAA

>Glyma04g40000
ATGGTCATTGCAGCAACCCCTCTTCTCTTCTTTCTTCTTAATTTATGCCTAAGAGGCACTTATGCTGACTATGGAGGTGGATGGCAAGGTGGTCATGCTA
CATTTTATGGTGGGGGTGATGCATCTGGCACAATGGGAGGGGCTTGTGGTTATGGAAATTTGTACAGCCAAGGCTATGGAACCAACACTGCAGCACTCAG
CACTGCTCTATTCAACAATGGCATGAGCTGCGGGTCTTGCTATGAGATGAAATGTGACACTGACCCCAAATGGTGCCTCCCCGGTAGCATAATCGTCACT
GCCACAAACTTCTGCCCCCCTAACTTTGCATTGGCTAATAACAATGGTGGTTGGTGCAACCCTCCTTTGCAACACTTCGATCTTGCTGAGCCTGCTTTCT
TGCAAATTGCTCAGTACAAAGCTGGAATTGTTCCTGTTTCCTTCAGAAGAGTCCCCTGTGTGAAGAAAGGAGGGATCAGGTTCACCATCAATGGTCACTC
TTACTTCAACTTGGTTCTCATCACAAATGTTGGTGGAGCAGGAGATGTTCATTCTGTGTCCATCAAAGGCTCAAGGACTGGGTGGCAAACCATGTCTAGA
AACTGGGGGCAGAATTGGCAAAGCAATTCTTACCTCAATGGGCAAAGCCTCTCTTTTCAGGTCACTACAAGTGATGGCAGGACTCTCACTAGCAACAACA
TTGTGCCTGCTAACTGGCAATTTGGACAAACATTTGAAGGGGCACAGTTCTAG

>Glyma05g03720
ATGGCTGCGACTCTTCAACATTGTAGCTTCTTGTTGATTACATTTACATGGATAATGTTCATAATCATCGGAAAGCCAGCAATAGTAGTGGGCACATTTC
AACCTAGTCAATGGACACTATCCCATGCCACATTTTATGGTGATGAGTCTGCTTCTGCCACTATGGGAGGAGCATGTGGGTACGGAAATTTGTTCATAAA
CGGTTACGGTAAAGACACAGCAGCTTTGAGCTCGACATTGTTCAACAACGGTTATGCATGTGGAACATGTTATCAGATACAGTGTGTTCAATCGAGTGCA
TGCTATTCCAATGTGCTTTACACTACAGTGACTGCCACGAATCTTGCCCTCCTAATTGGGCTGAGGCCTCTGATGACGGAGGCTGGTGCAACCCACCTCT
CTCATCTTCACATGTCCAAGCCCGCTTTCATGAAAATTGCTCAGTGGCAAGCTGGAATCATTCCTGTTATGTACCGCAGAGTACCTTGGGTTAGGAGTGG
GGGGCTACGATTCTCTTTCCAAGGAAATGGGTATTGGTTATTGGTGTACGTAATGAATGTGGGAGGTGGAGGAGACATTGCTAACATGTGGGTGAAGGGG
AGTGGAACAGAATGGATTAGCATGAGTCACAATTGGGGGGCTTCTTACCAGGCATTTGCAACATTGGGTGGCCAAGTACTTTCCTTTTAA

>Glyma05g05390
ATGGAACTCAGTTTTAGGCCACAACTTGGGCTTGTTTGTGTGATATTGCTGTTCCCTGCACTGTGTAACTGCCAGGAATATTTCACCAAATCAAGAGCAA
CCTATTATGGTACCCCTGATGGCTACGGGACTCCAACGGGAGCTTGTGGCTATGGCGAATTTGGACGCTTGATGGATGGGTATGGTGGAAGAGTCACTGG
GGTGTCTGGGCTGTGGAGGAATGGAGCTGGCTGTGGTACATGTTATCAGGTAAGGTGCAAAATACCAAAATTGTGCGATGTGAATGGAGTAACCCTAGTG
GTAACAGACTATGGTCAGGGAGACGGAACAGACTTCATCATGAGCCCACGTGCCTTCTCAAAATTGGGAGTGAATAAAATAGCATCTGAAGAGATTAAGA
AAAAAGGCACAGTGGATATTGAATTCAAAAGGGTTCCCTGTAAATACACCGGCAATGTCTTGTTTCATGTCCAGGAAACTAGCAGCAACCCTGGTTACTT
CGCTGTTGTCATTCTCTTTGTAAACGGAAAATACGACCTCACTGATGTTGAAATGTGGCAGAAGAGTCAACAACGATGGGAACCACTACGCAGGTCCTAT
GGGGCAGTGTTTGACTTTGCTAACCCACCAAGTGGTGAAATCCTCTTGAGGTTTAAAGCGGGTTCTTGGAAGCTGGCGAAAATCCCTGCTAATTGGAAGC
CTGGAGCTACTTATGACACCAAGGTTCAGTTTTAA

>Glyma05g05420
ATGGAGCTTAGTTTTAAGCACCAACTTGGCCTTGTTTGTGTCATACTGCTCTTTCCTGCACTGTGTTATTGCCAGGAATATACTAAATCCAGGGCAACCT
TTTATAGTACCTCTGATGGCTATGGGACTCCAACCGGAGCTTGTGGCTTTGGTGAATATGGAAGGAAAATGAATTGGTATGGTGGAAGAGTGGCTGGGGT
GTCTGGGCTGTGGAGGAATGGAGCTGGCTGTGGCACATGTTATCAGGTGAGATGCCTAGTACCAGAATTATGTGATACCAATGGAGCATACCTGGTGGCA
ACAGACCAAGGTTATGGAGACAGAACAGACTTCGTCATGAGCCCACGCGCCTTCTTGAAATTGGGACGCAATGAATATTCATCTGAAGAGCTTAAGAAAT
ACGGTACAGTGGATATTGAATACAAAAGGGTTCCATGTACATACACCGGCAATGTCTTGTTCCACATCAAGGAAACTAGCACCAACCCTGGTTACTTTGC
TTTGGTCATTCTCAATGTTAATGGCATACACGATGTCACTGCTGTTGAATTGTATCAGATGGGACAATGGAAGTCACTTAACAGGAACTCTGGAGCAGTG
TTTGACTTTCCTAACCCACCGAGTGGCGAAATCCGGTTGAGGTTTAGGGTGAGTGGCATGTCTGATTGGGTGGATCCCATGATTGTCATACCTAGTAACT
GGCAACCTGGAAATACTTATGCCACCAAGGTTCAGCTTAAATAG

>Glyma05g05430
ATGGAACTTAGTTTTAAGCACCATTTTGGCCTTGCTTGTGTCTTACTACTTTTAGCTGCTCTGTGTAGCTCACAGGACTCTTTCACTGACTCGAGAGCAA
CATATTATGGTAGCCCTGATTGCTATGGGAATCCAAGGGGAGCTTGTGGCTTTGGCGAATATGGAAGAACTGTGAATGATGGAAGTGTGGCAGGAGTGTC
TAGGCTATGGAGGAATGGAAGTGGCTGTGGTGCATGCTATCAAGCAAGGTGCAAAATACCACAATATTGTGATGAGAATGGAGCATATGTGGTGGTAACA
GACTATGGTGAGGGAGATAGAACAGATTTCATCATGAGCCCACGTGCCTTCTCGAGATTGGGAGGCAATGCAGATGCATCTGCAGAGTTGTTCAAATATG
GTGTAGTGGATATTGAATACAGAAGGGTCCCCTGCAGTTACACTGGCTATAATGTTGTGTTTAAGGTCCATGAACACAGCAGAAACCCTGACTACTTTGC
TGTCGTGGTTCTCTATGTAGATGGAACATACGATGTCACTGCTGTTGAGTTGTTTCAGGAAGATTGCCAAGAATGGAAGCCAATGCGCAGGGCCTTTGGG
GCAATGTTTGACTATAGCAGCCCACCAAGGGGTGAAATCTACTTGAGGTTCCAAGTGAGTGGCAGGGCAGGGCTTTATTGGGTGCAGTCCAAGAATGCTA
TTTCTAGTGATTGGAAGGCCGGAGCAACATATGACACCAATGTTCAGCTTAATTAG

>Glyma05g05880
ATGGCTCTCTCTCTTTTGTGTCCTCTTCTTGCCACCTTTCTTTTCATGCAAACTATGGCAGATACTTCATTTGTTCAATCTCGTGCAGCATTTTACCCAA
ACTCTCAAGAAAATGGCACAGACGTTGGTGCATGTGAATTTGGTTCCTTTGGTGCCACTGTTAATGGTGGGGACGTATCAGCTGCATCTAATCTTTATCG
AAATGGTGTTGGCTGTGGTGCCTGTTACCAGGTGAGATGTGGCAATAGTGCTTTATGCTCAGGCAATGGTGTGACTGTGGTTATAACTGACCAAGGCTCA
GGTCATAACACTGACTTCATTCTTAGCCAACGAGCCTTTGGGAGAATGGCTCTGAACACTGACGCAGCTGCTTCTCTATTAGCTCTTGGTGTTGTTGATA
TTCAGTATAGACGTGTTTCATGCAGCTACCCAAACAAAAACATTACAGTTAAGATACATGAGAGCAGCAACAACCCTCACTATTTGGCTTTTGTCATATG
GTTTCAACAAGGAAATAGAGACATAACTGCTGTCCAGATTTGTGAGACTCAGAACTTTGTGTGCAAGTTACTGGACCGGAGTCATGGGGCAGTTTGGACC
ACTACAGCTCCACCTAGTGGACCTTTGTCTTTAAGGATGTTGTTTAGTCCTGAAGAAGAGGGAGAAGAAACATGGGTGGTTCCTGTTAACAAGATACCAC
AAGACTGGAAGGCTGGACAAACGTACGACTTAGGGGTACAAGTGGACCAATAG

>Glyma06g02420
ATGGCTAAAGTCATGTTTGTTTTGGTCAGCTTCCTCGTATTATGTTGTTACACAATCAACACTTGCGCCTTCTCATCTTCTGGATGGACCAATGCCCATG
CCACTTTTTATGGAGGTAGCGATGCCTCTGGGACAATGGGAGGAGCTTGTGGGTATGGGAATCTGTATTCGACAGGGTACGGAACTGATACAGCAGCATT
AAGTACTGCATTATTCAACGATGGAGCATCGTGTGGGGAGTGCTACAAAATAACATGCGATTATCAAGCAGATCCCAGATGGTGCTTAAAAGGAGCATCA
GTAACCATAACTGCCACAAACTTCTGCCCTCCCAATTTTGCTTTGCCCAACAACAACGGAGGGTGGTGCAACCCACCTCTTAAACATTTCGACATGGCTC
AACCCGCATGGGAAAAGATTGGTATCTATAGAGGAGGGATCGTGCCCGTCTTATTCCAAAGGACTCCATGCGTGAAGAAGGGAGGGGTTAAGTTCAGTGT
GAATGGGAGACACTACTTTGAGCTTGTGTTGATCAGCAATGTGGGAGGGGCTGGATCTATTCAATCTGTGTCCATCAAAGGCTCAAAAACAGGATGGATG
ACCATGTCAAGAAACTGGGGTGCTAATTGGCAATCCAATGCGTATTTGAATGGTCAATCTTTGTCCTTTAGGGTCACAATCACCGATGGTGTAACTAGGC
TTTTCCAAGATGTTGTTCCAGCAAATTGGGCTTTTGGCCAGACTTTCCCTACTAGTGTCCAGTTTTAA

>Glyma06g02430
ATGCTTGTTTTAGTCAGCTTCCTCGTATTATGCTGTTTCACAATTAGCAATTGCGGCTTCTCTCCTTCTGGGTGGAACAGTGCCCATGCCACTTTTTATG
GTGGTATCGATGCCTCTGGGACAAATGGAGGAGCTTGTGGGTATGGGAATATTTTTTCAGCAACAGGTTATGGAACTGATACGACAGCATTGAGTACTGC
CTTATTTAACAATGGAGCTTCATGTGGGGAGTGCTACAAAATCACATGCGATTATCGAACAGACCCCAAATGGTGCTTAAAAGGAAAATCAGTAATCGTA
ACCGCCACGAACTTCTGCCCTCCCAATTTGTCCTTGTCCCCCAACAAAGGAGGGTGGTGCAATCCACCTCTCAAACATTTTGACATGTCTCAACCCGCAT
GGGAAAAGATTGCTATCTATAGAGGAGGGATCGTGCCCGTGTTCTACCAAAGGGTTCCATGCGCGAGGCAGGGAGGAGTTAGGTTCACTATGAATGGGAA
CAACTACTTTGAGCTTGTATTGATCACCAATGTGGGAGGAGCTGGATCTATCAAATCTGTGTATATCAAAGGCTCAAAAACTGGATGGATGGCCATGACA
AGAAACTGGGGAGAAAATTGGCAGTCCAACGAGTATTTGAATGGTCAATCTTTGTCCTTCAAGGTCACCACCACCGATGGTGTAACTAGACTTTTCCGAG
GTGTTGTTCCAGCAAATTGGGCTTTTGGCCAGACTTTCCCTACCCGCGTCCAGTTTTAA

>Glyma06g14850
ATGCCCATTGTAGCAACCTCTCTTCTCTTCTTTCTTCTTAATTTATGCCTCAGAGGCACTTATGCTGACTATGGAGGTGGTTGGCAAGGTGGTCATGCCA
CATTTTATGGTGGAGGTGATGCATCTGGCACAATGGGAGGGGCTTGTGGATATGGAAATTTGTACAGCCAAGGGTATGGCACTAACACTGCAGCACTCAG
CACTGCTCTATTCAACAATGGCATGAGTTGCGGGTCTTGCTATGAGATGAAATGTGACACTGACCCCAAATGGTGCCTCCCCGGTAGCATAATCGTTACT
GCCACAAACTTCTGCCCCCCTAACTTTGCATTGGCTAACAACAATGGTGGCTGGTGCAACCCTCCTTTGCAACACTTTGATCTTGCTGAGCCTGCTTTCT
TGCAAATTGCTCAATACAAAGCTGGAATTGTTCCAGTTTCCTTCAGAAGAGTCTCCTGTGTGAAGAAAGGAGGGATCAGGTTCACCATCAATGGTCACTC
TTACTTCAACTTGGTTCTCATCACAAATGTTGGTGGAGCTGGAGATGTTCATTCTGTGTCCATCAAAGGGTCTAGAACTGGGTGGCAAACCATGTCTAGA
AACTGGGGGCAGAATTGGCAAAGCAACTCCTACCTGAATGGCCAAAGCCTCTCTTTTCAGGTCACTACAAGTGATGGCAGGACTCTCACTAGCAACAACA
TTGTGCCTGCTAACTGGCAATTTGGACAAACATTTGAAGGGGCACAGTTCTAG

>Glyma06g20970
ATGGTGCTTTTGGGACTTCTCTTGGTGGGATTTCTCTCTCAGCTGGGTTCATCAGTTTCAGCTTCTGGTTATGGTTGGATGGATGCTCATGCAACCTTCT
ATGGAGGGGGTGATGCCTCTGGCACCATGGGTGGAGCATGTGGATATGGGAACTTGTACAGCCAGGGCTATGGAACAAACACTGCTGCTTTGAGCACAGC
CTTGTTCAACAATGGTTTAAGCTGTGGGGCATGTTTCGAGATTAGGTGTGTTAATGACCAAAGGTGGTGCCTTCCACGCTCAGTTATTGTAACTGCAACC
AATTTCTGTCCCCCAAACAATGCACTCCCTAATAATGCAGGTGGATGGTGCAACCCTCCCCTTCACCACTTCGACCTTTCCCAACCTATTTTCCAACAAA
TTGCTCAATACAAAGCTGGAATAGTACCCGTGGCTTACCGAAGGGTCCCTTGCCTAAAGAGAGGGGGAATCAGATTCACCATCAACGGCCACTCATACTT
CAACCTAGTCCTAATTTCCAACGTTGGAGGTGTTGGTGATGTTCATGCAGTTTCCATCAAAGGCTCAAGAACAAATTGGCAACCAATGACCAGAAATTGG
GGCCAGAACTGGCAAAGCAACGCCTATCTCAATGGACAAAGCCTCTCCTTCAAGGTTACGGCTAGCGACGGGCGCACCGTGGTCTCTAATAATGTTGCAC
CCTCAAGTTGGTCCTTTGGCCAAACCTTCAATGGCCATCAATTCATTTAA

>Glyma06g38100
ATGGGGCCTCTTGTGATTTCTTCAAGTTTTCTTTGGTATCTTAGCTTTGTTCTAAGTGCTGCAGTTAGAGTAGTCCACGTCCAAGCTAATTACGGTTGGC
TTAACGCTCATGCAACGTTCTATGGGGCCAATCAAAATCCCACCACCCTTGGGGGAGCATGTGGCTACGATGATACCTTTCATGCGGGGTTTGGTGTGAA
CACCGCAGCGGTGAGCACTATGCTGTTCAGAGACGGTGAGGTTTGTGGTGCATGCTACCAAGTGATGTGTGACTTTAGGGCAGACCCAAAATGGTGCCTT
ATTAGCCGCGGCGTGACAGTAACCGCCACAAACTTTTGCCCTCCGAATAACCATGGAGGGTGGTGTGACCCACCTTACCATCACTTCGACATGTCCATGC
CTGCTTTCTTTCGCATTGCACGACAAGGCAATGAAGGCATTGTTCCTGTCCTTTATAGAAGGGTGACATGCAAGAGAAGAGGGGGAGTGAGGTTCACACT
GAAGGGTCAATCCAACTTCAACATGGTGATGATATCAAATGTGGGTGGAAGTGGGGATGTGAAGGCTGTGTGGATCAGAGGATCAAGAAGTGGAGCATGG
CTGCCAATGCACAGGAACTGGGGTGCCAACTGGCAGAGCAGTGCAGATCTAAGAAACCAAAGACTCTCATTCAAGATGACATTGGTTGATGGCAAGACAC
TGGTGTTCCTTAATGTTGTGCCTTCCACTTGGAGCTTTGGACAAACATTTTCATCCAAGAGTCAGTTCTTTTAG

>Glyma06g44930
ATGCAGCTCCACCGTGTCTCCGCCGCATCGAAACTGAGCCTCACGTGCTTCAGCTTCGCCTTGAAATTCGTGCTGTTGTACGCTGCGGAGGCACAGCTTC
AGCACCGCGGCCCCGACCTACATTGGTACCCCGGAACCGCCACCTGGTACGGCGACCCCGAAGGAGACGGCAGCACCGGTGGGGCATGTGGGTATGGAAC
AATGGTGGATGTGAAACCATTCAGGGCTCGAGTGGGGGCAGTGGGGCCCTTGCTGTTCATGAAGGGGGAAGGGTGTGGTGCGTGCTACAAGGTGAAGTGT
TTGGACAAGAGCATTTGTTCGAGAAGAGCAGTGACAGTGATAATTACGGATGAGTGCCCCGGTTGCCCCTCTGACCAAACACACTTTGATCTCAGTGGTG
CCGCGTTTGGTCGCATGGCTATTGCTGGCGAGAATGGTCCACTCAGAGACCGTGGTCAAATCCCCGTCATTTACCGCAGAACGCTGTGTAAATATCCTGG
AAGAAAAATTGCATTTCATGTTAACGAAGGCTCCACACCATTTTGGCTATCACTTCTGGTTGAGTTTGAGGATGCAGAGGGAGATATTGGCTCCATGCAT
ATACGAGAAGCAGGGTCTACTGAGTGGCTACAAATGAACCACCTTTGGGGTGCAAATTGGTGCATTATTGGAGGACCTTTAAGAGGACCATTCTCAGTGA
AATTGAGCTCCTCCACTGGGAGAAGCCTCTCTGCAAGAGATGTTATTCCAACTAATTGGGTTCCAAAGGCCACTTACACCTCTCGCCTAAATTTCTACCC
CTAA

>Glyma06g44940
ATGGGTGTTCTTCAGTATACACTTCTCTACTTGATCTTACTACAATCATGCAAGATTATTGCTTACAAAGACCAGGAGTGGAAGAAAGCTACTGCAACTC
ATGCAAATGACACAGAGGGATCTCTTATTACAGAAGGAGCATGTGGTTATGGAGACCTCCACAGGGCCAGTTATGGGAAACACAGTGCTGGTTTAAGCAC
TATTTTGTTCAACAGAGGGAGCACATGTGGGGCTTGCTATGAAATCAGGTGTGTTGATCACATCTTGTGGTGTGTGATGGGAAGCCCTTCTGTTGTTGTT
ACTGTTACAGATTTCTGTGCTCCAAATTATGGGCTTTCTGTTGATTATGGTGGCTGGTGCAACTTTCCAAGAGAACATTTTGAGATGTCACGGGCAGCAT
TTGCTGAAATTGCCAAGAACAAAGCTGATATAGTGCCGGTTCAGTATAGAAGAGTGAAGTGTGAAAGAAGTGGTGGCATGAGATTCACAATGAGTGGGAG
TTCTCACTTCTATCAAGTCCTGATTTCCAATGTTGGTCTGGATGGTGAAGTGTTTGCTGTGAAAGTGAAAGGATCTAGATCAGGATGGATACCAATGGCC
AGGAACTGGGGACAAAACTGGCATTGCAATTTCAACTTCCAAAATCAGCCTTTGTCCTTTGAGGTAACCAGCAGCAGTGGAAAGACACTCACATCTTACA
ATGTAGCACCTGCAAACTGGATGTTTGGACAGACATTTGAAGGAAAACAATTTGAGCATGAGTAG

>Glyma07g15910
ATGGCTGCCATTGTTTTCATCCACATTGCATCATTGGTCTCTCTTTTTGTTGCAACAAGTGCAAGAATCCCTGGAGTTTACACCGGTGGCCCCTGGCAGA
GTGCTCATGCCACCTTCTACGGTGGCAGTGATGCTTCTGGAACAATGGGTGGTGCTTGTGGGTACGGAAACCTGTACAGCCAGGGCTACGGAGTTAACAC
CGCGGCGCTGAGCACTGCTCTGTTCAACAACGGTTTAAGCTGCGGCGCGTGCTTCGAGATAAAGTGCGACCAGGATCCACGGTGGTGCAACCCCGGGAAC
CCTTCGATCCTAATCACTGCGACCAACTTCTGCCCTCCGAACTTCGCCCTTCCGAACGACAATGGCGGATGGTGCAACCCTCCCCGCCCGCACTTCGACC
TCGCCATGCCCATGTTCCTCAAGATCGCCCAGTATCGCGCCGGAATCGTCCCCGTCGCATACCGCCGGGTGCCATGCAGGAAGGCAGGGGGGATCAGATT
CACAATCAACGGTTTCCGTTACTTCAACCTGGTGCTGATCACCAACGTCGCAGGTGCAGGGGATATCGTGCGCGTGAGCGTGAAAGGAAGCAAAACCGCG
TGGATGAGCATGAGCCGCAACTGGGGGCAAAATTGGCAATCCAACGCGGTTCTGGTGGGCCAGGCCCTTTCCTTTAGGGTTACCGGCAGTGACCGACGCA
CCTCAACCTCCTGGAACGTGGCACCACCTAATTGGCAGTTCGGACAAACCTTCACCGGAAAGAATTTCCGTGTCTAA

>Glyma07g35620
ATGGCTCTCACTGGGTTACTCTTGTTGGCCTTTCTCACGATGTTCTCCTCTGCTCATGCCTATGGTGGAGGGTGGACTAATGCTCATGCCACATTCTATG
GAGGGAGTGATGCATCTGGGACAATGGGTGGGGCATGTGGGTATGGGAACCTCTACAGCCAAGGGTATGGAACAAACACTGCTGCTCTGAGCACTGCACT
CTTCAACAATGGCTTGAGCTGTGGCTCTTGCTATGAGATTAGGTGTGCCAATGACCACAGGTGGTGTCTCCCAGGCTCCATTGTGGTCACTGCCACCAAT
TTCTGTCCACCAAACAATGCCTTACCCAACGACAATGGTGGCTGGTGCAACCCGCCTCTCCAACACTTTGACCTAGCTCAACCTGTCTTCCTACGCATTG
CTCAATACAAAGCTGGAATTGTTCCCGTGTCCTTCAGAAGGGTGGCCTGCAGGAGAAAGGGAGGGATCAGGTTCACAATCAATGGACACTCCTACTTCAA
CCTAGTTCTCATCACAAACGTTGGTGGTGCTGGTGATGTGCATTCTGTTTCCATCAAGGGTTCAAGAACTGGTTGGATGCCAATGTCAAGGAACTGGGGT
CAGAACTGGCAAAGCAACAACTACCTTAATGGTCAGAGCCTCTCCTTCAAGGTCACAACAAGTGATGGCAGAACTGTGGCATCCAACAATGTTGCCCCAT
CTGGCTGGTCCTTTGGTCAAACCTACACTGGTGCTCAATTCCGCTAG

>Glyma09g37090
ATGTTGAGTCACCTCTATTTATTCCTTCCCAATTTCCTCCTCCATTTCCACAAACAACTTCTTTCAAGGAAAATGGCTCTTCTTGGATTTCTTCTGGGAC
TTTTCTTAATGGTCACTCATGTCAAGGGGTATGGTTTTGGAGGTTGGACCAATGCACATGCCACCTTCTATGGAGGTGGTGATGCTTCTGGGACAATGGG
TGGGGCTTGTGGTTATGGAAATCTGTATAGCCAAGGTTATGGAACTGATACAACAGCACTGAGCACTGCTCTGTTCAACAATGGCTTGAGCTGTGGTGCA
TGCTATCAAATTAAATGTGTGAATGATCCACAGTGGTGCCTTCCTGGCTCCATCATAGTCACTGCCACAAATTTCTGTCCACCTGGTGGTTGGTGTGACC
CTCCCAATCACCACTTTGATCTGTCTCAACCTGTTTTCCAGCACATTGCTCAATACAGGGCTGGAATTGTGCCTGTAGTTTACAGAAGGGTGAGGTGCAG
GAGAAAAGGTGGAATCAGGTTCACCATCAATGGCCACTCTTACTTCAATTTAGTCCTTGTAACCAATGTTGGAGGTGCTGGTGATGTGCATTCTGTGTCC
ATCAAAGGTTCAAGAACTAGATGGCAAGCCATGTCAAGGAACTGGGGGCAAAACTGGCAAAGCAATTCCTACTTGAATGGTCAGAGTCTTTCCTTTGTAG
TCACCACCAGCAATGGACACAGTGTGGTGTCATACAATGTTGCCCCAGCTGGTTGGTCCTTTGGGCAGACCTACACTGGAAGGCAGTTCAACTACTAA

>Glyma10g24080
ATGGCTCCTACACTTCAACGTGCACTTTCTCATCTGCTCACTCTTGTAGCTTCACTTTCAATACTCCTAGTGGTACCCTCCTCTTGTTTCAACCCTAAAA
AGATTGTGAATGCTTCCTATGCTTCATACTCCTTATATGGTTCAGATTGGTCTCCTGCTGTAGCCACTTGGTATGGACCAGCCCAAGGGGACGGTAGTGA
AGGTGGTGCTTGTGGTTATGGAAGTGCTGTTGGGGAACCTCCTTTCTCATCATTGATGTCGGCGGGAAGCCCTCTTTTGTTTGAATCAGGCGAAGGCTGT
GGTTCTTGTTACGAGATGAAGTGCACTGGGAATTATGCATGCTCAGGCAATTCTGTAAGGGTAGTCATCACTGATAGCTGTCCTGGGTGTGGTTCAGATG
CTCAATATCATTTTGATTTGAGTGGCACTGCTTTTGGTGCGATGGCAATTTCAGGCCAAGACGAGAAGCTACGCAATGCTGGCAAAATAGACATTCAATT
TAGAAGAGTTGAATGCAACTATCCCGGTGTATCAATATCTTTTCGCGTGGATCCTGGTTCCAACAAGGAATATTTTGCAATCTTGATTGAATATGAGAGT
GGTGATGGTGACCTAGACAAAGTTGAACTCAGGGAAGCACATGCTTCCGCCCAATGGTACTCCATGCAGCGATCATGGGGTGCAGTTTGGAAACTTGACA
AAGGGTCAGCACTTGTGGCACCATTCTCCATCAAGCTAACCACTCTCAAATCTGGCAAGACCATTGTGGCTAACAATGTGATCCCTGCTGGGTGGATTAT
TGATCAGACTTATAGATCAATTGTCAATTTTTAA

>Glyma10g24120
ATGGCTTCTACACTTCATCGTGCATTGTCTCATTTACTCACTCTTGTAGCTTCACTTTCAATACTCCTTGTGCTCCCTTCCTCTTGTTTCAATCCCAGAA
AGATTGTCAATGCTTCATACAACTCAAACGGTTTATATTGGTCACCAGCTGTGGCCACTTGGTATGGACCTCCCCATGGGGATGGAAGTGAAGGTGGTGC
TTGTGGTTTTGGCAGTGTTGTTGGGGTACCTCCATTCTCATCAATGATATCTGCGGGAAGCCCTCTTTTGTTTGAATCAGGCAAAGGATGTGGTTTTTGT
TATGAGGTGAAGTGCACAGGGAATTCTGGATGTTCAGGCAACCCTGTGAGGGTAGTGATCACTGATGAGTGTGCTGGATGCTCGGATGCTCAATTCCATT
TTGATTTGAGTGGCACTGCTTTTGGTGCCATGGCAGTTTCTGGCCAAGATGAAAAGCTACGCAACGCTGGCAAAATTGCCATTCAATATAGAAGAGTTGA
ATGCAACTATCCCGGTGTATACATAGCTTTTCACGTGGACTTAGGATCCAACCCCGAATATTTTGCAGTTTGTGCTGAATACGAGGATGGGAATGGTGAT
CTTGACAAAGTTGAACTCAAGGAAGCATTTTCAGCCTCATGGTATTCCATGCAGCGATCATGGGGTGCAATTTGGAAACTCAGCAAAGGTTCACCACTTA
AAGCACCATTCTCCATCAGGCTAACAGACTCTGGCAAATCTGTTGTGGCTAACAATGTGATCCCTTCGGGCTGGAAACCTGGCCAGACTTATAGATCAAT
TGTGAATTTTAGAATCTAA

>Glyma10g28040
ATGGAAAAACTAATTTTCAGTGGTCTAATTGTGCTTGTGGGGTTATTAACCACAGAAATCAAAGTAGCATCTGCAATTTGGCTGCGAGCTCATGCAACTT
TCTATGGTGGAAGTGATGCCTCAGGAACAATGGGTGGGGCATGTGGGTATGGAAATTTGTACACTGATGGTTATGGAATAAAAACAGCTGCCTTGAGTAC
TGCTTTGTTTAATGATGGCAAGTCATGCGGTGGTTGCTATCAGATTGTTTGCGACGCAAGCCAAGTGCCCCAATGGTGCCTTAGGGGAACTTCCATCACA
ATCACTGCCACAAATTTCTGCCCTCCAAACTATGCACTCCCTAGTGACAATGGTGGTTGGTGTAATCCTCCTAGACCACACTTTGACATGTCTCAACCTG
CCTTTGAGACCATCGCCAAATACAAGGCTGGAATTGTTCCAATTATCTACAGAAAGGTTGGGTGCAAAAGAACTGGAGGCATCAGATTTAGCATCAATGG
GAGAGACTATTTTGAACTAGTGCTTATAAGCAACGTGGGAGGAGCAGGGGATATTTCAAGAGTTTGGATCAAAGGGTCCAAAATGAGTAACTGGGAACCA
ATGTCAAGAAATTGGGGATCTAACTGGCAGAGCTTAAGCTATCTCAATGGTCAGAGCTTGTCCTTCAGAGTACAACTCAGCAATGGAAGGATTCGCACAG
CTTATAATGTGGCACCTTCCTCTTGGAGATTTGGCCAGTCTTTCATAAGCAAGGTTCAGTTCTGA

>Glyma11g03000
ATGGCCTCCATTCTTCAATTGTTGATGCTTTCTTTTACAATGATGTTCACGTTCATGGGAGAGCGAGCAGTAGCTGGGGGAATATTTCGACCCAGTCAGT
GGGCTCTTGCCCATGCCACCTTTTATGGTGATGAGACTGCTTCTGCCACTATGGGAGGAGCATGCGGATACGGAAATTTGTTTCAAAATGGTTACGGAAC
AGATACAGTGGCTTTAAGTTCGACCTTGTTCAACAATGGTTACGCGTGTGGAACTTGTTATCAGATAAAATGCTACCAATCCAGCGCATGCTACAAAAAT
GTGGCTTTCACCACAGTAACCGCCACCAATCTCTGCCCTCCTAATTGGTCTCAACCCTCAAACAATGGTGGCTGGTGCAATCCACCACGAGTGCATTTTG
ACATGTCAAAACCCGCCTTCATGAAAATCGCGCAGTGGAAAGCTGGCATCGTCCCAGTTATGTACCGCAGAGTGCCATGCATAAGGAAGGGAGGGCTTCG
ATTCTCTTTCCAAGGAAATGGGTACTGGCTATTGGTATACGTGAAGAACGTGGGAGGTGGAGGAGACATATCAAGCATGTCTGTGAAAGGAAGCAGAAGT
GGATGGATTAGCATGAGCCACAACTGGGGGGCTTCTTATCAAGCATTTGCAACTCTGGGTGGCCAAGCTCTTTCTTTCAGAATCACTTCATACACCACCA
GGGAGACTATTATTGCATGGAATGTTGCTCCTTCCAATTGGAACGTTCGACTAACTTATTCCACCACCGTTAACTTCCGCTAA

>Glyma11g04080
ATGGAACTTAATTTTAAGTACCAACTTAGCATTATCTGTGTCACACTGCTCTTACCTGCCCTGCGTACCTCTCAGGACTCTTTTACATGCTCCAGAGCAA
CTTATTATGGTAGCACAGATTGTTATGGAAACCCAAGGGGAGCTTGTGGCTTTGGCGAATATGGAAAAACGGTAAACGATGGCAGTGTAGCAGGCGTGTC
TTGGCTATGGAAGAATGGATCTGGCTGTGGAGCATGTTATCAGGTTAGGTGCAAAATACCCCAATTCTGCGATGAGAATGGAGCATACGTGGTGGTGACA
GATTATGGCGAGGGAGACAGAACAGACTTCATAATGAGTCCACGTGCCTACTCAAGATTGGGAAGTAACGCAGATGCATCTGCAGAACTATTCAAATACG
GTGTAGTGGATGTAGAATACAGAAGGGTCCCCTGTAGATACGGTGGCTATAACCTCTTGGTTAAGGTTCATGAACAGAGCAGAAACCCTCACTACTTAGC
CATTGTCATTCTCTATCTTGGTGGAACCTACGACGTAACTGCTGTTGAGTTGTGGCAGGAAGATTGCCAAGAGTGGAGGCGAATGCGCAGGGCATTTGGG
ACGGTGTTTGATGCTGAGAACCCGCCACGGGGCGACATAAAGTTGAGGTTTCAATTGGGTGGTGATGCACAGCAGTATTGGGTGCAATCCAAGAATGTTA
TCTCTGGTAATTGGGAAGCTGGAGTTGTTTATGACTCAGAAATTCAGCTTGGTTAA

>Glyma11g04370
ATGGCGCTTTATCTTTTCTGTCGTCTTTTTGCTATCACCTTAATTTTCATGCAAACTCTGGCGGATACTTCATGCACTGATTGTTTCATTCATTCTCGGG
CAGCATATTATCCAAATTCTGAAGAACACGGAACGGATGTAGGTGCATGTGGGTTTGGTTCCTTTGGGGCTACAGTCAATGGTGGAGATGTCTCAGCTGC
ATCTTCTCTTTATCGAAATGGTGTTGGCTGTGGTGCCTGTTACCAGGTGAGGTGTACCAACAGTGCCTATTGCTCAGAAAATGGTGTAAATGCAGTTATA
ACCGACCAAGGTTCAAGTGATAACACTGATTTCATTCTTAGCAAACATGCCTTTAGCCGGATGGCTCAAACCACTGATGCAGCTGCTTCTCTATTAGCCC
TTGGTGTGGTTGATATTGAATATAGACGTGTTGCATGCAGCTTCCCAGATAAAAACATAACAATCAAGATAGATGAGAGCAGCAACAACCCTTATTACTT
GGCTTTTGTCATTTGGTATCAACAAGGAAGGAGAGACATAACTGCTGTGCAGCTCTGTGAGACTCAAAACTTTGTGTGCAAGTTACTGGATAGGAGCCAT
GGAGCGGTGTGGACTACTACCTCTCCACCAAGAGGACCTTTGTCTTTAAGGATGTTGTTTAGTGATGAAGAAGAGGAAGAAGAAACATGGCTTGTTCCTG
TTAATAACATACCCGGAGACTGGAAGGCTGGTGAAACATACGATTCAGGGATACAAGTGAACCAATAG

>Glyma11g10240
ATGGCTTTCTTTATTCTCTCCTTCCTCTTCCTTCTTCTTGTTTCATCTGCCACTGCTTGTGATCGCTGCTTGTATCAATCCAAGGCTTCCTATTTCTCCA
AAGCTTCTGCTCTTTCATCTGGGGCATGTGGGTATGGCTCTTTGGCACTAGACATAAGTGGTGGACACCTTGCAGCTGGTGTGGATTCTCTCTTCAAAAA
TGGAGCAGGTTGTGGTGCCTGCTTTCAGATAAGATGCAAGAACCCAACTCTATGTAGCAAAGAAGGTACCAAAGTGGTATTGACTGATCTTAATCACAAC
AATCAAACTGATTTTGTGCTAAGCAGCAGAGCCTTTGCGGGCATGGCTCAAAAGGGTATGGGCCAACAAATACTGAAGCTTGGCATTGCTGAAATTGAAT
ACAAGAGAGTACCTTGTGATTACAAAAATCAGAATTTGGCCGTTCGAGTTGAAGAATCAAGCAAGAAGCCTGATTACTTGGCAATTAAATTTTTGTATCA
AGGGGGACAAACAGAGATAGTAGCCGTTGATGTGGCTCAGGTTGGGTCTTCAAACTGGAGCTTCATGAGCAGAAACCACGGGGCAGTATGGGACACAAGC
AGGGTACCCCAAGGCGCATTGCAATTTAGGTTAGTGGTAACGGCAGGGTATGATGGCAAGTGGATTTGGGCAAAGAAGGTCCTACCTGCTGATTGGAAAA
ATGGACTTATATATGATTCTGGCCTTCAGATTACTGACATTGCACAAGAGGCTTGTTCCCCCTGCGATGATGGGACATGA

>Glyma11g14800
ATGGCTGTTGCCAACAATGTGCTTTGCATTGCTTTCATTATCACTTTAACGTGGGCAGTTGAAGCTCGAATTCCGGGGATTTACTCTGGTGGTGCATGGC
AAAGTGCTCACGCCACCTTCTACGGAGGATCCGACGCTTCCGGCACCATGGGGGGAGCGTGTGGGTATGGGAACCTGTACAGCCAGGGGTACGGTGTGAA
CACGGCGGCATTGAGCACGGCACTCTTCAACAGCGGGCTTAGCTGCGGTGCGTGTTTTGAGATAAAGTGCGCAAACGACAGGCAGTGGTGCCACTCCGGC
AGTCCTTCCATCTTCATCACCGCCACCAACTTTTGCCCTCCCAACTTCGCTCTTCCTAACGACAATGGCGGCTGGTGCAACCCTCCTCGCCCTCACTTCG
ACCTCGCCATGCCCATGTTCCTTAAAATCGCCGAATATCGCGCCGGAATCGTCCCTGTCGCCTATCGCCGGGTGCCATGCAGAAAGCACGGAGGGATAAG
GTTCACGGTAAACGGATTCCGTTACTTCAACCTGGTGCTGGTTAGCAATGTGGCGGGTGCGGGTGATATCGTGCGCACGTACGTGAAGGGCACCCGAACC
GGGTGGATGCCAATGAGCCGAAACTGGGGTCAGAACTGGCAGTCAAACGCGGTTTTGGTGGGCCAGGCCCTGTCCTTCCGCGTCACCGGCAGCGACCGCC
GCACCTCAACCTCGTGGAACATCGCTCCACCCAATTGGCAATTCGGTCAAACTTTCACCGGAAAGAATTTCCGGGTCTGA

>Glyma11g17160
ATGGCTCTTACACCTCAACGTGCATTATCTCAACTACCCATCCTAGTAGCTATACTCTCAATATTCTTAGTTATCCCTTCCTTTTGTTTCAACCCTAAAA
TGCTTTATAATGCTTCATATTATCCTCCATCTGGTTCAGATTGGTCACCTTCGGTGGCCACTTGGTATGGACCTGCCAATGGAGATGGAAGTGAAGGTGG
AGCCTGTGGATATGGCAACGCCGTTGGGCAACCTCCATTTTCTTCTTTAATATCCGCGGGAAGCCCTCTTATATATGACTCGGGCAAAGGGTGTGGATCT
TGCTATGAGGTGAAGTGCACAGGGAATTCTGCATGCTCAGGCAACCCCGTGAAAGTAGTCATCACTGATGAGTGTGCTGGGTGTGGCTCAGATGCTCAAT
ATCATTTTGATCTGAGTGGCAGTGCTTTTGGAGCAATGGCAGTTTCAGGTCAAGATGAGAATCTACGTAATGCAGGAAAAATAAACATTCAGCACAGAAG
AATTGAATGCAACTATCCCGGTAGGTCAATAGCTTTCCACGTGGACTCTGGCTCAAACCAAGAATATTTTGCTACCTTGGTTGAATATGAGGATGGGGAT
GGTGACCTTGCCAAGGTTGAACTCAAGGAAGCACTTGATTCAGGGTCATGGGATTCCATGCAACAATCATGGGGTGCAGTTTGGAAAATTGACAAGGGCT
CACCACTGAGAGCACCATTCTCTATCAAGCTAACCACACTTGAGTCTGGCAAAACGATTGTGGCCAACAATGTGATCCCTGCAGGATGGACACCTGGTCA
AACTTACAGATCAATTGTGAATTTTGCAACCTAA

>Glyma11g26240
ATGACACACAAGGAATTTTCCATTGCTCTAGTGACTCTCATTGCTGTTCTCTTTGTCAACATGAACATCCAAGGTGCCACTGCTGACTATGGTAGTTGGC
AGAGTGCTCATGCCACTTTTTATGGCGGGGGTGATGCTTCTGGCACAATGGGTGGAGCATGTGGGTATGGAAATTTGTATAGCCAGGGCTATGGAACTGA
CACTGTGGCTCTAAGCACTGCTTTGTTCAACAATGGCTTAAGCTGTGGATCTTGCTATGAAATGAGATGTGATGATGACCCAAGATGGTGCAAACCTGGC
TCCATTACTGTAACTGCCACTAACTTCTGCCCCCCAAACCCTTCTTTGCCTAACAACAATGGGGGTTGGTGCAACCCTCCTTTGCAACACTTTGATATGG
CTGAACCTGCCTTCTTGCAAATTGCTGAATATAGAGCTGGAATTGTGCCTGTTGCCTTTAGGAGGGTTCCTTGTGTGAAAAAGGGGGGAATAAGGTTCAC
AATCAATGGCCACTCATACTTCAACCTAGTTTTGATCACCAATGTGGGTGGAGCTGGTGATGTGAATTCAGTGTCCATCAAAGGGTCCAAAACTGGGTGG
CAACCCATGTCAAGGAATTGGGGGCAAAATTGGCAGAGCAACTCATACCTCAATGGACAATCCCTCTCTTTTCAAGTCACCACCAGTGATGGTAGAACTG
TGACAAGCTTCAACGTGGCACCAGCCAATTGGCAATTTGGCCAGACCTTCCAAGGAGGCCAATACTAG

>Glyma11g34040
ATGGCCATGCTCAATATCATCGCCATTGTCTCCCTCTTACTCTTAATGATTCCATCCCAAGCCAAAATTCCCGGCGTCTATTCCGGTGGGCCATGGCAAA
GCGCTCACGCCACTTTCTACGGTGGCAGCGACGCCTCAGGAACTATGGGAGGGGCGTGTGGGTACGGGAACCTATATTCCCAAGGCTACGGCGTGAACAC
TGCGGCACTAAGCACTGCTCTATTCAACAATGGTTTCAGCTGTGGAGCGTGCTTCGAAATCAAATGCACCGATGACCCGAAATGGTGTCATCCAGGTAAC
CCTTCCATCTTTGTCACCGCCACAAACTTCTGCCCTCCAAACTACGCTCTCCCCAGCGACAATGGCGGTTGGTGCAATCCTCCCAGACCTCACTTCGACC
TCGCCATGCCCATGTTCCTCAAAATCGCTCAGTACCGCGCCGGCATCGTCCCCGTCTCATATCGCCGGGTGCCTTGCAGGAAAGAGGGAGGGATGAGGTT
CACGATCAACGGGTTCCGTTACTTCAACTTGGTTTTGATCACCAACGTCGCGGGTGCAGGGGATATCATGAGGGCCAGCGTGAAAGGGTCCAAAACGGAG
TGGATGAGCATGAGCCGCAACTGGGGGCAGAACTGGCAATCAAACGCAGTTCTGGTTGGTCAGTCACTCTCCTTCAGGGTCACAGGCGGTGACCGACGCA
CATCCACCTCATGGAACATTGTCCCACGTAATTGGCAATTTGGCCAAACCTTCGCTGGAAAGAATTTTAGAATCTAG

>Glyma12g02550
ATGGCTTTCTTTATTTTCTCCTTCCTCTTCCTTCTTCTTGTTTCATCTTCCACTGCTTGTGATCGCTGCTTGCACCAATCCAAGGCTTCCTATTTCTCCA
AAGCTTCTGCTCTTTCATCTGGGGCATGTGGGTATGGCTCTTTGGCACTAGACATAAGTGGTGGACACCTTGCAGCTGGTGTGGCTTCTCTCTTCAAAGA
TGGAGCAGTTTGTGGTGCCTGCTTTCAGATAAGATGCAAGAACCCAACTCTATGCAGCAAAGAAGGTACCAGAGTGGTATTGACTGATCTTAATCACAAT
AATCAAACTGATTTTGTGCTAAGCAGCAGAGCCTTTGCGGGCATGGCTCAAAAGGGTATGGGCAAACAAATATTGAAGCTTGGCATTGCTGACATTGAAT
ACAAGAGAGTACCTTGTGAATACAAAAAACAGAATTTAGCCGTTCGTGTTGAAGAATCAAGCAAGAAGCCAGAATACTTAGCAATTAAATTTTTGTATCA
AGGGGGACAAACGGAGATAGTAGCCGTTGATGTGGCTCAGGTTGGGTCTTCAAACTGGAGCTTCATGAGCAGAAGCGACGGGGCAGTGTGGGACACAAGC
AGGGTACCCCAAGGTGCATTGCAATTTAGGTTAGTGGTAACGGCAGGGTATGATGGCAAGTGGATTTGGGCAAAGAAGGTCCTACCTGCTGATTGGAAAA
ATGGACTTATATATGATTCTGGCCTTCAGATAACAGACATTGCACAAGAGGGTTGCTCCCCCTGCGACGATGGAACCTGGTCATGA

>Glyma12g06730
ATGGCTGTGGCCAACAATGTGCTTTGCATTTTCTTCATTATCTCCTTAACATGTATGGTTCAAGCTCGAATCCCAGGGGTTTACTCTGCTGGTGCATGGC
AAAGTGCCCACGCCACCTTCTACGGAGGCTCCGATGCTTCCGGCACCATGGGGGGAGCGTGTGGGTATGGAAACCTGTACAGCCAGGGTTATGGTGTGAA
CACGGCGGCATTGAGCACGGCGCTCTTCAACAGCGGGCTTAGCTGCGGTGCGTGTTTTGAGATAAAGTGCGCAAACGACAGGCAGTGGTGCCACTCCGGC
AGTCCTTCCATCTTCATCACCGCCACCAACTTTTGCCCTCCCAACTTCGCTCTTCCTAACGACAATGGCGGCTGGTGCAACCCTCCTCGCCCTCACTTCG
ACCTCGCCATGCCCATGTTCCTTAAAATCGCCGAATACCGCGCCGGAATCGTCCCCGTCGCCTATCGCCGGGTGCCATGCAGAAAGCACGGAGGGATAAG
GTTCACGATAAACGGATTCCGTTACTTCAACCTGGTGCTGATTAGCAACGTAGCGGGTGCGGGTGATATCGTGCGCACGTACGTGAAGGGCACCCGAACC
GGGTGGATGCCAATGAGCCGTAACTGGGGTCAGAACTGGCAGTCAAACGCGGTTTTGGTGGGCCAGGCCCTGTCCTTTCGTGTCACCGGCAGCGACCGCC
GCACCTCAACCTCGTGGAACATCGCTCCACCCAATTGGCAATTCGGTCAAACTTTCACCGGAAAGAATTTCCGTGTCTGA

>Glyma12g12340
ATGGGTGTTCTTCAATCTACACTTCTCTACTTGATCTTAGTACATTCATGCAAGATTGTTGCTTACAAAGACCAAGAGTGGAAAAAAGCCACTGCAACTT
ATGCCAATGACACAGAGGGGTCTCTTATTACCGAAGGAGCTTGTGGTTATGGAGACCTCCACAGGGCAAGTTATGGGAAACACAGTGCTGGGTTAAGCAC
CATTTTGTTCAACAGAGGGAGCACATGTGGGGCTTGCTATGAAATCAGGTGTGTTGATCACATCTTGTGGTGTGTGATGGGAAGCCCTTCTGTTGTTGTT
ACTGTTACAGATTTCTGTGCTCCAAATTATGGGCTTTCTGTTGATTATGGTGGCTGGTGCAATTTTCCAAGAGAACATTTTGAGATGTCACGGGCTGCAT
TTGCTGAAATTGCCAAGAATAAAGCTGATATAGTGCCGGTTCAGTATAGAAGAGTGAAGTGTGCAAGGAGTGGTGGCATGAGATTCACAATGTGTGGGAG
TTCTCACTTCTATCAAGTTCTGATTTCCAATGTTGGTCTGGATGGTGAAGTGTTTGCTGTGAAAGTGAAAGGATCTAGAACAGGATGGATACCAATGGCA
AGGAACTGGGGACAAAACTGGCATTGCAATTTCAACTTCCAAAATCAGCCTTTGTCCTTTGAGGTAACCAGCAGTAGTGGAAAGACACTCACATCTTACA
ATGTAGCACCCACAAACTGGATGTTTGGACAGACATTTGAAGGAAAACAATTTGAGCATGAGTAG

>Glyma12g12350
ATGCAGCTCCACCGTGTCTCCGCCGCATCGAAACTGAGCCTCACGTGCCTCAGCCTCGCCTTGAAACTCGTGCTGTTGTACGCCGCGGAGGCACAGCTTC
AGCACCGTGGCCCCGACCTACATTGGTACCCCGGAACCGCCACCTGGTACGGCGACCCCGAAGGAGACGGCAGTACCGGTGGGGCATGTGGGTATGGTAC
GATGGTGGATGTGAAGCCGTTCAGGGCGCGGGTGGGAGCTTTGGGGCCATTGCTGTTCATGAAGGGGGAAGGGTGTGGTGCGTGCTACAAGGTGAAGTGT
TTGGACAAGAGCATATGTTCGAGAAGAGCAGTGACAGTGATAATTACGGACGAGTGCCCCGGTTGCCCCTCTGACCAAACACACTTCGATCTCAGTGGTG
CCGCGTTTGGCCGCATGGCTATTGCTGGCGAGAACGGTCCACTCAGAGACCGTGGTCAAATCCCCGTCATTTACCGCAGAACACCTTGTAAATATCCAGG
AAGAAAAATTGCCTTTCATGTTAACGAAGGCTCCACCCCATTTTGGCTATCACTTCTGGTTGAATTTGAGGACGCAGAGGGAGATATTGGCTCCATGCAT
ATACGAGAAGCAGGGTCTACTGAGTGGCTACAAATGAATCACCTTTGGGGTGCAAATTGGTGCATTATTGGAGGACCTTTAAGGGGACCATTCTCAGTGA
AATTGAGCTCTTCCACTGGGAGAAGCCTCTCTGCAAGAGATGTTATTCCAACCAATTGGGTTCCAAAGGCCACTTACACCTCTCGCCTAAATTTCTACCC
CTAG

>Glyma12g23200
ATGGGTCCTCTTGTGATTTCTTCAAGGTTTCTTTGGTATTTTTGCTTTGTTCTAAGTGCAGTTAGAGTAGTCCACGTACAAGCTAATAACGGTTGGCTTA
ACGCTCATGCAACGTTCTATGGGGCCAATCAAAATCCCACCACCCTTGGGGGAGCATGTGGCTACGATGACACCTTTCATGCTGGGTTTGGTGTGAACAC
CGCAGCAGTCAGCACCATGCTATTCAGAGACGGGGAGGTTTGTGGTGCATGCTACCAGGTGATGTGTGACTATAGGGCAGACCCAAAATGGTGCCTTATT
AGTCGCGGGGTGACAGTAACCGCCACAAACTTTTGCCCTCCGAACAACCACGGAGGGTGGTGTGACCCCCCTTACCATCACTTCGACATGTCTATGCCTG
CTTTCTTTCGCATTGCACGACAAGGCAATGAAGGCATTGTTCCTGTCCTTTATAGAAGGGTGGCATGCAAAAGAAGAGGGGGAGTGAGGTTCACATTGAA
GGGGCAATCCAACTTCAACATGGTGATGATATCCAATGTTGGTGGGAGTGGGGATGTGAAGGTTGTGTGGATCAGAGGATCCAGAAGTGGGGCATGGCTC
CCAATGCACAGGAACTGGGGAGCCAACTGGCAGAGCAGTGCAGATCTCAGAAACCAAAGACTCTCGTTCAAGATGACATTGGTTGATGGGAAGACACTAG
TGTTCCTCAATGTGGTGCCTTCCACTTGGAGGTTTGGACAGACTTTTTCATCCAAGAGTCAGTTCTTTTAG

>Glyma12g33070
ATGCAGTGCCACCGCGTCTCCGCCGTGCTTTTTCTAAGCTTATGCTTTAGAATTGCGCTAGTATACGCGCAAGGAGAGCCTCATCTCACTGCTCTGGACC
AACATTGGTTCCCGGGAACCGCCACGTGGTACGGCGACCCCGAAGGTGACGGTAGCACCGGAGGGGCATGTGGGTATGGTACGTTGGTGGACGTGAAGCC
GTTGAAGGCAAGGGTGGGAGCAGTGGGGTCAGTGCTGTTTAAGAAGGGGGAAGGGTGTGGTGCTTGCTACAAGGTGAAGTGTTTGGACCATAGCATATGT
TCGAAGCGGGCAGTGACGGTTATAATAACGGATGAGTGCCCGGGCTGCCCGTCTGACCGGACGCACTTCGACCTCAGTGGCTCTGCCTTTGGCCGCATGG
CAGTTGTGGGTGAAAACGGTCAGCTCAGGAACCGAGGTGAAATCCCAGTCATTTACCGCAGAACACCGTGCAAGTATGCTGGCAAAAACATTGCCTTCCA
TGTCAATGAAGGCTCCACTCCTTTTTGGCTATCCCTTCTGGTGGAGTTTGAAGATGGAGATGGGGACATTGGCTCCATGCATATACAAGAAGCAGGGTCG
AGTGAGTGGCAGCAGATGAATCATGTATGGGGTGCAAATTGGTGCATTGTTAAGGGGCCATTAAGAGGACCTTTCTCTGTTAAACTAAGCACATCTACAG
GGAAAAGCCTCACTGCCAAAGATGTTATTCCAAGCAATTGGACTCCAAAAGCCACTTATACCTCTCGCTTAAATTTCCTTTCTTAG

>Glyma13g37395
ATGCAGTGCCAGCGCTTCTCCGCCGTGCTTTTTCTAAGCTTATGCTTTAGAATTGCGCAAGTATACGCGCACGGGGATTCTGATCTGGACGAACATTGGT
ACACCGGAACCGCCACGTGGTACGGCGACCCCGAAGGCAACGGTAGCAACGGAGGGGCATGTGGGTATGGTACGTTGGTGGACGTGAAGCCTTTGAAGGG
AAGGGTGGCAGCAGTGGGGCCAGTGCTGTTTAAGAAGGGTGAAGGTTGTGGTGCTTGCTATAAGGTCAAGTGTTTGGACCGTAGCATTTGTTCCAAACGG
GCAGTGACGGTTATAATAACCGATGAGTGCCCGGGCTGTCGGACTGACCGAACGCACTTCGACCTCAGTGGCTCTGCCTTTGGCCGCATGGCGCTTTCGG
GTGAAAACGTTAAGCTCAGAAACCGAGGTGAAATCCCAATCCTTTATCGAAGAGCATCATGCAAGTATGGTGGCAAAAACATTGTCTTCCATGTCAATGA
AGGTTCCACACCTTTTTGGCTATCTCTTCAGGTGGAGTTTCAAAATGGAGATGGGGTGATTGGCTCCATGCATATACAACAGGCAGGGTCGAGTGAGTGG
CTGCAGATGAAGCGTGAATGGGGTGCAAATTGGTGCATCATTAAGGGGCCATTAAAAGGACCTTTCTCTGTTAAGCTAAGCACATCCACAGGGAAAAGCC
TCATTGCCAAAGATGTTATTCCAAGCAATTGGGCTCCAAAAGCCAGTTATACTTCTCGCTTAAATTTCCTGTCTTAA

>Glyma13g41160
ATGGGTGTGTTCAGTACAGTGCTGCTGTGCCTTATGTCCCTAATGTGGATGGTGGATGCTCGAATTCCAGGCGTATACTCTGGCGGCGCTTGGCAAAATG
CTCACGCTACGTTCTACGGAGGATCCGATGCTTCCGGCACCATGGGTGGAGCATGTGGGTACGGGAACCTGTACAGCCAAGGGTACGGAGTGAACACTGC
AGCGTTGAGCACGGCACTCTTCAACAGCGGGCTGAGCTGCGGAGCGTGCTTCGAGATCAAATGCGCAAACGACAAGCAGTGGTGTCACTCCGGCAGCCCT
TCCATCTTCATCACCGCCACCAACTTCTGTCCCCCTAACTACGCTCTTCCAAACGACAATGGCGGCTGGTGCAACCCTCCTCGCCCTCACTTCGACCTCG
CCATGCCCATGTTCCTTAAAATCGCCGAATACCGCGCCGGCATCGTGCCTGTCGCCTTCCGCAGGGTGGCATGTAGGAAGCATGGTGGGATCAGGTTCAC
AATAAACGGTTTCCGTTACTTTAACCTGGTTTTGATCAGCAACGTAGCGGGTGCAGGGGATATCGTGCACGCCTACGTTAAGGGATCACGAACGGGGTGG
ATGCCAATGAGCAGAAACTGGGGACAGAACTGGCAGTCAAACGCCGTTTTGGTGGGTCAGGCTTTGTCCTTCAGAGTCACCGCCAGCGACCGTCGCTCTT
CCACCTCTTGGAACATTGTTCCATCAAATTGGCAATTTGGTCAAACTTTCACTGGAAAGAACTTCCGTGTCTGA

>Glyma14g07360
ATGGCTTTGGTTAACCTTTCTTACATCGGCATTGTGACCCTTATAACCCTTCTGGCTTCCACCGAGGCCAGGGTCCCGGGCGTGTACAGCGGCGGCGCGT
GGGAGACCGCGCACGCCACGTTCTACGGCGGCAGCGACGCGTCGGGGACAATGGGCGGCGCGTGCGGGTACGGGAACCTGTACAGCCAGGGGTACGGCGT
GAACACGGCGGCGCTGAGCACGGCGCTGTTCAACAACGGGCTGAGCTGCGGTGCCTGCTTCGAGATAAAGTGCGCGAACGACCCCAGCTGGTGCCACGCT
GGCAGCCCCTCCATATTCGTAACCGCCACAAACTTCTGCCCCCCAAACTACGCCCTTCCGAACGACAATGGAGGGTGGTGCAATCCTCCCCGGCCCCACT
TCGACCTGGCCATGCCCATGTTCCTCAAAATCGCTCAGTACCGCGCCGGCATCGTCCCCGTCTCTTACCGCAGGGTGCCTTGCCGTAAGCAGGGAGGGAT
GAGGTTCACGATCAACGGCTTCCGTTACTTCAACCTGGTTTTGATCACCAACGTCGCGGGCGCAGGGGATATCGTGAGGACGAGCGTGAAAGGGTCAAAG
ACTGGGTGGATGAGCATGAGCCGCAACTGGGGTCAGAACTGGCAGTCAAACGCTGTTCTGGTTGGTCAGTCACTCTCCTTCAGGGTCACAGCCAGTGACC
GACGCACCTCCACCTCCTGGAACATTGTACCCGCCAATTGGCAATTTGGTCAAACATTCACCGCCAAAAATTTCAGAGTCTAA

>Glyma14g38430
ATGGCACCCCATGCATCTTCTTTTGCTCTTGTTCTTGTCATTTTTCTCTTTGTTGAAATGCACTTCCACGGTGCCACTGCTGACTATGGCGGCTGGCAGG
GTGGTCATGCTACCTTCTATGGTGGTGGTGATGCTTCTGGCACAATGGGAGGTGCATGTGGCTATGGGAATTTGTACAGTCAGGGATATGGAACCAACAC
TGCAGCTCTGAGCACTGCTTTGTTCAACAATGGCTTGAGTTGTGGGGCATGTTATGAAATGAGGTGTGATGATGATCCAAGATGGTGCAAGCCTGGCACC
ATTGTTGTCACTGCTACAAACTTCTGTCCTCCAAACTTTGCTTTGGCCAACAATAATGGTGGTTGGTGCAACCCTCCTCTGCAACACTTTGATATGGCAG
AACCAGCCTTCCTTCAAATTGCTCAGTATAGAGCTGGAATTGTGCCTGTGGCATTTAGAAGAGTGCCCTGTGTGAAAAAGGGGGGAATAAGGTTCACAAT
TAATGGCCACTCTTACTTCAACCTGGTTTTGATCACCAACGTCGCGGGTGCAGGGGATGTCCATGCAGTGTCCATCAAAGGGTCCAGAACTAGCTGGCAA
CCCATGTCAAGAAACTGGGGGCAAAATTGGCAGAGCAACTCCTACCTCAATGGACAAAGCCTCTCTTTTCAAGTCACCGCCAGTGACGGTAGAACTGTCA
CAAGCTTCAACGTGGCACCATCTGATTGGCAGTTCGGTCAGACCTTCCAAGGGGGTCAGTTTTAG

>Glyma14g39120
ATGTCCAAAATGTTGGCACTCACAGTATCCATTATCCTCATCATCACACTCTCTTCTTCGCCATTAGTCACCTCTCACTACTCCTCTCCTTCTCTAGAAG
CCTCGCCGACCTTCTCCGAATGGCGATCCGCGCGCGCCACCTACTACGCCCCGGCGGATCCCCGCGACGTGGTGGGCGGCGCGTGCGGCTACGGCGACCT
GGTCAAGGGCGGCTATGGCATGGCCACTGTGGGCCTCAGCGAGGCGCTGTTCGAGCGCGGCCAGATCTGCGGCGCGTGCTTCGAACTCCGCTGCGTCGAG
GACATGCGCTGGTGCATCCCTGGCACCTCCATCATCGTCACCGCCACCAACTTCTGTGCCCCCAACTACGGCTTCACCTCCGACGGCGGCGGACACTGCA
ACCCTCCCAACAAACACTTCGTTCTCCCCATCGAAGCTTTTGAGAAGATCGCCATTTGGAAAGCCGGCAACATGCCCGTGCAGTATCGCAGGATAAAGTG
TAGGAAGGAAGGAGGGATGCGATTTACGGTTACTGGTTCTGGAATCTTCATCTCCGTGCTGATCAGCAATGTTGCTGGCCATGGAGACGTAGTGGAGGTG
AAGGTTAAAGGCTCGAGAACTGGTTGGCTTTCAATGGGTCGGAATTGGGGACAAAACTGGCATGTAAATGCGTTGCTGCAAAATCAACCCCTTTCGTTTG
AGGTTAAAGCCAGTGATGGAAAAACGGTTACGTCTTACAATGTTGCTCCCAAGGATTGGACCTTTGGACAAACCTTCGAAGGCAAGCAATTTGAGACTTG
A

>Glyma15g04240
ATGGGTGTGTTCAGTGCAGTGCTGTGCCTTATGTCCCTAATGTGGATGGTGGAAGCTCGAATTCCAGGCGTTTACACGGGCGGCGCCTGGCAAAGTGCTC
ACGCTACATTCTACGGAGGATCCGATGCATCCGGCACCATGGGAGGAGCATGCGGGTACGGGAACCTGTACAGCCAAGGGTACGGAGTGAACACTGCAGC
GTTGAGCACGGCACTCTTCAACAGCGGCCTCAGCTGCGGTGCGTGCTTTGAGATCAAATGCGCAAACGACAAGCAGTGGTGTCACTCCGGCAGCCCTTCC
ATCTTCATCACCGCCACCAACTTCTGTCCCCCAAATTACGCTCTTCCAAACGACAATGGCGGCTGGTGCAACCCCCCTCGCCCTCACTTCGACCTCGCCA
TGCCCATGTTCCTTAAAATCGCCGAATACCGCGCCGGCATCGTCCCTGTCGCCTACCGCAGGGTGGCATGTAGGAAGCATGGGGGGATCAGGTTCACAAT
AAACGGTTTCCGTTACTTTAACCTGGTTTTGATCAGCAACGTGGCGGGTGCAGGGGATATCGTGCACGCCTACGTTAAGGGGTCACGAACCGGGTGGATA
GCAATGAGCAGAAACTGGGGTCAGAACTGGCAGTCAAACGCCGTTTTGGTGGGCCAGGCTTTGTCCTTCAGAGTTACCGCCAGTGACCGTCGCTCTTCTA
CCTCTTGGAACATTGTTCCACCAAATTGGCAATTTGCTCAAACTTTCACTGGAAAGAACTTCCGTGTCTGA

>Glyma17g10950
ATGCCTTCTGCTTTTAATTTCCTCACAACTTCTCTGCTTCCCTTTCTCCCTCTCTATCGAGGAAACATGGTATTTTTGGGTGTTCTCTTGGTGGGGTTTC
TCTTAGGTGCTTATGGGGACAGTGATGGTTGGATGGATGCTCATGCTACCTTCTATGGAGGGGGCGATGCCTCTGGCACAATGGGTGGAGCTTGTGGATA
TGGAAACCTGTATAGCCAGGGCTACGGAACTAACACGGCTGCTTTGAGCACGGCCTTGTTCAACAATGGTTTGAGCTGTGGGGCTTGCTTTGAGATCAAG
TGTGTCAATGACCAAAGGTGGTGCCTTCCAGACACAGTTGTGGTCACTGCCACCAATTTCTGTCCACCAAACAATGCCCTCCCAAATGATGCAGGTGGCT
GGTGCAACCCTCCCCTTCAACATTTTGATCTCTCTCAGCCTGTCTTCCAACAAATAGCTCAATACAGAGCTGGCATAGTACCTGTGGCTTACAAAAGGGT
CCCATGTCAAAAGAGAGGAGGCATCAGGTTCACCATCAATGGCCATTCTTACTTCAATCTAGTCCTAATCACCAATGTTGGTGGTGCTGGTGATGTTCAA
GCAGTTTCAATCAAAGGTTCAAGGACTAATTGGCAACCAATGTCCAGAAACTGGGGTCAGAACTGGCAAAGCAACACTTACCTCAATGGACAAAGCCTCT
CCTTTAAGGTTACCACTAGCGAGGGCCGCACCTTGGTCTCTAACAATGTTGCCCCTGATAGCTGGTCCTTTGGCCAGACCTTCACAGGGAAACAATTCAA
TTAA

>Glyma17g14230
ATGAGCGACGTGCTATTGGAATTGGTCCATTGGACGTTATATATAAGGATACGTGTACCAGTCAATGAGCACGTACCCTTTAGCATTAATCCTACATCAC
CTAGAGAAAACCACACAGCCAAAAATTTAACAATGGCTGCAACGCTTCAACATTGTAGCTTCTTGTTGATAACAACATTTACATGGATGTTCATATTAAT
CATCGGAAAGCCACCAATAGTAGCGGGTACATTTCAGCCTAGTCAATGGACCCTTGCCCATGCCACATTTTATGGTGATGAGTCTGCTTCTGCCACTATG
GGAGGAGCATGTGGGTACGGAAATTTGCTCATAAACGGTTACGGGAAAGACACAGCAGCTTTGAGTTCGACATTGTTCAACAACGGGTATGCATGTGGGA
CTTGTTATCAGATACGTTGTGTTCAATCGAGTGCATGCTATTCCAATGTGCCTTACACTACAGTGACTGCCACAAATCTTTGCCCTCCTAATTGGGCCCA
GGCCTCTGATAACGGAGGCTGGTGCAACCCACCACGTACACATTTTGACATGTCCAAGCCCGCTTTCATGAAAATTGCACAGTGGCAAGCTGGAATCATT
CCTGTTATGTACCGCAGAGTACCTTGCGTAAGAAGTGGGGGGATACGATTCTCTTTCCAAGGAAACGGGTATTGGTTATTGGTGTACGTGATGAATGTTG
GAGGTGGAGGAGATATTGCTAACATGTGGGTGAAGGGAAGTGGAACAGGGTGGATTAGTATGAGCCACAATTGGGGGGCTTCATACCAGGCATTTGCAAC
ATTGGGTGGCCAAGCTCTTTCCTTTAAGGTTACTTCCTACACAACCAAAGAGACTATAATAGCATGGAATGTTGCTCCTACCAACTGGGGCGTAGGACTA
ACTTATTCCTCCAATGTCAACTTCATTTAA

>Glyma17g15640
ATGCAACACTGTCTTAACCACCAACTTGGGCTTGTTTGTGTAATATTGCTCTTCCCTGCACTATGTAGCTGCAACGAATACTTTACGAACTCCAGAGCAA
GCTATTATAATACCCCTGATGGCCTTGGGAATCCAAGGGGAGCTTGTGGCTTTGAAGAATATGGAAGAACGATTAATAATGGAAGTGTGGCTGCTGTATC
TGGGCTATGGAGGAATGGTGCTGGCTGTGGCACATGTTATTGGGTAAGGTGCAAAATTCCACAATACTGCGGGAAAGGAGTGCAGGTGGTGGCCACAGAC
TCTGGTGCGGGAGACGGAACAGACTTCATAATGAGCAAACGTGGATTCTCAGGATTGGCACGCAACGTAGCTGCTTCTAAGGAGCTGTTCAAACGCGGGG
TGGTGGATATTGCATTCACAAGGGTTCCCTGTAACTACCCTTCTAACATTAAGCTCCGTGTCCACAAGAGCAGCAAAAACCCTGGCTACTTAGCTGTCCT
GCTTCTCAACGTAAATGGAGTACGCGACATCACGGCTGTTGAGATGTGGCAGAGAGGGCAGAAACGTTGGGAGCCACTACGCAGGGTGTATGGGGCAGTG
TTTGACTATGCTAACCCACCCAGTGGTGCAATTCTCTTGAGGTTTCAAGTTGGCTATGGATATTGGCTGCCTTCAAATAACCCAATCCCTGCTAATTGGA
AGCCTGGTGCTACTTATGACACCAAAGTCCAGATTTATGAGAAAGGAAATTAA

>Glyma17g15670
ATGGAACTAAGTCTTAACCACCAACTTGGGCTTGTTTGTGTAATATTGCTCTTCCCTGCACTATGTAGCTGCAACGAATACTTTACGAACTCCAGAGCAA
GCTATTATAATACCCCTGATGGCCTTGGGAATCCAAGGGGAGCTTGTGGCTTTGAAGAATATGGAAGAACGATTAATAATGGAAGTGTGGCTGCTGTATC
TGGGCTATGGAGGAATGGTGCTGGCTGTGGCACATGTTATTGGGTAAGGTGCAAAATTCCACAATACTGCGGGAAAGGAGTGCAGGTGGTGGCCACAGAC
TCTGGTGCGGGAGACGGAACAGACTTCATAATGAGCAAACGTGGATTCTCAGGATTGGCACGCAACGTAGCTGCTTCTAAGGAGCTGTTCAAACGCGGGG
TGGTGGATATTGCATTCACAAGGGTTCCCTGTAACTACCCTTCTAACATTAAGCTCCGTGTCCACAAGAGCAGCAAAAACCCTGGCTACTTAGCTGTCCT
GCTTCTCAACGTAAATGGAGTACGCGACATCACGGCTGTTGAGATGTGGCAGAGAGGGCAGAAACGTTGGGAGCCACTACGCAGGGTGTATGGGGCAGTG
TTTGACTATGCTAACCCACCCAGTGGTGCAATTCTCTTGAGGTTTCAAGTTGGCTATGGATATTGGCTGCCTTCAAATAACCCAATCCCTGCTAATTGGA
AGCCTGGTGCTACTTATGACACCAAAGTCCAGATTTATGAGAAAGGAAATTAA

>Glyma17g15680
ATGGAGTTCGGTTTTAGGCACCAACTTGGGCTTGTTTGTGTGATATTGCTGTTCCCTGCACTATGTAACTGCCAGGAATATTTCACCAAATCAAGAGCAA
CCTATTATGGTACCCCTGATGGCTTCGGGACTCCAACGGGAGCTTGTGGCTTTGGCGAATTTGGAAGGTTGATGGATGGGTATGGTGGAAGAGTCGCTGG
GGTGTCAGGGCTATGGAGGAATGGAGCTGGCTGTGGTACATGTTATCAGGTAAAGTGCCTAATGCCAAAATTATGCGATGTGAATGGAGTAACGCTGGTG
GCAACAGACTACGGTCAGGGAGACAGAACAGACTTCATCATGAGCCCAAGCGCCTTCTCAAGATTGGGAGTTAATAAAATTGCATCCGAAGAGATTAAGA
AAAAAGGCACAGTGGATATTGAATTCAAAAGGGTTCCCTGTAAATACACCGGAAATGTCTTGTTTCATGTCCAGCAAACTAGCAGCAACCCTGGTTACTT
GGCTGTCGTCATTCTCAATGTAAACGGAAAATACGACGTCACTGCTGTTGAAATGTGGCAGAAGAGTCAACAACGATGGGTCCCACTACGCAGGTCCTAT
GGGGCAGTGTTTGACTTTGCTAACCCACCCAGTGGTGAAATCCTCTTGAGGTTTAAAGTGGGTTCTAATTGGAAGCTGCCGAAGATCCCTATCCCTGCTT
ATTGGAAGCCTGGTGCTACTTATGACACCAAAGTTCAGGTTTATTAG

>Glyma17g15690
ATGGAGCTTAGTTTTAAGCACCAACTTGGCCTTGTTTGTGTCATAATGCTCTTTCCTGCACTGTGTTTCTGCCAGGAATATACTAAATCCAGAGCAACCT
TTTATGGTACCTCTGATGGCTATGGGACTCCAACCGGAGCTTGTGGCTTTGGTGAATATGGAAGAGCGATGAATTGGTATGATGGAAGAGTCGCAGGGGT
GTCTGATCTATGGAGGAATGGAGCTGGCTGTGGAACATGTTATCAGGTAAGGTGCCTAGTACCAGAATTATGTGATACGAATGGAGCATACCTGGTGGCA
ACAGACCAAGGTTATGGAGACAGAACAGACTTTGTCATGAGCCCACGCGCCTTCTTGAAATTGGGACGTGATGAATATTCATCTGAAGAGCTTAAGAAAT
ACGGCACAGTGGATATTGAATACAAAAGGGTTCCATGCACATACACCGGCAATGTCTTGTTCCACATCAAGGAAACTAGCACCAACCCTGGTTACTTTGC
TTTGGTCATTCTCAATGTAAATGGAATACACGACGTCACTGCTGTTGAATTGTATCAGATGGGACAATGGAAGTCACTTAACAGGAACTATGGAGCAGTG
TTTGACTTTCCTAACCCACCAAGTGGCGAAATCCGGTTAAGGTTTAGGGTGAGTGGCATGTCTGATTGGGTGGACCCCATGATTGTCATACCCAGTAACT
GGCAGCCTGGAAATACTTATGCCACCAAGGTTCAGCTTAAATAG

>Glyma17g15710
ATGGAACTTAGTTTTAAGCACCAACTTGGCCTTGCTTGTGTTGTACTTCTTTTACCTGCATTGTGTAGCTCACAGGACTCTTTTACTGACTCCAGAGCAA
CATATTATGGTAGCCCTGATTGCTATGGGAATCCAAGGGGAGCTTGTGGCTTTGGCGAATATGGAAGGACTGTGAATGATGGAAGTGTGGCAGGAGTGTC
TAGGCTATGGAGGAATGGAAGTGGTTGTGGTGCATGCTATCAGGCAAGGTGCAAAATACCACAATACTGTGATGAAAATGGAGCATATGTGGTGGTAACA
GACTATGGTGAAGGAGACAGAACAGACTTCATAATGAGTCCACGCGCCTACTCGAGATTGGGACGCAACGCGGATGCATCTGCAGAGTTGTTCAAATACG
GTGTAGTGGATATTGAATACAGAAGGGTCCCCTGCAGTTACACTGGTTATAACGTGGTGTTTAAGGTTCATGAACACAGCAGAAACCCTGACTACTTTGC
TGTTGTGGTTCTCTATGTTGATGGAACATACGATGTCACTGCTGTTGAGTTGTTTCAGCAAGATTGCCAAGAATGGAAGCCAATGCGCAGGGCATTTGGG
GCAATGTTTGACTATAGCAACCCACCAAACGGTGAGATCTACTTGAGGTTCCAAGTGAGTGGCAGTGCAGGGCTTTATTGGGTACAGTCCAAGAATGCTA
TCTCTGGTGATTGGAAGGCCGGAGCAACATATGACACCAATGTTCAGCTTAATTAG

>Glyma17g16210
ATGGCTCTCTCTCTTTTGTATCCCCTTCTTCTTGCCACCTTTCTTTTCATGCAAACTCTGGCAGATACTTCATTTGTTCAATCTCGTGCAGCATTTTACC
CAAACTCTCAAGAAAATGGCACAGATGTTGGTGCATGTGAATTTGGTTCCTTTGGTGCTACGGTTAATGGTGGCGACGTATCAGCTGCATCTAATCTTTA
TCGAAATGGTGTTGGCTGTGGTGCCTGTTACCAAGTAAGATGTAGCAATAGTGCTTTATGCTCAGACAACGGTGTGACTGTGGTTATAACTGACTCAGGC
TCAGGTCATAACACTGATTTCATTCTTAGCCAACGAGCCTTTGGTAGAATGGCTCTCAACACTGACGCTGCTGCATCTCTATTAGCTCTTGGCGTACTTG
ATATTCAATATAGACGTGTCTCATGCAGCTACCCAAACAAAAACATTACAGTTAAGATACATGAGAGCAGCAACAACCCTCACTATTTGGCTTTTGTCAT
ATGGTTTCAACAAGGAAGTAGAGACATAACTGCTGTTCAGCTTTGTGAGACTCAAAACTTTGTGTGCAAGTTACTGGACCGGAGTCATGGAGCAGTTTGG
ACCACTACAGCTCCACCAAGTGGACCTTTGACTTTGAGGATGTTGTTTAGCCCTGAAGAAGAGGGAGAAGAAACATGGGTGGTTCCTGTTAATAACATAC
CACAAGACTGGAAGGCTGGACAAACATACGACTTAGGGGTACAAGTGGACCAATAG

>Glyma17g37990
ATGGGCAAAATCATGCTTGTTTTGGGTAGCCTCATTGGATTATGCTGTTTCACAATCACTACCTATGCCTTCTCACCTTCTGGATGGACCAATGCCCATG
CCACTTTTTATGGGGGTAGTGATGCTTCAGGAACTATGGGGGGAGCTTGTGGGTATGGGAATCTGTATGCAACTGGGTATGGAACTAGAACTGCAGCTTT
AAGCACTGCCTTATTTAATGATGGAGCTTCCTGTGGTCAGTGCTACAAAATTATATGTGATTACAAATCAGACTCTAGATGGTGCATCAAAGGAAGATCT
GTAACCGTAACTGCCACAAACTTTTGCCCTCCCAATTTCGCCCTTCCTAACAACAATGGAGGCTGGTGCAACCCACCACTCAAGCATTTTGATATGGCCC
AACCCGCTTGGGAAAAGATTGGTATTTACAGAGGAGGGATCGTCCCCGTGCTATTTCAAAGGGTTCCATGCAAAAAGCATGGAGGGGTTAGGTTCAGTGT
GAATGGGAGGGACTACTTTGAGCTAGTATTGATCAGCAATGTGGGGGGTGCTGGATCCATCCAATCAGTGTTCATTAAAGGCTCAAAAACTGGATGGATG
GCAATGTCAAGAAATTGGGGTTCTAATTGGCAATCCAATGCGTATTTGAATGGTCAATCTTTGTCCTTCAGGGTCACCACCACTGATGGAGAGACCAGAG
TTTTCCAAGATATTGTTCCAGCAAGTTGGACATTCGGCCAAACTTTCTCTAGCCCAGTTCAGTTCTAA

>Glyma18g04260
ATGAATATTCAAAAAACAATGGCCATGCTCAATATCATCTCCATTCTCTCTCTCTTACTCACTCAATCCCACGCCAAAATACCCGGCGTCTATTCCGGTG
GGCCATGGCAAAGCGCTCACGCCACTTTCTACGGTGGCAGCGACGCCTCAGGAACTATGGGAGGAGCGTGTGGGTACGGGAACCTATATTCCCAAGGCTA
CGGTGTGAACACTGCGGCACTAAGCACTGCTTTGTTCAACAACGGTTTCAGCTGTGGAGCGTGTTTCGAAATCAAATGCACGGATGACCCGAAATGGTGC
AACCCCGGTAACCCTTCCATCTTGGTCACCGCCACAAATTTCTGCCCTCCAAACTACGCTCTCCCCACCGACAATGGCGGCTGGTGCAACCCTCCCAGGC
CGCACTTCGACCTCGCCATGCCCATGTTCCTCAAAATCGCTCAGTACCGCGCCGGCATCGTCCCCGTCTCTTATCGCCGGGTGGCTTGCAGGAAACAGGG
AGGGATGAGGTTCACGATCAACGGCTTCCGTTACTTCAACTTGGTTTTGATCACCAACGTCGCGGGTGCAGGGGATATCATGAGGGCGAGCGTGAAAGGG
TCAAAGACAGAGTGGATGAGCATGAGCCGCAACTGGGGGCAGAACTGGCAATCAAACGCGGTTCTGGTTGGTCAGTCACTCTCCTTTAGGGTCACAGGCA
GTGACCGACGCACATCCACCTCGTGGAACATTGTCCCACGTAATTGGCAATTTGGCCAAACCTTCGCGGGAAAGAATTTTAGAATCTAA

>Glyma18g05040
ATGTCACAACAAACACTAACCATTCTTCTATTCACACTCCTCAGTCTTACTTCTTCACCAGCCACTTGCTTATACTCTTCTCCATCACCCCCTACCGCGC
CATTTTCCGAATCTACCCCCCACACCGACCCTGAACCACGCGCCGAAGAATGGTTACCCGCCCACGCAACTCACTACGCCGCCACCGACGCGGTCGGCGG
CGCGTGTGGTTACGGCGACCTCCTTAACGGCGGTTATGGCATGGCCACCGCCGCTCTCAGCGAAGCTCTCTTCGGGCGCGGCCAGATCTGCGGCGCCTGC
TTCGAGGTCCGGTGCCGCGAGGAGGATTCCGACTTCGACCGGCGGTGGTGCATCTCCGGCACGACGGTCGCCGTCACCGCCACCAATTTCTGCGCCCCGA
ACTACGGTTCCGACGCGGAGAGCGTCGCCGGACACTGCAACCCTCCGAAGCAGCACTTGGTTCTCCCCATTGAAGCGTTCGAGAAAATCGCAATCTGGAA
AACTGGCACTGGCAACATGCCCGTGGAGTATCGCAGGATAAAGTGTGCAAGGGAAGGGGGAATCCGGTTTACAATTACTGGTTCTGGAATATTCATTTCG
GTACTGATTAGTAATGTGGCTGGAATTGGAGACATTGCTGCTGTGAAGGTTAAGGGTTCAAGAACTGGTTGGCTTCCAATGGGTAGGAATTGGGGTCAGA
ATTGGCATATTAATGCATTGCTACAGAACCAACCTCTTTCCTTTGAGGTTACAAGTAGTGATGGGATAACTCTTACATCTTACAATGTTGCTCCCAAGGA
TTGGAGCTTTGGACAATCTTTTGAAGGCAAGCAATTTGAGTCTTGA

>Glyma18g06063
ATGGCACACAAGGAATTTTCCATTGCCCTAGTGACTCTCATTGTTCTCTTTGTCAACACGAACCTCCAAGGTGCCACGGCTGACTATGGTGGTGGTTGGC
AGAGTGCTCATGCCACTTTCTATGGTGGGGGTGATGCTTCTGGCACAATGGGTGGAGCATGTGGGTATGGAAATTTGTATAGCCAGGGATATGGAACTGA
CACTGTGGCTCTAAGCACTGCTTTGTTCAACAATGGCTTAAGCTGTGGATCTTGCTATGAAATGAGATGTGATGATGACCCAAGATGGTGCAAACCTGGC
TCTATTACCGTCACTGCTACTAACTTCTGCCCACCAAACCCATCTTTGCCTAACAACAATGGTGGTTGGTGCAACCCTCCTTTGCAACACTTTGATATGG
CTGAACCTGCCTTCCTTCAAATTGCTGAATATAGAGCTGGAATTGTGCCTGTGGCCTTCAGGAGGGTTCCTTGTGTGAAAAAGGGAGGAATAAGGTTCAC
AATCAATGGCCACTCTTACTTCAACCTAGTTTTGATCACCAATGTGGCTGGAGCTGGTGATGTGAATTCAGTGTCCATTAAAGGGTCCAAAACTGGGTGG
CAGCCCATGTCAAGAAACTGGGGGCAAAACTGGCAGAGCAACTCATACCTCAATGGACAATCCCTCTCTTTTCAAGTCACCACCAGTGATGGCAGAACTG
TGACAAGCTTCAATGTGGCACCAGCCAATTGGCAATTTGGCCAGACCTTCCAAGGAGGCCAATTCTAG

>Glyma18g25160
ATGGCTGGAATGGTTCCCCTTTGCATTGCATCATTGGTCACTCTTTTTGTTGCAACAAGTGCTAGAATTCCTGGGGTTTTCAATGGTGGTGCATGGCAGG
GTGCCCACGCCACTTTCTACGGTGGAAATGATGCCTCTGGAACAATGGGTGGGGCATGTGGGTACGGGAACCTATACAGCCAAGGGTATGGCGTGAACAC
CGCGGCCTTGAGCACGGCGCTGTTCAACAACGGGTTGAGCTGCGGCGCGTGCTTCGAGATAAAGTGCGACCAAGATCCGAGGTGGTGCAACCCGGGAAGC
CCTTCCATCGTCATCACCGCCACGAATTTTTGCCCTCCCAACTTTGCCCTTCCCAGCGACAACGGCGGCTGGTGCAACCCTCCTCGGCCCCACTTCGACC
TCGCCATGCCCATGTTCCTCAAGATCGCTCAGTATAAAGCCGGCATCGTGCCCGTCAGTTACCGCCGGGTTCCATGCAGAAAGGTCGGTGGAATAAGATT
TACGATCAACGGTTTTCGTTACTTCAACTTGGTTCTAATCACCAACGTGGCGGGTGCAGGGGATATCGCGCGCGTGAGCGTTAAAGGTTCCAAAACCGGG
TGGAACAGCATGAGCAGAAACTGGGGGCAAAATTGGCAATCAAACGCGAATTTAGTGGGCCAGGCCCTTTCCTTCAGAGTCACGGGCAGTGACAGACGCA
CCTCAACCTCTTGGAACGTGGCACCTTCTCATTGGAAGTTCGGCCAGACCTTCACGGGCAAGAATTTCCGCGTCTGA

>Glyma18g39850
ATGGCTGCTATTGTTTTCCTCCACATTGCATCATTGGCCTCTCTTTTTGTTGCAACAAGTGCAAGAATCCCTGGAGTTTACACCGGTGGCCCCTGGCAGA
GTGCTCATGCCACCTTCTACGGTGGCAGTGATGCCTCTGGAACAATGGGTGGTGCTTGTGGGTACGGAAACCTGTACAGCCAAGGCTACGGAGTGAACAC
TGCGGCGCTGAGCACTGCCCTGTTCAACAACGGGCTGAGCTGCGGCGCGTGCTTCGAGATAAAGTGCGACCAGGATCCGCGGTGGTGCAACCCCGGGAGC
CCATCGATCCTAATCACTGCGACCAACTTCTGCCCTCCGAACTTCGCCCTTCCGAACGACAATGGCGGATGGTGCAACCCTCCCCGCCCGCACTTCGACC
TCGCCATGCCCATGTTCCTCAAGATCGCCCAGTACCGCGCCGGAATCGTCCCCGTCGCTTACCGCCGGGTGCCATGCAGAAAGACAGGGGGCATCAGATT
CACAATCAACGGTTTCCGTTACTTCAACCTGGTGCTGATCACCAACGTCGCGGGTGCAGGGGATATCGTGCGCGTGAGCATGAAAGGAAGCAAAACCGCG
TGGATGAGCATGAGCCGCAACTGGGGGCAAAACTGGCAATCCAACGCGGTTTTGGTGGGTCAGGCCCTCTCCTTTAGGGTTACCGGCAGTGACCAGCGCA
CGTCAACCTCCTGGAACGTGGCACCACCTAATTGGCAGTTCGGACAAACCTTCACAGGAAAGAATTTCCGTGTCTAA

>Glyma18g49570
ATGTTGACTCACATCTATTTATTCCTTCCCAATTTCCTCCTCCATTTCCACAAACAACTTCTTTCAAGGAAAATGGCTCTTCTTGGATTTCTTCTGGGAC
TTTTCTACATGATCTCACATGTCAAGGGGTATGGTTTTGGAGGTTGGACCAATGCACATGCCACCTTCTATGGAGGGGGTGATGCTTCTGGGACAATGGG
TGGGGCTTGTGGTTATGGAAATCTGTATAGCCAAGGTTATGGAACTGATACAACAGCACTGAGCACTGCACTGTTCAACAATGGCTTAAGCTGTGGTGCA
TGCTTTCAAATTAAATGTGCGAATGACCCACAATGGTGCCTTCCTGGCTCCATCATAGTCACTGCCACAAATTTCTGTCCACCTGGTGGTTGGTGTGACC
CTCCCAATCACCACTTTGATCTTTCTCAACCTGTTTTCCAGCACATTGCTCAATATAGGGCTGGGATTGTGCCTGTAGTTTACAGAAGGGTGAGGTGCAG
GAGAAAAGGTGGAATCAGGTTCACCATCAATGGCCACTCTTACTTCAATTTAGTCCTTGTAACCAATGTTGGAGGGGCTGGTGATGTGCATGCTGTGTCC
ATCAAAGGTTCAAGAACTAGATGGCAAGCCATGTCAAGGAACTGGGGGCAAAACTGGCAAAGCAACTCCTACTTGAATGGTCAGAGTCTTTCCTTTGTAG
TCACCACCAGCAATGGACACAGTGTGGTGTCATACAATGTTGCCCCAGCTGGTTGGTCCTTTGGGCAGACCTACACTGGGAGGCAGTTCAACTACTAA

>Glyma18g50030
ATGGCTAGGTCTCACTGTTTGTTTCCTTTGGCCTTTTTAATGGTTCTCTTTGTACCAGCCTTGGCACATGGTCGAAGAAGGGGATGGCATCTAGCCCATG
CAACTTTCTATGGTGACATGCAAGGTGGAGACACCATGCAGGGAGCTTGTGGTTATGGTGATCTCTACCAGCAAGGATATGGGCTTGAAACCACAGCCCT
AAGCACAGCTCTATTCAACAATGGCCAGACATGTGGTGCATGTTTTGAGATTATGTGTGTGAACTCCCAATGGTGCATTCCCAACGCAGGCCCAATCAAA
CACTTCGACTTGTCCATGAAAATGTTCACCAAAATTGCCATATACAAAGCAGGGATCATCCCAGTCATGTATCGCCGTGTCCCATGCAACAAAAGTGGGG
GTGTCAAGTTTGAGATGAAAGGGAACCCTTATTGGTTGTTGGTTTTGTTGTACAATGTTGGCAATGCTGGTGATGTTACTCAAGTCAGCATCAAAGGGTC
TTCAAACACTGGCTGGCAATCTATGTCACGTGTTTGGGGACAAAATTGGGTTACTGGGTCTAATTTGGTAGGACAAGCCTTGTCGTTTCAAGTCACTACT
AGTGATGGCAAAATGTTGGAGTTTGATAATGTTGCCCCTTCCAATTGGCAATTTGGACAGAGCTACGAGACCTACCAAAATTTTTAG

>Glyma19g02810
ATGAATTGTGAACACTATACTCTTCTTCTGCATTTATGCAGGAAAAAAATGGTTCATCTTGGCTTCTTCCTTCTGGGGTGTCTCTCCATGATCTCATATG
CTAATGGTTATGTCAGCAATGGGGGTTGGACCAATGCCCATGCTACATTCTATGGTGGAAGTGATGCTTCTGGGACAATGGGTGGGGCTTGTGGTTATGG
AAACTTGTATAGTCAAGGATATGGGACTAACACAGCAGCACTTAGCACTGCCTTGTTCAACAATGGCTTGAGTTGTGGCTCATGCTACCAAATCAAATGT
GCAAATGACCCACAATGGTGCCTCCGTGGCACCATTGTAGTCACTGCCACTAATTTCTGCCCCCCTGGTGGATGGTGTGACCCTCCCAATCACCATTTTG
ATCTTTCTCAACCTGTGTTTCAGCAAATTGCCCAATACAGAGCTGGTATTGTGCCTGTAGTTTACAGAAGGGTACGGTGCATGAGAAGAGGTGGAATCAG
GTTCACCATCAATGGTCATTCATACTTCAATTTAGTCCTTGTGACTAATGTTGGAGGTGCTGGTGATGTGCATTCTGTGGCCATAAAAGGTTCAAGAACC
AGATGGCAACCCATGTCAAGGAATTGGGGCCAAAACTGGCAGAGCAACTCCTACCTTAATGGACAGAGTCTTTCCTTTTTGGTCACCACTAGTGATGGTC
GCAGTGTGCTCTCATACAATGCTGCACCACCAAGTTGGTCCTTTGGACAGACCTACACTGGAAGGCAATTCCGCTACTAA

>Glyma19g37060
ATGGCGTTCCCTTTGGGAGCCCTCATGACCACCACACTATTGCTCTTTCTTGTTGCATTTTCACTAATTCCTAATGTCCATGCAACGATTAGGTCCTCAT
GGGGACATGCTGCTCATAACATGGTTGGAAGAGATAACAAGATAGTTGACCTCCACAAGCATCACCCCGTTTTTGGGCCTGGCCCTTGGAGGCAAGCTTA
TGCTACTTTCTATGAGGGAGGCTCTGGAACATTTGGAGGAGCTTGTGGGTATGATGATGTGGTTAAAGATGGTTATGGGCTTGACACGGCAGCATTGAGC
TCAGTTTTGTTCAAGCACGGTGAGGCATGTGGGGCATGTTACGAGATCAAATGTGTAAACTCTACTCAATGGTGTAAGCCAAAACCCTCTGTTTTTGTGA
CAGCAACCAACCTTTGCCCCCCCAATTATTCTCAACCAGGTGACAATGGAGGATGGTGCAACCCTCCACGCCAGCACTTTGATTTAGCCAAACCTGCTTA
TCTCAAAATTGCACAGTACAAGGCTGGCATCGTCCCAGTCCAATATCGCAGGGTACCATGCAAGAAGCAAGGGGGTATTCGGTTCACAATCACTGGGAAT
CCTTACTTCAACCTAGTAAAAGTGTGGAATGTGGGAGGAGCTGGGGACATCACAGAAGTACAGGTGAAGGGTGACAAGAAGCTGATCAATTGGACAAATT
TGAAGCGAAATTGGGGTGAGAAATGGGAGACTAATGCCATGTTAGTGGGAGAGACATTGACTTTTAGGGTTAAAGCCAGTGATGGCAGGTACTCTACCTC
TTCCAGTGTTGCCCCCAAGAATTGGCAGTTTGGTCAAACCTTTGAAGGCAAAAACTTCCCATAA

>Glyma19g41080
ATGGGAAAGTTCATTTTGAGTGGTCTTATATTGTTTGTGGTGTTTTTCACTACAGAACTTGGAGTATCATCAGCTGTTTGGCAGCGAGCTCATGCAACTT
TCTATGGTGGGAGTGATGCCTCAGGAACAATGGGAGGTGCATGTGGCTATGGAAATCTCTACACAGATGGTTATGGTATAAAAACAGCTGCCCTGAGCAC
TGTTTTGTTCAATGATGGAAAATCATGTGGTGGTTGCTATAGGATAGTTTGTGACGCAAGGCAAGTGCCCCAATGGTGCCTCAGGGGCACTTCCATTGTT
GTTACTGCCACAAATTTCTGCCCACCAAACCTCGCACTCCCTAATGACAATGGTGGCTGGTGTAATCCTCCTAGACCACACTTTGACATGTCTCAACCTG
CCTTTCAGACAATAGCCAAGTACAAAGCTGGCATTGTACCAATTTTGTACAGGAAAGTTGGGTGCAAAAGAAGTGGAGGCATCAGATTTACCATCAATGG
GAGAGACTATTTCGAATTGGTGCTTATAAGCAACATAGGTGGAGCTGGAGAGATTTCCCGAGTTTGGGTTAAAGGGTCCAGAATGAATGATTGGGAATCC
ATGACGAGGAATTGGGGTGCTAACTGGCAAAGCTTGAGATATCTGAATGGTCAGAGTTTGTCTTTCAGAATTCAACTCCGCAATGGGAAGACTCGCACGG
CAAATAATGTAGCACCGTCCAATTGGAGATTCGGCCAATCTTTCACCAGCAATGTCCAGTTCTGA

>Glyma20g04490
ATGTGCAAGAAAATAATGTCTGATTTTTTGTTTTGTTTTGTTTTCAGGAAAATGGCTCTCATTGGGTTGCTCTTGATGGGTTTTCTCACAATGTTCTCCT
CTGCTCATGCCTATGGTGGAGGGTGGACTAATGCTCATGCCACCTTCTATGGAGGGAGTGATGCATCTGGGACAATGGGTGGGGCATGTGGGTATGGGAA
TCTCTACAGCCAAGGGTATGGAACAAACACTGCTGCTCTAAGCACTGCACTGTTCAACAATGGCTTGAGCTGTGGCTCTTGCTATGAGATTAGGTGTGCC
AATGACCACAGGTGGTGCCTTCCAGGTTCTATTGTGGTCACTGCCACCAATTTCTGTCCTCCAAACAATGCCTTGCCCAACAACAATGGTGGCTGGTGTA
ACCCTCCTCTCCAACACTTTGACCTAGCTCAACCTGTCTTCCTACGCATTGCTCAGTACAAAGCTGGAATTGTCCCTGTCTCCTACAGAAGGGTGGCTTG
TAGGAGGAAGGGAGGGATCAGGTTCACAATCAATGGACACTCCTACTTCAACCTAGTTCTCATCACAAACGTTGGTGGTGCTGGTGATGTGCATTCTGTT
TCAATCAAGGGTTCAAGAACTGGTTGGATGCCAATGTCAAGAAACTGGGGTCAGAACTGGCAGAGCAATAACTACCTCGATGGTCAAAGCCTCTCCTTTA
AGGTCACCACAAGTGATGGCAGAACTATTGTGTCCAACAATGTTGCCCCATCTGGCTGGTCCTTTGGCCAAACCTACACTGGTGCTCAATTCCGCTAG

>Glyma20g22050
ATGGAAAAACTAATTTTCAGTGGTCTAATAATGCTTGTGGTGTTATTCACCACAGAACTTAGAGTAGCATCCGCAATTTGGCTGCGAGCTCATGCAACTT
TCTATGGTGGAAGTGATGCCACAGGAACAATGGGTGGGGCATGTGGGTATGGAAATCTGTACACTGATGGTTATGGAATAAAAACAGCTGCATTGAGTAC
TGCTTTGTTTAATGATGGCAAGTCATGCGGTGGTTGCTATCAGATAGTTTGTGACGCAAGCCAAGTGCCCCAATGGTGCCTCAGGGGCACTTCCATCACA
ATCACTGCCACAAATTTCTGCCCTCCAAACTATGCACTCCCTAGTGACAATGGTGGTTGGTGTAATCCTCCTAGACCACACTTTGACATGTCTCAACCTG
CCTTTGAGACCATTGCCAAATACAAGGCTGGCATTGTTCCGATTCTTTACAGAAAAGTTGGGTGCAAAAGAACTGGAGGCATCAGATTTACCATCAATGG
GAGAGACTATTTTGAACTAGTGCTTATAAGCAACGTGGGAGGAGCAGGGGATGTTTCAAGAGTTTGGATCAAAGGGTCCAAAATGAGTAACTGGGAACCC
ATGTCAAGAAATTGGGGAGCTAACTGGCAAAGCTTAAGCTATCTCAATGGTCAGAGCTTGTCCTTCAGAGTACAACTCAGCAATGGAAGGATTCGCACAG
CTTATAATGTGGCACCCTCTACTTGGAGATTTGGCCAGTCTTTCATCAGCAAGGTTCAGTTCTGA
