# Supplementary material for: Soybean (Glycine max) expansin gene superfamily origins: segmental and tandem duplication events followed by divergent selection among subfamilies
Source: BMC Plant Biol. 2014 Apr 11;14:93. doi: 10.1186/1471-2229-14-93 (PMC4021193; doi:10.1186/1471-2229-14-93)
Supplement: Additional file 4 — Genomic sequences data of the expansin gene superfamily in soybean. [file 1471-2229-14-93-S4.txt]

>Glyma01g06030
ATGGCTCAAGTTTGTTTGCTCTTGGTGGGGCTTCTCACAATGTTCTCCTCTGCCTATGGCTATGGATATGGTGGTGGCTGGGTTAATGCACATGCCACCT
TCTATGGAGGAAGTGATGCCTCAGGAACAATGGGTAAGCAACAAAAATAAAAATAAGAAGTTCCCATTTTTATTATAAAATGTGGGGTTTTGGTGGATAA
TCTTATGACCCTTTTTACTAATTTGTTTGGTGATGAAATTTGTTTAGGTGGGGCATGTGGATATGGCAACCTCTACAGCCAAGGGTATGGAACAAACACT
GCTGCTTTGAGCACTGCTTTGTTCAACAATGGTCTTAGTTGTGGCTCATGCTATGAAATAAGGTGTGTGAATGACCATAGGTGGTGCCTCCCTGGCTCCA
TTATGGTCACTGCCACCAATTTCTGCCCTCCAAACAATGCCTTACCAAACAATGCAGGAGGATGGTGCAACCCTCCTATGCACCATTTTGACCTCTCTCA
GCCTGTCTTCCTTCGCATTGCACAATACAGAGCAGGAATTGTGCCTGTGTCCTACAGAAGGTAATTAAGTAATTAAGTTAATTGTCTTTTCAGTATTTTT
TTTTTTTTTTGCACTCTTAAGAGTTTTAGCAAAATGGGCTACCTTGCTTGCTCCCTCTTGTCACTTTCAACTTTTTAAAAGGAATTTTGTTGTTTTTTTT
TTTAAACTCAAAGTTTTTGGAAGTTTCCCTGCTTTCTGTCCAAGTGGTAAATGATGCAACCACTTTCCTCTAAAAGTTGGTAAATTTACAGCGGAATCAC
TGTTCTTGGCTTAATGGGGTCGATTAATGTTTAGCTTTATAACTATTTTTTTTTTAGTTTTTTTATATGTGTAGTACCAAATTTTTAATTTTTAACTGAT
ACAAATAAAAAGTTGCCATTTCTTCATTTCTAATTATTTTATAAAACTAAAATAAATTTATGGAAAACTAAAGAGTGAGTATTTTTAATTGTTTTTTTAT
GAAAAAAAGAAGTAAAACACAAAAGTAAACAAATCAAGAAATTCTTTTATGCAAAATCTCCATTTATGCTGATCCAAAGAAGCAACAAGAGCACCGTGTT
GATTTTTCCTTGGTGTATATTTGTGTAGGGTACCCTGCAGGAGAAGGGGAGGCATAAGGTTCACAATCAATGGCCACTCCTACTTTAACTTGGTCCTCAT
AACAAACGTAGGAGGTGCTGGAGATGTTCATGGTGTGGCCATCAAAGGGTCAAGAACTGGGTGGATGCCAATGTCCAGAAACTGGGGTCAAAATTGGCAA
AGCAACAACTATCTCAATGGCCAAAGCCTCTCATTCAAGGTCACCACTAGTGATGGCCGTACAGTGGTGTCCTACAATGTTGCCCCTGCTGGTTGGTCCT
TCGGCCAAACCTACACTGGTGCTCAATTCCGCTAGAGAGGCCTTAATAATTGTTCACAAGTTGAAGTTCCAAATATATTTAGTTACACTACATATGGTAT
ATGCTATAATTCCTCAATTTAAGTGTTAGTGTATGACTAAAAAAAAAAAAAAAAATAGTATACTAAGGTATTAAAATAGTATGCTACTTGGTGGAGGAGG
GGGTGGGGTCAATTGGATCACAAAATGTTTAAGGGCTTATTTTAAACTGGCTCTTGATCATTTTTTATTGGGTCAAAAGGGGTTCCTAATTCTAGGGTTC
TTATTGATTATTGGGGAATTTTAATTTTTCATTTCTGAAAGCTTTTTCAACCTTTTTGCTGCTGAAAGCTAGCAGAGAGGGAGATTTTATATTTTATATT
TGTGGCCTACTAAATTGGAGGAGGTGGACTGTTGTACCACCCGCCATTAGTATTGGAGCAGTTTTTTTGGTTATTTTTGGTCCCTATTGGGATTATTTAG
AAGCATTGCTTGCTTACTCATCCTTTGTAAGCAGCCATGGCTAAGTATGTCTTTGGTTGTACCACTGGAAGTGTAAATTTTCCTATTTCTGCATTTAATA
GAAAGTTGCAGTAATTTACTAGTACTATATTCTCTTGTCTTCGATTTATTCTGGTAATTATTCTGTTCTGTACATGAAAATGAACAAAAAAAATCTAAAT
TAAGAAGGGT

>Glyma01g16140
ATGGCTCTTACACTTCAACGTGCATTATCTGAACTACTCACCCTAATAGCTATTCTCTCAATATTCCTAGTGATCCCTTCCTTTTGTTTCAACCCCAAAA
AGCTTTATAATGCTTCATATTATTCTCCATCTAGTTCAGATTGGTCACCTGCAGTGGCCACTTGGTATGGACCTGCCAATGGAGATGGAAGTGAAGGTAA
TAATACAAAAACTTAGTTTTTCTCTTCATGCAAATTAAAGATGTATATTAGAGATCTCACTTTAACTAGTGATATATATGATCAAATTAAAGTATATAAA
TAAAAGTATTTCTCACCTTATAAATGGGGTTTTCTGGGATTGAGTTAGGTTAAAAATTAAATTTTAGTTTTAATGATTAATATATCTGATATTTATGTAT
GTAGGTGGAGCTTGTGGATATGGTAACGCTGTTGGGCAACCTCCATTTTCTTCTTTAATATCCGCGGGAAGCCCTCTTATATATGACTCTGGCAAAGGAT
GTGGTTCTTGTTATGAGGTGCGAATAATGAACATGTATAGTTAAACATCTTTCAGAACAGGAAGGCTCTATCAGCCTATCACACTTCTAACACACTATGC
TCTTTATTATTTTCGGACTTGTGAAATGATGTGTAATGAGTCACACTATAATTTTATATGTTTCCTGAATTCCAATCAACAACTAAATTAAAAAACAGTG
AGAGACTTTTTATACTATTTTGAAATTATCACAATATAATACTATACATCTCTTAAATAAGGTTTAATTTTGAGTGTTGTAAATAGAAAAAAAATATGAT
TGAAAAAAAGTTTCACCGAAAAAATTAGTCATGAACACCGTAAGTAAATTGTTCAACTAAATTAAAAAAGAGTAAGAGACTTTTTATACTATTTTGAAAT
TATCACAATATAATATTATATATCTTTTAAGTAAGGTTTAATTTTGAGTGTTATAAATAGAAAAAAAAATATGATTGAAAGAAAGTTTGATTGGAAAAAT
TAGTCATGAACAACATAAGTGAATTGTTCACATCAATGTCATGATGACTAAAAAAACTCATTATATGTGACAAGTTCATTGACTTTCTATAATGACTCTT
AAGATGATTTCTAATTAATTAGAACTATATAAAACTTTTACATTCACTCACAGTTGTAAAACTCTAACATTATGTTAGATGGAATTCAAAATGATAACAA
ATACTTCTGGTTTTTGTTTCACTTTCAGGTGAAATGCACAGGGAATTCTGCATGCTCAGGCAACCCCGTGAAAGTAGTCATCACTGATGAGTGTGCTGGG
TGTGGCTCAGATGCTCAATATCATTTTGATCTGAGTGGCAATGCTTTTGGAGCAATGGCAATTTCGGGCCAAGATGAGAATCTACGCAATGCAGGAAAAA
TAAACATTCAGCACAGAAGGTAGGTTCTAAACTTATAATTAATTCCTCCCATAGTCAAATTGACTAATTAATAATATATTCCTAGTGAGACAATTCTTGA
TTTACAACTTTCCTAATAAATACTTCAACTTTCTTGACTTTCAGTTGTATTTTTTTGACATAAATGGTTTTATGTTTTTGTCCTCAATTACCATATTTTC
TTTTTTCAACATTTTGGTTACAATATTGTAACTAACAAAAGTTGATTTTTTTTTTCCTTCGCAGAATTGAATGCAACTATCCCGGTAGGTCAATAGCTTT
CCACGTGGATTCTGGCTCAAACCAAGAATATTTTGCTACCTTGGTTGAATATGAGGATGGGGATGGTGACCTTGCCAAGGTTGAACTCAAGGAAGCACTT
GATTCAGGGTCATGGGATTCCATGCAACAATCATGGGGTGCAGTTTGGAAATTTGACAAGGGCTCACCACTGAGAGCACCATTCTCTATCAAGCTAACCA
CACTTGAGTCTGGCCAGACCATTGTGGCCAACAATGTGATCCCTGCAGGGTGGACTCCTGGTCAGACTTACAGATCGATTGTGAATTTTGCAACCTAAGG
ATGTGTCCATCATTTTGCATCACCAGCTTGTAGCTATACCCTAATTATAATATTATATATGTAGCTGAAGATGTATAATCAAATGTCATCCTATTAGTGG
ACTTTTGATTGTCTTCTGTAATCAATTATGAATGCATTGTGCTAGTTACTATGTTAATTATTATGTTTATGGGTTAATATCTGATTTTTTTTTATGAAAT
AAAGGGAAACCACTCCAGAAAAGTACTATAAATCATGCGGAAACACGG

>Glyma01g35070
ATGGCGCTTTATCTTTTCTGTCTTCTTCTTGCTATCACCTTGATTTTCATGCAAACTCTGGCAGATACTTCATGCACTGATTGTTCATTCATTCTTGGGC
AGCATATTATCCAAATTCTAAAGAACGCGGAACAGATGGCAATAAGTTAAACTGATAAGACGATATTGAAAAAAAAAAAAAAACTTAAACTGTTATCTGA
CATGTTCTTGTTGAATTCATTGCAGTTGGTGCATGTGGGTTTGGTTCCTTTGGTGCTACAGTCAATGGTGGAGATGTATCAGCTGCATCTTCTCTTTATC
GAAATGGTGTTGGTTGTGGTGCCTGTTACCAGGTGAGTACCAACTGCTGATTAAGCTAGCTACCATTGCTACGTTACGTTTGAAGAGAATTAATGCCATA
AAATTTATGTATATGGCTAGCCGTAAATTGTGGTTATAAGCCGTAAACTTATATGCAAGTTAATTTTCAAAAGAAAAAATGAACCCCCCTCATTTAGTCC
CACATTGGAAAATATTGGGAAAAGTTTCCTCTTTATAATTATTATTCTGCCATCGCCGGAATGTGTTCGTTAAAAGGAGAGATGATTGGCAATTTTTTTT
TCTTACCACACCATGTTTTTGACCCATATTATGCCATATTATATTATTATGGGATTATTTCTGCCATTTGGTTCGCACAAGTAATTCTTAAACAGCTCTC
TGTAACTACTCATCACTCATGAAAAGTATCTAAAGTTTGAAACTAATTTATTAATCTCAAGTTATACGATGGACTTTGGTCAATAATCAATAGGTGAGGT
GTACCAACAGTGTATATTGCTCAGAAACTGGTGTGACTGCAGTTATAACCGACCAAGCTTCAAGTGATAACACTGATTTCATTCTTGGCAAACATGCCTT
TAGCCGAATGGCTCAAACCACTGATGCAGCTGCTTCTCTATTAGCCCTTGGCGTGGTTGATATTGATTTGAATATACATAAAAAAAACTCTCATCATCAT
ATAACCCATTTTGCATCAATATTTGCCTTTTTTTTTACTTAACTGAGGCTTTTATCTTTCTATCTGTCTCCAGTGTTGCATGCAGCTACCCAGATAAAAA
CATAACAATCAAGATAGATGAGAGCAGCAACAACCCATATTACTTGGCTTTTGTCATTTGGTATCAACAAGGAAGGAGAGACATAACTGCTGTGCAGCTC
TGTGAGGTAGTATCTATCTGCCAATTAACTCCTTTGTTTTGTGATAACTAAGTTACAATTTTGTTAAATTTTTAGACAGAATTAACTCAATTTTTTAATC
TGATAATTTTAGTAGGAAGGACGTAGGTAAAACGTTTACTAAATTATATTTTCAACTAAATAACAATTGCTTGCTATATTGAAATCACTAGAGATCAATC
ACCCAGCTTTTTACCAAACCATTGGAAACTATCCCTTTCTTTTATTACAAGTACAAAATCTCAATTGAATTATAAATTTATAGTACTATTAGTTGGGGGA
AAGCATTGAAGATAACCAACCCCTTTAACATTGGGAAACAGTGCCAGTGCATAGCAATGGCAATTAATGACAGTAATTTCTTTACTGTGTGCAGACTCAA
AACTTTGTGTGCAAGTTACTAGATAGAAGCCATGGGGCAGTGTGGACTACTACCTCTCCACCGAGTGGACCCTTTGTCTTTAAGGATGTTGTTTAGTGAT
GAAGAAGAGGGAGAAGAAACATGGGTTGTTCCTGTTAATAACATACCCGGAGACTGGAAGGCTGGTGAAACATACGATTAG

>Glyma01g41050
ATGGCGCTTTATCTTTTCTGTCTTCTTCTTGCTATCACCTTCATTTTCATGCAAACTCTGGCAGATACTTCATGCACTGATTGTTTCATTCATTCTCGGG
CTGCTTATTATCCAAATTCTGAAGAACACGGAACAGATAGCAAGACGTTAAACTGATAAGACGATATTTAAAATAAAATAAAAAACTGAAACTGTTATCT
GACATGTTCTTGTTGAATTCATTGCAGTTGGTGCATGTGGGTTTGGTTCCTTTGGTGCTACAGTCAATGGTGGAGATGTATCAGCTGCATCTTCTCTTTA
TCGAAATGGTGTTGGTTGTGGTGCCTGTTACCAGGTGAGTACCCAACTGCTGATTAAGCTAGCTACCATTGCTACGTTACGTTTGAAGAGAATTAATGCC
ATAAAATTTATGTATAAGGCTAGCCGTAAATTGTGGTTATAAGCCGTAAACTTATATGCAAGTTAATTTTCAAAAGAAAAAATGAAACCCCCTCCTTTAG
TCCCACATTGGACAATATTGGGAAAATTTTCCTCTTTATAATTATTATTCAGCCATCGCCAGAATGTGTTCGTTTAAAGGAGAAATGATTGGCATCTCCC
CTAGGGACGGAACAGTTGTATTTTCCTGATAACACTTCTGGTTAAGGCTACCAACTCTCGGTGGATCTCTAACGCAATTTTTTTTCTTACCACACCATGT
TTTTGACCCATATTATATTATTATGGGATTATTTCTGTCATTTGGTTCGCACAAGTAATTCTTAAACTGCTCTCTGTAACTACTCATCACTCATGAAAAG
CATCTAAAGTTTGAAACTAATTATTAATCTCATGTTATACTATGGACTTTGGTCAATAATCAATAGGTGAGGTGTACCAACAGTGTATATTGCTCAGAAA
ATGGTGTGACTGCAGTTATAACCGACCAAGGTTCAAGTGATAACACTGATTTCATTCTTAGCAAACATGCCTTTAGCCGGATGGCTCAAACCACTGATGC
AGCTGCTTCTCTATTAGCCCTTGGCGTGGTTGATATTGAATATAGACGGTAACATAAAAAAACTCTCATCATCATATAACCCATTTTGCATCAATATTTG
CCTTTTTTTTTTTTTTGCTTAACTGAGCCTTTTATCTTTCTATCTGTCTCCAGTGTTGCATGCAGCTACCCAGATAAAAACATAACAATCAAGATAGATG
AGAGCAGCAACAACCCATATTACTTGGCTTTTGTCATTTGGTATCAACAAGGAAGGAGAGACATAACTGCTGTGCAGCTCTGTGAGGTACTATCTATCTG
CCAATTAACTCCTTTGTTTTGTGATAACTAAGTTACAATTTTGTTAAATTTTTAGACAGACTTAACTCAATTTTTTAATCTGATAATTTTAGTAGGAAGG
ACGTAGGTAAAACGTTTACTAAATTATATTTTCAACTAAATAACAATTGCTTGCTATATTGAAATCACTAGAGATCAATCACCCAACTTTTTACCAAACC
ATTGGAAACTATTCCTTTCTTAATTTCTTTTATTACAAGTACAAAATCTCAATTGAATTATAAATTTATAGTACTATTAGTTGGGGGAAAGCATTGAAGA
TAACCAACCCCTTCAACATTGGGAAACAGTGCCAGTGCATAGCAATGGCAATTAATGACAGTAATTTCTTTACTGTGTGCAGACTCAAAACTTTGTGTGC
CAGTTACTGGATAGGAGCCATGGGGCAGTGTGGACTACTACCTCTCCACCGAGTGGACCCTTGTCTTTAAGGATGTTATTTAGTGATGAAGAAGAGGGAG
AAGAAACATGGGTTGTTCCTGTTAATAACATACCCGGAGACTGGAAGGCTGGTGAAACATACGATTCAGGGGTACAAGTGAACCAATAGAGAATTTAGCA
GCAAAACAAATTCATTAATATGGCATACTATTATGATTTTATTTTTCTACGAATAAGTAGTGATGGCATAGTAGGGCAGTACATACTATGCATGTCACCC
AATTCCATTGTATTGAAGTAATTTTTTCATTTTTACATCTCTAATCATACAAATTTAATAACAATGTTGAAACGACTTGACAGATCACTTGTTTTTTTTT
CATGTAGCATTCATTTGTTGATACTGAGCCACTAGACTCGTCATATTATTAATAATATAACTCAGAAGGTAGACCAGAGAGAAATGTCGTCATTGCTTCA
ATGCATCTCAGTATGGAAACCAAGAGAAACGAAATGAGTATCAATACCTTGAGATCAGAATTAACATCTGCAAAGAGAATTAGTTAAAAATTAACGAGAC
AACAAATTTTATTTTTAAAATCTATGCAACATTCTTAGAACACTGATTAGGACTTAGGAGAATGAAGCATTTTCCAAGTCCACCAAGTCAGGAAACAACT
TGAGCTTTTAGGAGAGTTCTTTGACATGGTTCAGAACTGCTCAAGAGCTTCATCTTTTTCCACCCCATTGATCTAAACAAAGTTGAATTGGGCATGTTAG
AGATTAAAAGCCAGCCATTCATGGGCCTCTATCTACAACTTCAGCTTTGTTCATTGACAAAAAGGTCACATTTTCCATCCACTTAGATACCATAATTGAA
ATTATTCTCCTTCAAACTCTGAATTCGCTCACCTTTCTGTCCTGTTTCACCCCACAAGCTCCCCTTGCATTGCCCTATGATTTATTTTACATTAAAAAAT
AAATATACATCAATAATAAATAGAGAAAAAAAAGTTTGTGTATCCGGTTATGCATCTTTAAGCAACAAAATTTTCCTTCAATAGTATGAAGAACATATAT
TCACATTGAGATCAGTATCTGCTATCAACTTTTTAATAAATGAAACTCTAAAAAAATAAATTCAAAATATCTAAAACTAACTTAACCTTTATAGGGGTTG
TGTCAGATGCACTTTGCCTTTGTAAATGCTTCTATTTATAATGTTAAAGATAGATGGATTTGAGTCTTTTTTTTCAAATAAAAGAAAGAAATTTTTATTT
AAAATAATTTCATATCTCTCTTTATCTTTATAAAAATAAAAATTATTTCATATTTTTTCTTATAAGA

>Glyma01g41330
ATGGAACTTAATTTTAAGTACCAACTTAGCCTTTTCTGTGTCACACTGCTCTTACCTGCCCTGTGTACCTCTCAAGACTCTTTTACGTGCTCCAGAGCAA
CCTATTATGGTAGCCCAGATTGTTATGGAAATCCAAGTACGTGAGCCTTCTTTTCTATCTATTATTGCGCTTGTTCATATATGGTGTGTGTACTAAGCAC
ATTTTTAAATTGTCTGTACATATATGGTGGACAAATTAAACTTGCATAAGTTCATTGTATCCTAGCTATCATATTCATTCAAATGATGACACACTGATGT
GCTTTTCAATGATAAATAGTAGCTTCTGTTAAATAATTGTTACAGAATTTTAAATGCCTAAATAGTCTATTCATTGATTGATAGTGTAAAGAAATTGTAT
ATTATATTTCGATCACAATCGTCTTATTTATTCAGTTTATTAACTTTTACTATAATTATTTTTAAAAATATATTATTTTAAAAGTCATATTTATTACAAT
TTTTATTAGTTGAAAATGTAAAAAAAATTGCACACGCATGATATGATTGGTCAATTGATAATGTTTTTAGGGGGAGCTTGTGGCTTTGGAGAATATGGAA
AAACGGTAAACGATGGTAGTGTCGCAGGCGTGTCTTGGCTATGGAAGAATGGATCTGGCTGTGGAGCATGTTATCAGGTTACTGTACTTAATTAATCAGT
TTAATTTTATGGACTAATTGAGAAAAATTACACTATTAATTGTAGCCTTTTCCATATAAAAATATAGTAGTGCCTCAAAACATGCCCTTTGCATGAAAAG
TATAGTCAATTGACACTTTCATACTCCATACCACTACACGCCTAATTAAAAGAAACATGAAGAAAAATAGTTTTAAGTATTGATTACCTGGATCCTTCAA
ATCATAATATGATATTATCTTTCCTTTCCTTAATAATTAATAAAATCCTCAGTGAAAGAAAACTTCATCATTGAAACATAAAATCAAGTAAAAAGTTTGC
CAACCTCCACTTAGTTCCTTTATTAATTTGTGAAATAAAAATGATGATGATGATGATGAATCAGGTTAGGTGCAAAATACCACAATTCTGCGATGAGAAT
GGAGCATACGTGGTGGTTACAGATTATGGCGAGGGAGACAGAACAGACTTTATTATGAGTCCACGTGCCTACTCAAGATTGGGGAGAAATGCAGATGCAT
CTGCAGAACTATTCAAATACGGTGTGATGGATGTAGAATACAGAAGGGTACCCTGTAGATACGGTGGCTATAACCTCTTGGTTAAGGTCCATGAACACAG
CAGAAACCCTCACTACTTAGCCATTGTCATTCTCTATCTTGGTGGAACTTACGACGTAACTGCTGTTGAATTGTGGCAGGTACAATTTATAAATAAATAA
TAGATTTAAATATGTTTTTGGTTAACGTAAATTAGTATTTTTTTATTATGTTTCACTTTGTAAATTTATGTTTTTGATTTTAATTCTTATAAGATTGTGT
TTTTTTAATTTTGATCTCGTATGATATTTTGTTTATTTTTAGTTTTTGTAAATTTGTTTTTTTTTTTAATTTTAATTTCTGAAAGTGTAAACTTATATGA
ATATAAATGAAAAAATTAGAATTTTATATGAATAAAATTGAAAAAATACAAATTTACAATAACTAAAAATGAGTAAAATATATTATAGATACCAAAATTA
AAAAATAGTTAAATTATAAGACTAAAATTAAAAAAATCCTAACTCCAGAAATTAAAAACATACTTAAACCACAATAAAATATATCTTAAAGTTCTTTATA
CCATATAAAAAAAATCACATTGAGTGTTGTTTGAATGAAAAAAATTGTTAATTTTTATAATAACTGTTTGTGAATCATGTTACACATATTTCTTCTTATT
GACTAATAGTTAATATGTTTATTTGAATCCAAAGTTTAATATAAAAGCATTTTAAAGGTACAATGATTGTACCATGAGCTTTTCTATATATACCAACTTG
TACTTTGAGTGTTGTTTATATTCAATTACTTTACTTGAAACTGAATTGGGTTCTTGAAATGTTAATGGATGGAGTAGGAAGATTGCCAAGAGTGGAGGCG
AATGCGCAGGGCATTTGGGACTGTGTTTGACGCTGAGAACCCTCCAAGGGGTGACATAAAGTTGAGGTTCCAATTGAGTGGTAATGCAGAGAAGTATTGG
GTGCAATCCGAGAATGTTATCTCTAGTGATTGGGAGGGTGGAGCTGTCTTTGACTCCGAAATTCAGCTTGGTTAAAATGAAAAAAGGCACTTTCTGATTT
CAGGAATATAGATAGTGACTAGATTACTAGTGTTTTATTGTTTATGGTTTGTGCTATTCTAAGAATGTTCCTTTGTGGTGAGTCGATCTAGTGCTCTTTG
TATTGGGGACTAAAACTGTGGGGATTCATATATTTCCCGTATGAATCATCACAGAATATGAATAAATAAAAGTGATGCTCAGCTAATGTCATAAGAATTC
CTTCATCTTTGTTATTGTTAAAATTAAAT

>Glyma01g42370
ATGGCCTCCATTCTTCAATTGCTGATGTTTGCTTTTACAATGATGTTCACGTTCATGGGAGAGCGAGCAGTAGCTGGGGGAATATTTCGACCCAGTCAAT
GGGCTCTTGCCCATGCCACCTTTTATGGTGATGAGACTGCTTCTGCCACTATGGGTATATATGTTGTCTCAATTCCTTAATTAGAACCACTAGTCATTAA
TTGAGTCATTTCAACATTAGTGTCGTTATTATTCAATGTCAATCTTACTGCTTTAAACGAGTTACTAGCTAGTGTTATACCTAGCATTAGTTAAAGTGAA
CTTCAATTTATTTTTTCCATATTATGAAAATTGGATGGATATGGACTTGTAGGAGGAGCATGCGGATACGGGAATTTGTTTCAAAATGGTTACGGAACAG
ATACAGTGGCTTTAAGTTCGACCTTGTTCAACAATGGTTACACGTGTGGGACTTGTTATCAGATAAAATGCTACCAATCCAGTGCATGTTACAAAAATGT
GGCCTTCACCACAGTAACTGCCACCAATCTTTGCCCTCCTAATTGGTCTCAACCCTCCAACAATGGTGGCTGGTGCAATCCTCCACGAGTGCATTTTGAC
ATGTCCAAACCCGCCTTCATGAAAATCGCGCAGTGGAAAGCCGGAATCGTCCCAGTTATGTACCGCAGGCACGTAGCTCTTCCTTTAAAATTTAATTAAA
TTATCAAAAGTAAATTAATGATACAACTGAAAATGCAAGGCCTGAAGTCTTTTTTTTTTCTTATCAACAAATATTAGTAATTAAATTATGTTATTAAAAA
ATATTCAGATTCATCGTCTTTTCTTTTTTTCTCTTCGACCACAAGTCAGTTTTATAACACTCCAAGGTACGAAGTTGATATACTATATACTGTTCAATTT
AATTATATCTATCACCCCAATTCTAATAAAGGCTTATCATAAATTTTTTATATGAATAGGATTTCTCATAACTTAATATAGCTATGTGATGATCACGTGA
TATATTATAGGTTTGTTGATAATTAATTTATACGTGCAGAGTGCCATGCATGAGGAGGGGAGGGCTTCGATTCTCTTTCCAAGGAAATGGGTACTGGCTG
TTGGTATACGTGATGAACGTGGGAGGTGGAGGAGACATATCAAGCATGTGGGTGAAAGGAAGCAGAAGTGGATGGATTAGCATGAGCCACAACTGGGGGG
CTTCTTATCAAGCATTTGCAACTCTAGGTGGCCAAGCTCTTTCTTTCCGAATTACTTCATACACCACCAGGGAGACTATTATTGCTTGGAATGTTGCTCC
TTCCAATTGGAACGTTGGACTAACGTATTCCACCAACGTTAACTTCCGCTAAACAATTCGAATTAATGCGCAACCTTTGTGGTGGTCACTCCTTCTCAGT
GTCTTTCAAAAACTACTTCGTACACTTCTTTTTAATATGATACTAAGTGATTGTGAATGCTGCAAAATGAGTTTTCCTCGTGCTAGAGCAGCAGGTTCTG
TAGCTAAATGTAAAGAAATTGTCACTTTTTGTTGGTTTGGCAAGCTTAAACGTATCCAATGAATTAAGTTCATCTTTCTACAAAGTTGTCACTTTGCAAT
AAAACCTAGTTACAATAATGCTTAATCGATCTTTGCACGCTTAATTAATTAACACGAGTACTTAT

>Glyma02g12140
ATGGCTCAAATTTGTTTGCTCTTGGTGGGGCTTCTCTCAATGTTCTCCTCTGCCTATGGCTACGGATATGGTGGTGGCTGGGTTAATGCACATGCCACCT
TCTATGGAGGAAGTGATGCCTCAGGAACAATGGGTAAGCAACAAAAAAAAAAAGTTCCCATTTTTATTATAAAATGTGGGTTTATTTTGGATAATCTTAT
GACCCTTTTGAATAACTTGTTTGGTGATGAAATTTGTTTAGGTGGGGCATGTGGATATGGAAACCTCTACAGCCAAGGTTATGGAACAAATACTGCTGCT
TTGAGCACTGCTTTGTTCAACAATGGTCTTAGTTGTGGCTCATGCTATGAGATAAGGTGTGTGAATGACCATAGGTGGTGCCTCCCTGGCTCCATTATGG
TCACTGCCACCAATTTCTGTCCTCCAAACAATGCTTTACCAAACAATGCAGGAGGGTGGTGCAACCCTCCAATGCACCATTTTGACCTCTCTCAACCTGT
TTTCCTTCGCATTGCACAATACAGAGCAGGAATTGTGCCTGTTTCCTACAGAAGGTGAGTAATTAATTAGTTGTCTTTTCATTTTTTTGCACTCTTAAAA
GAGTTTTAGCAAATTGGGCTACCTTGCTCCCTCTTGTCACTTTCAACTTTTTAAAAGTTTTTTTTTTTTTTAACTCAAAGCTTTTGGGAGTTTCCCTGCT
TTCTATCCAAGTGGTAAATGATGCAACTTTCTTCTTAGAGTTGGTAAATTTACAGTGAAACCACTGTTTTTGGCTTAATGGGGTTAATTAATATAACTTT
ATGCTAAAATTTGTATTTTTTTATGTGTAGAACCAAATTTTTAATTTTTAACTGATACAAATAAAAAGTTACCCTTTTTTTCTTTTTTAAAAGGTGAGCT
AATATTTCTTTGCATAATTTTTTATGAGAGATTTTAATCAATTTTTAGCTTATTTTTGGTAACTAATTATTTTACTATTTTATAAAACTAAAGTAAATGT
ATGGGAAACTAAATAGTGAGTATTTTTTAAGTGCTTTTTTTATGAACACAATGGGTAAAAAAAAAAATCTGTCTCAAAAGTAAACAAATCAAGAATTTTT
TTATGCAAAATCTCCATTTGTGCTGATCCAAGCAAGCAACAAGAGCACCATGCTAATTTTTCCTTTGTGTATATTTGTGTAGGGTACCCTGCAGGAGAAG
GGGAGGCATAAGGTTCACAATCAATGGCCACTCCTACTTCAACTTGGTCCTCATAACAAACGTAGGAGGTGCTGGGGATGTTCATGGTGTGGCCATCAAG
GGGTCAAGAACAGGGTGGATGCCAATGTCCAGAAACTGGGGTCAAAATTGGCAAAGCAACAACTATCTCAATGGCCAAAGCCTCTCATTCAAGGTCACAA
CCAGTGATGGCCGTACAGCTGTGTCCTACAATGTTGCCCCTGCTGGTTGGTCCTTTGGCCAAACCTACACTGGTGCTCAATTCCGCTAGAGAGGGCCTTA
ATAATTGTTCACAAGTTGAAGTTCCAAATATTTAGATACACTACATATAGTATATGCTATAATTTCTCAATTTAAGTGTTAGTATATGACTCCAAAAAAA
AGACTAGTATACTAAGGTATTAATATAGTATGCTACTTGGTGGAGGAGGAGGGGGTGGGGTCAAATTGGATCGCAAAATGGTTAAGGGCTTATTTTAAAT
TGGCTCTTGATCATTTTTTATTGGGTCAAATGGGGGTTCCTAATTCTTGGGGCCTTTTTTTATTATTGGGGTATTTTTATTTTCATTTTTGAAAGCTTTT
TCAACCTTTTTGCTGCTGAAAGCTGGTAGAGAGGGAATTTTTATATCTGTGACCTATTAAATTGGAGGAGGTGGACTGTTGCACCACCCGCCATTAGTAT
AGGAGAAGTTTTTGTTTTTTTTTGTTCCCTAATGGGATTATTTAGAAGCATTGTTTGCTTACTCATATCCTTTGTAAGCAGCTATGGCTATGTCTTTGGT
TGTACTACTGGAAGTGTAAATTTTCCTATTTCTGCCTTTAATCGAAAGTTGCAGTAATTTACTATTACTATTTGCTCGTCTCAAATTTATTCTGGCAATT
ATTCTGTTAGGTTGATGAAATAAAAAAAAAAACCTAAATTAAGAAGGGTAAGATTGTCTAAA

>Glyma02g40230
ATGGCACCCCATGCATCTTCTTTTGCTCTAGTTCTTCTCATTTTTCTCTTTGTTGAAATGCACTTCCATGGTGCCACTGCTGACTATGGCGGTTGGCAGG
GTGGTCATGCTACTTTCTATGGTGGTGGTGATGCTTCTGGAACAATGGGTGAGCTTAGCTTCTATCTTTGCTAACAAATTTTCTTGGTTTTTTATATGAG
AATCGGGTTGTTTACAGAAACTATTATGGGATGGTGTGGTTAATTCAAAAGTTCTTAAAATTCTTGTGTAGCCAAAAAAATGTGACTAAGTATCTTCAAA
GAAAATTATTGAGTATTAAAAACTATTACAAATATGAAACACTGACAAATTAAGACTTTTATTCAATATTATTGTGTCTTCAATTTCCTACACATATATT
GGTCTTGACTATCTTAGTAAATATCTTTAAGGGAAAAATTTAAGTAATTTTGATATTGTTTTCTAATTTGAATTGGAGTTTTACCCGTATAATTCACATA
ATAAAGGTTTGCATTACAAGTTAGCATAAGTTACCAATATCAAACTTTAATTCAAGTTAGAGAACCGATGAGGTTTAAATCAGTTGGTTGAGGAGTTTGC
CCGAGTTGTTGTAAACTTTCTGGTAGCTAACTATTAAGTACGATTCCTACGGAAAAAGAAACAAACAAATCTAGTTTGAGAGTAACACAATAAAACATTT
AAAGAATTGTATCTAAGTTTTGTTCTATTTTCTAAGTTTGCATATGGTAAAGGTTTACTATACCCTTTTGTTTGGTACATGCAGGAGGTGCATGTGGCTA
TGGGAATTTGTACAGTCAGGGATATGGAACCAACACTGCAGCTCTAAGCACTGCTTTGTTCAACAATGGCTTGAGTTGTGGGGCATGTTATGCAATGAAG
TGTGATGATGACCCAAGATGGTGCAAGCCTGGCACCATAATTGTCACTGCTACAAACTTCTGTCCTCCAAACTTTGCTTTGGCCAACAATAATGGTGGTT
GGTGCAACCCTCCTCTACAACACTTTGATATGGCAGAACCAGCATTCCTTCAAATTGCTCAGTATAGAGCTGGAATTGTGCCTGTGGCATTTAGAAGGTA
CGTGAAACCATAAACTTGGTCATGTTCTCAAAGCTTAGAGGTTCTATTAATTCCCTTATATAGCTATACAATTATGAAATATACTAACTATATTGATTCA
AGACTAAATTTTGAAAAACAACTCCACCTACCTTCATTAGAGACCTAATAAAGTTCAAGAACTTGTTCTTTGTAAATTGTAACTCCTGGCCCATTCATCA
CCATTGAAAATTGCGGTTGCTTACTTGCTTTTACCTAGCCTCAATTTCCAGCTTATATATAATATATCCATGAATTTGAGCTTGAAGGACTTGATCTTTA
ACATTATGTTTGTACCCTTGTTTTTTAAGGGTGTTGATAATTAAATTAGTTCTTCAAAACTTTATATAAATTAGTGTTCAAAAAAGTTATATATCTACAT
TAGTTTTTAAAAATTTAAAATGTCACTATATTTATTCTTAAAAAAAAGTAAAGTGCTGATAAAAATAATCTTAACAATGTGTTTAGATTATGTTGGCAAA
TTATGGTTTGATTCAACAGAACTGCAACTATTTTTTAACTTATACTCAAATCACAATACGAAGCCAAAAATTATGTTAAAAAAATAACTCAATCATAATT
TTGCTACATTTATGAATAAGAAACTCTATTTGCATTTTCCAAACTAAGTTATGAAGTGTTCAAACTGTAATCCATCCATGCACAAAACTTGTGATACAAC
TTATATAATGATATTTTCAAGAGATTAATTTAGGGACCAAAATTTTAAAAGAATAACAGAATGACACACTTATGAAACTATGATTCATGCTTATCTTTCA
AAGTCGTACTTCTTCATTATGCTTAAGTTTTTAACTCCCTTTCCCTACTCAAATTACCAACTACATAACACAATAATCCCTTTCCTTTTATGAATAAAAT
GTCTCATCCTTTATGATTAGCTGTCTATAAACTAATAGACAGTCAAATTGGAGCATAGACACTAATTCCTTAGATCCTATATTTTTAAACTTTTTATCTG
TACTTGAGATCTTTAATTAATTGATGATGATAGGATAGGAGACTGTATTTACCATGTTCTAGTTTCCTACCAACCTACTTACAAAGCTTTTTTTTCTCCT
ATTTGGTGATGATGACAGAGTGTCCTGTGTGAAAAGGGGGGGAATAAGGTTCACAATAAATGGCCACTCTTACTTCAACCTGGTTTTGATCACCAACGTC
GCGGGTGCAGGGGATGTTCATGCAGTGTCAATCAAAGGGTCCAGAACTAGTTGGCAACCCATGTCAAGAAACTGGGGGCAAAATTGGCAGAGCAACTCCT
ACCTCAATGGACAAAGCCTCTCTTTTCAAGTCACCGCAAGTGACGGTAGAACTGTCACAAGCTTCAACGTGGCACCATCTAACTGGCAGTTCGGTCAGAC
CTTCCAAGGGGGTCAGTTTTAGGAGAGAAAAAAAAATGTTAGCAAGTAACATTTTCCTATCGATCTAATATCTAAATTAGAAAAGAAAATTATTAAATGA
AATGTGAATCTACTCAATGACTTTTAATAAATTTTAATTAATCATAATAAAAAAAATGATCAAAAAGGTGTTGTTAACATTTTTAAAAAAAATTCACCAT
TATTAACTTTTTGTTAGTAAATTTAAAATGTAACTCACAAGTTATAAAATGTGTTTATATATCATATCATGTGGAGATTAGTTTGGAACTGCATAGTTCG
AGACTATACAATAATGTCTCCAAAATAAGACTTTGCAATGTGGGGTAGGTTAATTTAAAAGCTTGTAGGTATTGTTGATGCAAGACTAGCCGAAGAATGT
TAAGAGAGGCATTTATTCTTGCAGCTGTGTGATTCTGTAAAGTAGCTGAGGTGATTTATAGCATATGTATTATGGCACCCGCTGGGGACTTCACAAATGT
AATGTTATATACTTAAATATTGAATTCCAAT

>Glyma02g40790
ATGTTGGCACTCACACTATCCATTCTCATAATCGCTACACTCTCTTCTTCGCCACTAGTCACCTCTCACTACTCCTCTTCCACTCTCGAGTCCCCTCCTT
CTTCTCTAGAAGCCTCCCCGACCTTCTCCGAATGGCGATCCGCGCGCGCCACCTACTACGTCGCGGCGGATCCCCGCGACGCGGTGGGCGGCGCGTGCGG
CTACGGCGACCTGGTTAAGGGCGGCTACGGCATGGCCACGGTGGGGCTCAGCGAGGCCCTGTTCGAGCGCGGCCAGATCTGTGGCGCGTGCTTCGAGCTC
CGCTGCGTCGAGGACATGCGCTGGTGCATCCCCGGCACCTCCATCATCGTCACCGCCACCAACTTCTGCGCCCCCAACTACGGCTTCACCTCCGACGGCG
GCGGACACTGTAACCCTCCCAACAAGCATTTCGTTCTCCCCATCGAAGCTTTTGAGAAGATCGCCATTTGGAAAGCCGGCAACATGCCCGTGCAGTATCG
CAGGTACTCCAAAAAATTTCTCATGCATTTTCAGCTACTACTAGAAATTTCTTTTCAAATATTATTCTATAGATCAATGATGCTGACGTTTTTTGAGCAA
ATGGTGCTGATGTTTATTTTGAAGTTCAATTTTCATATAATTGTGTTTATCTTGAAAGCTTTTTTATTGAAACAAATTCTATATTTCCCGTATAATTTCT
CTATCAAAGCTCTCAAAAACACTTCAGACTTATATCCAACACACTGTTTCTAACACAGGTTAGGATCTATTGAAAATTATATAATCTTGTTAGAATTTAT
TAAAAACTACATCATCTAGAGATGCACTAATTAATTAAATAACAAGTGAGACCCCTTCTTTGTACACTCTATGACAAGTAATTGTAACTTTGTAAGACCG
TACCTAATACATTCTTTTTTGTTGAAAATTATAAAATCAAGGGGATTCATTAATGGTTTAAATTTTTATGTAATGTCATTATCAACCCATAAGATGTCAT
AGTTAGTATGATTTTTAAGTTAGGTATGTAAAAAACAAATTTACCATTAATAACCATTTGTTAATGGATGATAAAAAAAAAACTTTTATTAGATTGTGGA
TGCACGAACTATTTACTCTTCATTAAATAAACAACAGGCATACAAAATTTCTAAAATGTCTTAAGAGTATATTAGAAAGTGTCTTTAATTTTTTTCTCTA
ACTTATTAGAAATCTCCACAATCTATAACTGGATGATAGTGGTGGCAATTATAGCCTACACAACATGATGTGGGTCACAGTCATTATGAATTGGTCTAAA
CAAGTATGGATTCAATTATGAGTTGCTTCCTCATGACAATACAATTTTTTTTTTTTGCATTGTCATTATATTTGAGTTAAATTCTATTTTGATTTTTGAA
TGTTGTGATGTGTTTGGAGCAGGATAAAGTGTAGGAAGGAAGGAGGGATGCGATTTACTGTTACTGGTTCTGGAATCTTCATTTCAGTGCTGATCAGTAA
TGTTGCTGGCCACGGAGACATAGGGGAGGTGAAGGTTAAAGGCTCCAGAACCGGTTGGCTTTCAATGGGTCGGAATTGGGGGCAAAACTGGCATGTAAAT
GCGTTGCTGCAAAACCAGCCTCTTTCGTTCGAGGTTAAAGCTAGTGATGGCAAAACGGTTACTTCTTACAATGTTGCTCCCAAGGATTGGACCTTTGGAC
AAACCTTTGAAGGCAAGCAATTTGAGACTTGAAAGCTCAATGAATCGAAGAGAGATCTTGTTTTAAAGGGACCATTCTCCTTCCCCAAATTTTTTTACCC
CGATGGTGATTAAAAGGTCTACTTGCCGGTGGTTTTCTTTCTACATTTTGATTCTTTTTGGTTTTGTAGAAGACTGTGTAGATAGCAAATGATTTGGGGT
GGTTTGTATGAAAAGGTTGTCAATGTGATGATGTACCTTTCCATTTATCTTCTTAGGAAGTTTTGTATGAAAAAAATATATACTATATGTATACCTTGTT
GGTCAACCAGCGCCAAAGAAGACTTCCAATGTAAAATGTTGTGAGCCTCTCAAAGACGTATCATCCTACTAACTTCACTTGCAAGTTATCTTAAATGTTA
CTACATCATCCAAGCTCCGTTAACGATTATTAGATAACCCATCGCATTAGATTAGTTTCTACTGTAACAGTAATCAGAATGCTAGATGTGTATGCATAAT
TTTTGGTGAGATATTTTGTTCAAGTTTTGAATGAATT

>Glyma02g41590
ATGCCTTCTCTCATCGCCATTGTGACCCTCATAGCCGTTGTTCTGACTTCCACCGAGGCGAGGATCCCGGGCGCCTACAGCGGCGGCGCGTGGGAGACCG
CGCACGCCACGTTCTACGGCGGCAGCGACGCGTCGGGGACAATGGGCGGCGCGTGCGGGTACGGGAACCTGTACAGCCAGGGCTACGGCGTGAACACGGC
GGCGCTGAGCACGGCGCTGTTCAACAACGGGCTGAGCTGCGGTGCCTGCTTCGAGATAAAGTGCGCCAACGACCCCAGCTGGTGCCACGCTGGCAGCCCC
TCCATCTTCGTAACCGCCACAAACTTCTGCCCCCCAAACTACGCTCTTCCGAACGACAATGGAGGATGGTGCAACCCTCCTCGGCCTCACTTCGACCTGG
CCATGCCCATGTTCCTCAAAATCGCTCAGTACCGCGCCGGCATCGTCCCCGTCTCTTACCGCAGGTCAAGTTCTAACCTTTCACCTATTCTCTCTTCTCT
CTTTCGCTCCAACTTCAAGCTTCACCCTTTACTTTTTCACCTATATTCTTTTTCTAATGTCAAAGATACTATTAACAACATACATTAACACTTTCTTTTT
TCCACGTTCTGTGTTATTGTCTACTCTAACTTATTATTTCATCACAAATGTATAAGACTAAAGAGTATACTGCTAATGACATGAAAAATTATTAAAAAAA
TATATTTTTATGTAAATTTTTTATATTAGTAGTATTATTTAGTTTACAAATATTAGTACTACAATTTTTAAGATAATTACTATATTAATAAATTTATAAT
TAGTGGAAGTTTGTAGTTACAAATTTTACACTATTATTGCATCTATTATTATTTCATATGAAAGTGTTTAAGGAATAGTACAAAACTACAAATAATTTGT
ACTTTATTTCAATTAAATTCATATCTTAAAAAATTGTATCTGAAACCATATATGATTGAGAATTTAATAATTCAAAAAACAGAAAATAAATTTAAATATT
GTAAAAATTAAGGAAAGGAAGATTTTGATGTTTTGTTTTAGTTATTTTATAGTTGTTATTAAAAAATAGACAAACGCGCTTGTTTGGCTTTTGGCCATGT
TGAAGTACAAAAGCGCATAATCAGAAATGCGACGTCGGTTAAAGCGACAAAGTGTACTAAGATTCCAACGCTGTGGCGGGGACTAGACAGATACTACACA
GTGGTTGTGATTCGTAATTCGGAAAAAGTGAAAACTTATAAGAACCGTTGATGGTTCAGAGGGGGCAAGAGAGTGAACCTGAACCGTTCATCTGAAACCG
GTTCAGGATTTTTGACAAACGTGCACCTTTTGCCGCGTAATTGCACGATTCACGAAACCAACCAGAATTCAGATTCATCTTTTATTATTACGTGCGATTA
CTGAATGTAACTGTAGTTGCCCTCGTGGTTGTGTTTAATTACGAATAATGCCCTTGACGAGCGTGATTGTGTGCGGTGATGTGCAGGGTGCCTTGCCGTA
AGCAGGGAGGGATGAGGTTCACGATCAACGGTTTCCGTTACTTCAACTTGGTTTTGATCACCAACGTCGCGGGTGCAGGGGATATCGTGAAGACGAGCGT
GAAAGGGTCGAAGACTGGGTGGATGAGCATGAGCCGCAACTGGGGTCAGAACTGGCAATCAAACGCTGTTCTGGTTGGTCAGTCACTCTCCTTCAGGGTC
ACAGCCAGTGACCGACGCACCTCCACCTCCTGGAACCTCGTACCCGCCAATTGGCAATTTGGTCAAACATTCACCGGCAAAAATTTCAAAGTCTAATTAC
TATGTTTCATGGCTTTTTTTTTTTTTTTTTTTTTACCTCTGTAGTTTTGAATTTACCTTGGGATGTGGATATAAGGGAAACGGCGAGAAAAAAAATGGTG
GGAAAGTAATGTTGTGGTAGTGATTAGTCAAACTTTTTGACTTTTTTCGTTGTCTTGGTATACGAGTTTGAAGTTTTATAGTAGGATTCTAGGAAAATGG
AGGGAAACTTTATGTAACGGGCTGAAGTGGCTTCAAATGCATGAGCCCGCAGCTATGTTTCTTATCTTAGTATATTTATATATATTGTATGAAAAGATCA
AGTGTGTTTATCTTATCTTGTTTTTCTTCTTTATAATTTTTCTTGTTCACTTTTGTTAGGCTGGGGTTTGAATGTTTGATGTCAATTTTGT

>Glyma03g03980
ATGATGCAAGTTCTTCTTTACATGTCTTTCGTTGTAGTAATATTTTCTCTGTTACTAAACCCTTGCCATTGTCTCAATCTCAAATTATTTAATGGTTCCA
AAATTCAAAATGAAGAACAATGGCAAGTAGCAGGAGCTACAATGTTTGGACCACCAGAGGGTGCTGGGTCGGATGGTGAGAGTATATTATGAACATTTTT
TTTATTACCTATAAGATTTTTTTTATCGATAAATATTAGTTTTATAGTTTTATTAGAAATGTAAGTTAGAAAAATTTAAATTCATGACTTTTTCTCCTTT
CCTTCATCATTCTCTAATCATTAGATCAATCTTATATTTTCTTTTATTGGATATTGAATAACTCAAGATAATTTATCTAGTTGATTTTTATAATTTGAAT
TTCTGGTATCATCTGAATATTTTAAATTGTTGTCTTCTACATATAATTGTATGAATAGTCCTCTTGTAAAACATTATTTTTCAATATTATTACATATTTA
TTTAATTAATTTTTTATGAAAAACTATCATTAGTTAATTAATTAATTAGCTTTGGCCAAAGATAAATTGCAACATTGGTTTTTTCTTGTGATGTTGTGTA
GGGGGTGCTTGTGGATACATTGACAGTGTGGAAAAACCTCCACTCTCTAAAATGGTATCAGCTGGGGGTCCTTCTCTTTACCTTGGTGGCAGAGGATGCG
GGGCATGCTATCAGGTGCATGCAACACGTTGGTTGAAATAGGCTATTCTTCTTGTTTAAAATAATATATTAAAGTGATTTTTCTACTTTATATGTTCAAA
GCATTACTTCTTTTATATGAATGAGAATAGATTAGGGTGCTTTAATTTCGAAGCATTAAAAATGGTTTCTCATATATTGGGTTCAAATCATGGAAATCAT
TTCTCAACTCTTTAATTCGTCTTAGAATTAAGGAGTGTTTGAATGGGATATATTAAGGGAAGAAAATAATTTTTAAGGACAGATATTTTATTAAATGAAA
ATTAACAATTGAAAATTTTAAAATGAAATTTTAATTAATTAAAATTTAATGATTTTTAATTCCATTTAAAAATCAAGAATTTCACAATTCTTCTCTCTCC
TCCCCCACCCCCTCTATTTCTCCCATCTCTCTCTTCTACAAATTTAATTATTTTATTCAGATACAAAATTTTGCTTGAACAAGTTTTTCTCCAGTAAAAT
ATACTTAAGGTCTCTATACTAAAACAACGTTAAAAAAATGTTTATTTTATCAAAACAAAGAAATTTCAATTGAAACCATTGAAATTGTTAAAACTTTAAA
TGATTTAAACTTTTCAAATATTTGATTGAAAACAAACGCCAAGTTTTAATTAACTTCTGCCCGTATATATATATATATATATATATATATATATATATAT
ATATATATATATATATATATATATATATATCCACATTAAAACGCATTGGTTGTTAAATTTTCAGGTAAAATGCACAGAAAATGCCTTTTGTTCAAGAAAC
CCTGTGAGCGTGATGATAACTGATGAATGTCCCGGTTGTACCTCACCATCAGTTCATTTTGATCTCAGTGGCACTGCCTTTGGTTCCATGGCAACTCCAG
GCCAAGCAGATAATCTTCGCAATGCTGGAGTGCTTAATATTCTCTACAGAAGGTACGTAATTCTTATATTTGCTTCCATCTATTAAAAAAATGATGATTT
AGATTTAACATCAAATATTTTAATTTAATGATTTATACTTAAAATTTTCGTTGGTCTTCTTCTACTCCTTTTAATTACCTTAATTATCAAGAAAGGCAAC
GATATGCTGCTACACATTTGAATATAAATGATACAACTAATAAAAATTGTCAATATACTATTAAAAAAACTGTTAGCCATTATATTTTTTTTATTATATA
TGTGAATTTTATGTTAACATTTTGAGATTATATATATATATATATATATATATATATATATATATATATATATATATATATATTAATGGAATGATTTATT
TCAAGAACATTATTGTTGATGGATAGAAGTATTTTTTTTAGTGGTGTCACTGATATATTATGTAATAATTTTCATATCAACAAAATTATTTATTAGTATA
ATGTTGATATAAATATACAACATTTCATGTTTTCTATCTATTTTTTATTAAATGATGTCTATATAAATAGAGAAAAACTAGCTTATAATAATTTTTGTGA
CATCTTTTTTTTGGTATATATAGTAGCAGTACTAATTTCAAATTTTCAATTACCCTTTTCTGATTGCAGGGTTGCATGCTCCTTTGGGAACTCTATGGCC
TTCACTATCGATAATGGGGCCAACCCATATTATTTTGCTACCGAAATAGAATACGAAAATGGGGGTAGTGACCTTGTGGCCATAGAGTTGAAGCAAGCTA
ATTCTGACACGTGGCTTCCCATGCAGCGTTCATGGGGTGCAAGGTGGGCTTTGAATTTAGGTTTACAATTACAAGCACCATTATCTATTAAGCTCACAGA
ACAAGGCAAGGGCTATTACAAGACAATTGTGGCTGATAGTGTAATTCCACATGGCTGGCAACCTGGCCAAGTTTATCGATCTGTTGTTAATTTTTAAACT
CTGTTTAAAATCATGACATCAATCGAGAAAATATGTAAAAGAAGAACTGCCAGATTATATAAATAAGTTTATCCTTGTCAGTTCATATATATATACACAA
TGGAAGATTGTTTAGCAATATTTCTTTGCATTTCTTTTATGTGATAAAAAGTATGTGTAATAATATGGGGGTTGCTAATGTGTATGTGAG

>Glyma03g04390
ATGAACACTATTGTGTTAACAATGCTGCCATTTTTTCTCTTCCTGTTAGTTTGGCTTCCTAGGGTTACCTGTGGCTGGACGGCTGCACATGCCACATTCT
ATGGTGGTGCAGATGCTTCAGGGACCATGGGTAACTCAATTCTCACTTTCTATGACTAATTCAAACCTTTATTTTGCTAACAAATTTTAAGTTCTCTCTG
TCTATATATATATGTTCTAACAAACATTTTATGTACATGTACTTTAACTCTAACAGGTCTACAAAACGCATTTTAACTATTCTATCTAAAATTAATTATA
ATCTCAAATAATCTTGATTTTTTTAATTAGTGGTTATTATTGTACTTTTTTTCTCTCTAATTGCTCACTTTAGAAGACTCAAATCCCTATTAAACAAGAG
TCACGATGAGGATACAAACTAAGAAACCATTAATACACTATTAATTAGTATTTCTAATTTTTTTTTTTTTGCTGAATTTTAGTATTTCTAATTAACTACT
TCCAAAAACATGTATTAAATAATATGTATGTTTATAATGTAATGACATTGCTTTTATCCAAATATCGAATATGAAATTGAGTATCTATTTTTCGAATAAG
ATTAAATTTTGTGTATTTTATATATTTACACAATTGAATCCTTGAATATTTAATATAATGTATAATGCTGATTTATTTTATTTTAAATCATATATTCAGG
TTATATTTAGTCTAACTATTCTCTTAATTTAAAAATTATTTTTAAATAAAAAATGGTATGAGAGAAGAAGGAGAGAAGAGAGAGCTAGCCTACAACAGTG
AAGACCGAAGGGAAAGAGTGAGAGTAAGAGTGAGAGAACGCGAAGTGGGTAGAAAGAAAAGAAGCCAACCTTTTTTAAAATGTTATTTCACCTAACTTTT
TTTTATAAAAAAAAGCTATTTGTTTGGTTTTAATTTTCTTCTGCTTAATTTGTTAAATACTTCCAATTTTTATTTTTGTAATTTTTGTTTGAATCAACTT
CTCTTTTGAAGATGGTAAACAAATATTAAGTCAAATAATACCTTAATTCTATTTTCATTAATTTAAACAAATATATATATATATATATATATATATATAT
ATATATATATATATATATATACACACACACTTATTCTCTTTATCTCTTCTTTTTTTTTTCTCATGGCATCACTCATTACACCTCTCACTTTCTCTCTCAA
CTTTTTATTGTATATTTTGATTAAATTAAAATATTTCAAAAGGTTAAAATCTTATAATAATTATATAATACTATTTATGTTTTAATGATCATTAATTAGT
TTTATTTCCTGTTTTAATGTGTATTAATTATCATATTTTATTATCTATTTTAGTATAGTATTAATTAGCTTTTATTTCTAATTAATTATAGCCTTTTTAT
AAAAGGAGATTCAATCGGTCATGAGTGAAATATCTCTCTATCAGAGCCTTCGTTTTCTGTATGAGTTCCTGTGTTAGTCTCACAAAGAAATCCTAATCAC
TTGTCAGTTCCTGAGAACTGTAAAATTATACATGTCTCAGGCTATATAGATAGTAGTTAGTGAATAATTTGTTCATGACCCATGATCATATTTGGAGATT
TTGAGCACTAGGGACAACACTTTTTTTCTTTAACTTTTTTCTATTTTACCTTGTACACTAATTAACTACATGCATGTGATGTGAAAAGGGGGAGCATGCG
GCTACGGGAACTTGTATCAGCAAGGGTATGGAACCAGTACAGCAGCATTAAGCGCTGCACTTTTCAACAATGGACAAACTTGTGGGGCGTGTTTCCAACT
TGTTTGCTACAATTCCCCATTCTGCATTCGTGGTGCTGGCCCTATAACCATAACCGCCACAAACTTTTGTCCCCGTAATGGCTCCTTTTCTGCCAACGGT
ATTGGCTGGTGCAATCCCCCATTGATGCATTTTGATATGTCACAACCAGCTTTCACCAAGATCGCCCTTTATCGAGCTGGAGTCGTTCCTGTGCTTTTTA
GAAGGTAATCATGTCATCACTTAACTATACTATACTTGACTCATCAATATTAAGAGATAAGTCTAACTTGTTTATAATAACTTGACTTCTTAATATATAC
TTATGTTTGATTCCTATATGTTAAATAACAAGAATACTCCAATCATCAATAATGAAGTTTTCATAACATCAACATGCATGTTAAAGCAATTGTTTGGTTT
AAAGAAATCTTTTCATTTTTCTAAGAAACATAAATTCAAATGATTATAGAGATGTCACTTTTGTGTTATTATAAAAAAAAATTAGATATTGTTTTTGCTT
TTTAAGAATGTAGTGTGTTTTTGGTTCTACTTAATAAAGGTTTTTTTAATGACTACATACATTTAAACATTTTAAAGATGTTTTCTTTTTTTATAAGCGA
TAAAACTTAATTAAATTAAACTTGAGGCACGTACAAGAGGGGTTCCAGACTCAAAAGATGTTATCTTATTTTTAATTTAATTTATGTTTTTAATAGTTTT
ATTTAATAAATATTAAAATTATTTTTGCTCGTCACTTTATACACAGACCTCTAGAATCAGGAAATAAAATAAAATTAAGGTGATGTTTTATTTTTGTTTT
GGAAAAAATGTAGTAATTTTGATTTTTTATATGAATTTAATTTTCTACATGGTAAATCAAATAAAAATCTCTTTAATATGATTTTTAAAAAAATTATTAC
AAAAATTAATAATCTTATGATACATAAAAATCTATAATTAAACAATAGTCTAACTAAAATAATTTATAATATCAATAGAACATTCTAATTAAATTTTTTT
ATGTTATTATTTTTATAATTATTTTACACACATATCTTATCTCTATCTCTATCTATGTCTTACGTCACATGATCATTTAATACATTTATGATTTTCACTC
TCTTTCTTCTTTATATCTCATTTACTTTTTTTAAGAATTATCCATTAGACTGTTTAGCACCACGTGAAACTAAAAGCTAATAGTTATAACTTGCACATTT
TTTTGTTGTTTTCTCTAATGAGTTTCCACAATGAAGTCAATGCACATACATGAAATAAATCTTTTTGTTCTAACATGGTCAATGACCTTTTTGTTGTAGG
GTGGTGTGTCTGAAGAGGGGAGGCATAAGGTTCACCATAAACGGCAACCCATACTTCAACTTGGTGTTGGTGTACAACGTGGGAGGGTTAGGAGATGTGA
AGGCAGTGTCAATAAAAGGGTCATCAACTGGGTGGCAACCAATGACCAGAAACTGGGGGCAAAATTGGCAGAGCAAGACATATTTCGTTGGCCAAAGCCT
CTCCTTTATAGTCACAACCAGCGATGGTAGATCTGTGGTCAGTTCTAATGTGGTACCTGCTGGTTGGAAATTCGGACAAACCTTCCAAGGTGGTCAATTT
TGAATGAAGATTGGTTGTTTGTGTCTTTGTGTATGTAGTTGTTAACAAAATGTTGATGTGGATGTGCTGCATGTGTGAGCACAATTGTGACATTGATTAT
AGGTAATAAATGAAGTGCATGTTTGATATAACTTATTGCATCAAGTTGGATCCTAGCTAGTTCCTTAGAAGCTATACTAGCATTTGTTACCTTTGTGTAC
GTATCTAGTTCCCTTTAATGCGGT

>Glyma03g38480
ATGGGAAAGTTCATTTTGAGTACTGGTCTTATATTGTTTGTGGTGTTATTCACTACTGAACTTGGAGTAGCATCAGCTGTTTGGCAGCGAGCTCATGCAA
CTTTCTATGGTGGGAGTGATGCCTCAGGAACAATGGGTAATTAAAACGCATAACTTCTTAATTGTCTCAATTTTTTCCCCTTCATTATTTCTCTAGCTAG
TTCAATTAAAATGTAAAGCCCCCAGATATTAATTTAGGTACAAATGAAGAGCACCAAACAAATAATCATGAGTAACTCAATTAGCAATTGTCTTGATTTG
TAGGAGGTGCATGTGGCTATGGAAATCTCTACACAGATGGTTATGGCACAAAAACAGCTGCCCTGAGCACTGTTTTGTTTAATGATGGAAAATCATGCGG
TGGTTGCTATAGGATAGTTTGTGACGCAAGCCAAGTGCCCCAATGGTGCCTCAGGGGCACTTCCATCGATATTACTGCCACAAATTTCTGCCCCCCAAAC
CTCGCACTTCCTAATGACAATGGCGGTTGGTGTAATCCCCCTAGACCACACTTTGACATGTCTCAACCTGCCTTTCAGACAATAGCCAAGTACAAAGCTG
GAATTGTACCAATCTTGTACATGAAGTACGTATGTTTTATGTTATGCCATATATGTCTTAAACTTGTATTTTTTTTTTTATTTTTTTTGCACCCCGTTTG
AAATTAAAGTCTTTAAATTAATTTGACATGTCATATGATAAATTAAATTGGGCTGACTAATAATTATGATGTATATATGCAGAGTTGGGTGCAAAAGAAG
TGGAGGCATCAGATTTACCATCAATGGAAGGGACTATTTCGAATTGGTGCTTATAAGCAACGTAGGTGGAGCTGGAGAGATTTCCCGAGTTTGGGTTAAA
GGGTCCAGAATGAATAATTGGGAATCCATGACGAGGAATTGGGGTGCTAACTGGCAAAGCTTAAGATATGTGAATGGTCAGAGTTTGTCTTTCAGAGTTC
AACTCCGCAATGGGAAGACTCGCACGGCAAATAATGTAGCACCGTCCAATTGGAGATTTGGCCAGTCTTTCTCCAGCAATGTTCAGTTCTGAATTCTAGC
TGATATAATGAATCTCTATCAATATTAATCTGAGTATTCTTCTATTCCGTCCCTACTTACGTTCTTTAATAATTATATACAGTATGTTGCTTTGCTTGTG
GTTGTGGTTCAGCTATTAATATTTTGCGATGAAGCCCACCACCTATGATATATATATAAATTGTAAAACTATTTTTTTCTCATGCCTCTGCCTCTACCTC
TACGTACTCTCCTCGTTCTATTATATATATTTATTGTTGTTAACATAGAAAAGGTGTTGGACTTGTAGTTCTAGCTATTCT

>Glyma04g02380
ATGGCTAAAGTCATGTTTGGTTTGGTCTGCAGCTTCCTCGTATTATGCTGTTTCACAATCAACACTAGCGCCTTCTCACCTTCTGGATGGACCAATGCCC
ATGCCACTTTTTATGGAGGTAGCGATGCCTCGGGGACCATGGGTTAGTCATAGTACTAGTAACCTTTAACGTTAACTAATTAAGTAGTTTATTTTTCTAT
ATTTTAATTCCCTTACGATCCCTGTAAAATATATCATGGTACTCGCATGATTGAGTGTAGAATGCACTAATTATTATATTTGATAAAAAAAAATATGTTT
TTGACATGTCACTCAACGACAACAAAGTAAGAGAATTTAAAGTTTTTTCCCTTTTGCATGAGTGCAGGAGGAGCTTGTGGGTATGGGAATCTGTATTCGA
CAGGGTACGGAACTGATACAGCGGCATTAAGTACTGCCATATTTAACGATGGAGCTTCATGTGGGGAGTGTTACAAAATCATATGCGATTATCAAACAGA
TCCCAGATGGTGCTTGAAAGGAGCATCAGTAACCATAACTGCCACAAACTTCTGCCCTCCCAATTTTGCTCTTCCCAACAACAACGGAGGATGGTGCAAC
CCACCTCTCAAACATTTCGACATGGCTCAACCCGCATGGGAAAAGATTGGTATCTATCGAGGAGGGATCGTGCCAGTGTTGTTCCAAAGGTTTGAACTCT
ATTCAATATCTGTCTTATAATACTACCTTTAAAACTAGACGGAGGGGTGCATGTATCTTTTCTAACAGACAGACATTCTATTGATTAAAATTTATTAAAT
TATAAGAGGTAGTGTCAAAAAGTAAGTTAATTCTAATTTAATCTTAAAAAATTGGTATTAGGATTGTTTTCTATTTATGTAGTCTATGTCGACATTATTT
TAACAATGTGAGATTTAAATATGTTTTGTCTTTGTTTATATTACATATGTGAAACTTTTAACCTATTTTTTTATCTAGGGTGACTATAATTTAGATTCTG
TTTCTAATATGTAATTAAATAAAATATGAGATGAAAAAAATTTAAGATTTTTAATAAATTTCAATCAACAATATAATGTGGTAAAAATAGTATGTTAGAG
ATATAGAACTGGAAATGTGTTGCTATGATTTTCTCAATTAGATATAGACATGAATATAAGGTGAGCATTTTTTGTAGGTGGCAAATGAATTAACGTTGTC
TTGCTTGCAGGGTTCCATGCGTGAAGAAGGGAGGGATTAGGTTCAGTGTGAATGGGAGAGACTACTTTGAGCTTGTATTGATCAGCAACGTGGGAGGGGC
TGGATCTATTCAATCTGTGTCTATCAAAGGCTCAAAAACTGGATGGATGACTATGTCAAGAAACTGGGGAGCTAATTGGCAATCCAATGCGTATTTGAAT
GGTCAATCTTTGTCCTTCAGGGTCACAACCACCGATGGTGTAACTAGGTTTTTCCAAGACGTTGTTCCATCAAATTGGGCTTTTGGCCAGACTTTCCCTA
CTAGTGTCCAGTTTTAAGGGCCCAAAACAACTATTGAGTTGTGGGTTTTGGACTTTCTCATGGACGAAACGGCAGTGGCGTGCTTATTATTTTACTGGGA
GCAGCCCGCCACCTATCTACTCTGCTTTTGAATTGGGTAAATATAGTGAGACCGAACCCATGAACTTGATGTCCTTAATGAAGGAGCCCAAAGTGGCATT
GCATTTACGTGAATTATTATTTTATAAGGAATTATATGTCAGCTGTAAGCCACGTAAAAGTAAACATATTCAGAGTTTGAATCATACCATACTATAAAAT
GTTGTTATGCGAACACTTTTGTTGAGTTTTTAGTACAGCTGTATTGCGGGAATTGGGACCACACTAATTCCCTGAAATCGTTGTTTCTGCATACCAGACT
ATTAGGTCGTCAGTTGCATCACACACTTAAAAAAGCACAATAGTTTTTTATTTGAATTTTCTCTTGAAAACGAGATTGCTTTATTATTTAAGTAAAAA

>Glyma04g33350
ATGGTGCTTTTGGGACTTCTCATGGTGGGATTTCTTTCTCTGGGTTCATTTGTCTCAGCTTCTGGTTATGGTTGGATGGATGCTCATGCAACCTTCTATG
GAGGGGGTGATGCCTCAGGCACCATGGGTGAGTAACACTTCATTCATGCCACACACAACACAATGCCCATTTTGTAATTATTACAAGAAACAAAAATATA
TTTTTTTCATATTTCTTTTTCATTTTATGTCATTTTAAAAACAAATAATGAATTTAATGATCATATTCAAAGCATTAAATAATTTTACCCAGTTATTTAA
TAAAAAACATTATTGATATGATTTTTTAAATGTAAATTATAAAAATTAATAAATATAGTATATGTAATAGTTTGTAATTAGTTAATAATGTAAAATTGTT
TTATACAATTTCATACATAATTTTTTTTAATAATGTACATACTAAGAGTGTAAATGTTTTTTACTATTACCTAATTACAAATTATTTATAGTATCATCTA
TCTTATATTATATTATAAATTTATTAACTGTTATAATAATTTCGTTTCTGATGCTAAGAATGATTTATATGTCTATTAATTTCAATTAGGTTATGTTAAT
AAGTATCTTACAGTAACCCTAACCCTAGGTAAGAAATTAAAAGCAGATAGTTTTTATAATATCAATTCCATCATTAATGCCCCTGGTAACTCCACTGACT
ATGTGCTTTTGTTACAGGTGGAGCATGTGGATATGGGAACTTGTACAGCCAGGGCTATGGAACAAACACTGCTGCTTTGAGCACAGCTTTGTTCAACAAT
GGTTTAAGCTGTGGGGCATGTTTTGAGATAAAGTGTGTTAACGACCAAAGGTGGTGCCTTCCACGCTCAGTTATTGTCACTGCAACCAATTTCTGTCCCC
CAAACAATGCACTCCCTAATAATGCAGGTGGATGGTGTAACCCTCCCCTTCACCACTTCGACCTTTCCCAACCTATTTTCCAACAAATTGCTCAATACAA
AGCTGGAATAGTACCCGTGGCTTACCGAAGGTAGTTACAATTTATTATCATAATTATTTGTCTTAAGTTTTCTTTTTCACAGGGTATTTTGGAATTTTAT
AATAAAAAATAGACAAATACAAACTAAAATTCTAAGAATATTGGTTAAGAAATTTAATAAAAATATTTTATTAAGAGATGAAAAATTATGTTATTTATGA
TTTTTTTTATGTTTTCTTATGATTTATATAATAAATATTTTTTATTTTAATTTCTTAATTAATATTATAAAGATATTGATTAACAATATTCTAAAACATA
TTTTCATATTTTCTGCGTTGCTTGAGTCATCTAATTCTAATGCCTAATAAAACAAAAATCTGGTAACTGATGATTTTGACACATCTAGGCACTGTACCCG
TGTCTGAAGCGTAGTAAAGTATCTTTTTTCCTTTGTTTAAATTTATGTTTTCAAGGCTTCTTTTGTTTTTTGGCCTAGGAATTAATATTGCTCACAAGAA
ATTATACATAGTTACAAACAAAGTCAGCAGTACAGATTACATGTGACTTTTTAATTTCATAATTCTAAATTTTCTTGTTTCATTAAGGGATTTTTTCTAA
CATGAGTAATACATTGTTAATTGTAATCTTGGGATATAAATTAGAATTCCCATGATCCTATTATTTTAAGGCTCAAAATTAAGTACTTCTTATCCATCAA
TGACTTTTTAAAGGATATATTTGATTTTTCATTTGGGGTACTGCTCTAAACTCAATTTGAAGAATAAACTTAGTTTCCTAACATATTTAATTACTCTTAA
AAAGTATGTTTGAATATTAAAATTTTATTTGAAAACTCTGTTTTATAAAAATAAGACTTGAATTACTTTTGCAAATCTAATTTACAAACTTAAATTTAGT
TCAAACTTAAAGTTTATAAACTTTAATCCAAACAGGAATAAAGTTGTTGAGCTTATAAGGTTTTCTAGAGTTCAACAGCTTTTTCCTTAAAAAACAGTTG
AAAATTATCAAGATTGTCAGATTCTTTTCTTTTTGCCTAATTTTTGTTTTTTGTTTTTTGAATTTTTGATAAATAAACTATATACAGATTCGCCACGTTC
ATGTTCCAGTGATTTTGTGACTAGGAATATATTCCATTTACCAAGTGACCCTTTTATCTTGATACCTAAGTTTGCCACTTTGCTTTGGTACTCCTTTTGG
TTCAAACATTATGATTCTTTCTTTTTTAAACTTTTACTATTTGATAACGTACAGGGTCCCTTGCCGAAAGAGAGAGGGCATCAGATTCACCATCAACGGT
CACTCATACTTCAACCTAGTCCTAATTTCCAACGTTGGAGGTGCAGGTGATGTTCACGCAGTTTCCATCAAAGGATCAAGAACAAATTGGCAACCAATGA
CCAGAAACTGGGGTCAGAACTGGCAAAGCAACGCCTATCTCAACGGACAAAGCCTCTCCTTCAAGGTCACCACTAGCGACGGACACACCGTGGTCTCTAA
TAATGTTGCACCCTCAAGCTGGTCCTTTGGCCAAACCTTCAATGGCCACCAATTCATTTAAGAAAACAACATAGACCCTTTTACATTTAGTAGCTAAAAA
TTGTTGTATTTGTGATTATACTTAGTGGTACAATAGATGTGTTGGTATATAGAAGAAAAAATTAAGTAATATGATATAGGAGTTGAGTCATGGATGGGGC
TTATTTTAGGATGGTCCTTTTTCCTTGTAATTTGAATTGTGTTTTGTGAGGAATTTTGTTCTGCCTAGCATTTGAAAAAGGCAGAGATGGTTTAATTAGG
GGGCAGGGGTGGATGTTTAAGGTTTACCACCCGCCAATTTCGTCTGTTGTGTGGTTCGTGTTATGTTATCCACAATTGGAAAATGAAAAAAAAAGTGATA
TTTTCTAGCTTAGCGAATGAGAATAGAATAGGAAAGAGACAAGCGTTTTTGCTTCTATAGGAAGTCATTAATGTCTTGAACTTCATGTAGTTTAGTGAGT
GTAAAAGTGAATTGTATGACATGTAAGGAATAAAATTACTCTCCTCATTAGTTCAAATT

>Glyma04g40000
ATGGTCATTGCAGCAACCCCTCTTCTCTTCTTTCTTCTTAATTTATGCCTAAGAGGCACTTATGCTGACTATGGAGGTGGATGGCAAGGTGGTCATGCTA
CATTTTATGGTGGGGGTGATGCATCTGGCACAATGGGTAAGTTCATTCAAAGTGTTACATTTTTAGAGTATTTCAAAAGGTTTTAGTTTCACATTACCTA
ATTTTGCTAAGTTTATTTTTCAACATGATAATTACACAAAGTTCAAACAAATGCCTTGTCTTTTCATTTGGGCACATTTGGAGGGTTCAAAGGAAAAATA
AAAAAACATAACTTTATATCACGGGCACCTTAATGTTGTGCATTACTTTCACTCTCTCTCCTATTATTATGAGTCAAAGATATTTTTCACTTAGGATGTG
TGGTTACTCATGAAAAAATTGTTGCTTTTTTACAGGAGGGGCTTGTGGTTATGGAAATTTGTACAGCCAAGGCTATGGAACCAACACTGCAGCACTCAGC
ACTGCTCTATTCAACAATGGCATGAGCTGCGGGTCTTGCTATGAGATGAAATGTGACACTGACCCCAAATGGTGCCTCCCCGGTAGCATAATCGTCACTG
CCACAAACTTCTGCCCCCCTAACTTTGCATTGGCTAATAACAATGGTGGTTGGTGCAACCCTCCTTTGCAACACTTCGATCTTGCTGAGCCTGCTTTCTT
GCAAATTGCTCAGTACAAAGCTGGAATTGTTCCTGTTTCCTTCAGAAGGTAATAATAAATGAAACATTACAAACACCTCAAGTATTTTTATTTTACTTTT
TTTTCCCTCCAATTTTAGCTTTAAGCTCATTGTGATCATCTAGAAGATTCCAACCAATAAGACTTAACCTTTTATACTTACATATACTAAAACTTGTCTA
CTAAGTGATTCTAGTTCAATTGGTTGAATAAATGCATGAGTTGTACTAAACTTTCTAGTACTTTCTTCAATTCCTACATATGAAAAAAAATACTAAATCT
TGTCTTTACTTAATCGATGTGAGACCTAATTCTCCAACATGCTTTTGTTTTTGGCCTAAAACAGAGTCCCCTGTGTGAAGAAAGGAGGGATCAGGTTCAC
CATCAATGGTCACTCTTACTTCAACTTGGTTCTCATCACAAATGTTGGTGGAGCAGGAGATGTTCATTCTGTGTCCATCAAAGGCTCAAGGACTGGGTGG
CAAACCATGTCTAGAAACTGGGGGCAGAATTGGCAAAGCAATTCTTACCTCAATGGGCAAAGCCTCTCTTTTCAGGTCACTACAAGTGATGGCAGGACTC
TCACTAGCAACAACATTGTGCCTGCTAACTGGCAATTTGGACAAACATTTGAAGGGGCACAGTTCTAGGAACCATAATAATTTTTAAGTTCACATTTTGT
GTGTAATATATGATGGCATTGTTCACTTGTTTTTGTTATAGTTGGAAAGGGTGGGGAAAGAGAAGAAAAGGTAGATTAGTAGGAGTTTCAGGCCAACATG
GCCCCTAATGCTGTGGTGGCTATATGGCACCCGCTAGGACTAATATAATATAACGTCTTTAATTTTATATCTGTCACATTGATCGATGCCTTTTGATGAA
CTAAAAGGTGTTGATGATCTCAATTGCCTTGTATTTTTTATCCCCCACAATGGTACAAAAACCAATTTGGGGGCCATTTAATATCAAGTTGAATATGCTT
TCTGATTACAGGTCTTTTTCCAACTCTTGCATTTTCAGTGACTAT

>Glyma05g03720
ATGGCTGCGACTCTTCAACATTGTAGCTTCTTGTTGATTACATTTACATGGATAATGTTCATAATCATCGGAAAGCCAGCAATAGTAGTGGGCACATTTC
AACCTAGTCAATGGACACTATCCCATGCCACATTTTATGGTGATGAGTCTGCTTCTGCCACTATGGGTATGTTATCACAATTAATATTCCTTAATAATAA
ATCATTCAACAGTTAGTGTAAGTAAATGCCTATATCAATAATCAAAGTTATGTCACTAATTAGCACTAACCATCTTGCATAAACCAATGTCGCTTTGTAT
TAACATGTCTTTGTACTTAATTAATTGAAGGAGGAGCATGTGGGTACGGAAATTTGTTCATAAACGGTTACGGTAAAGACACAGCAGCTTTGAGCTCGAC
ATTGTTCAACAACGGTTATGCATGTGGAACATGTTATCAGATACAGTGTGTTCAATCGAGTGCATGCTATTCCAATGTGCTTTACACTACAGTGACTGCC
ACGAATCTTGCCCTCCTAATTGGGCTGAGGCCTCTGATGACGGAGGCTGGTGCAACCCACCTCGTACTCATTTTGAGGCTGATGCTAGGTGCACCAGCAT
TATTGCTGGTGCATCCAGCACTTAAAGAGAAAAGACTAAAATATCTCTGATTCATAAGTCTTTTACGGATCAAATGCTTAATATCAACATACGAATCAAC
TTAATTTATATTAATCTTACGGATCAACTCGATCCATACAATTTACGGATCACTCTCACGCACACCTAGCACAAATGTGAAGAAAGTGTACTAGCAATAA
TGTTGGATGCACCTAGCATCAGTCTCATCTTCACATGTCCAAGCCCGCTTTCATGAAAATTGCTCAGTGGCAAGCTGGAATCATTCCTGTTATGTACCGC
AGGTAGGTAATTTAAGAAAGTTTATTTTCTCAGTAAACTACTATTTTAGTCCTTAAAATTGTGGGAGACTAATAGTTTTTTAAATTAAAAAAAATTTCAT
TTTTTTAATTGAAATCTGTTTGCTTATTAGTCCTTGTCATTAATTCAGTTAAAGACTAAAATATAATAAATTTATATAATTTACGGATTATAATGATAAT
AAGTTGTATACATCAACAACTCTATATATACTAGCAATAGTAATCGAAATTTAAATAGAGCAAACAACGAACACAGGTTTAGCAAGCGTCACGTCTTGAG
AACAGAGTGACTATTTTTATTATATTGATAAACAAATAGGGTTATATCAATATATTTAAAATAAAGTTATGATACAGATTTACAGTATCATATTTGTACC
GTATCTGTTCGTCCATAAAATATAAGCAATGCACAACCAGAACTAAAATAAAAATAATTTCAATTTTAGAAATTTATAGACATTTTTCTAATTTTAAAGA
CTATTAATAGTAATTTACTCTTATGTTCCTTAATGAAAAAGAACAGAATAACATAACATGCAAATTCTTTCTAGCTCTTTTTTTAATCATTGTGCTACTT
TAAGAATTTGATCAATCATTGTCTAGAAAGTTGAATATTGGAAACTTTACACTACAAAAAGTGGTGTGCAAATAGTAAATATCATTATATCAAATCCCCT
TTATTCTTGATTATCATATTAGTGTTAAACAATGTTTGAGAGTACCTTGGGTTAGGAGTGGGGGGCTACGATTCTCTTTCCAAGGAAATGGGTATTGGTT
ATTGGTGTACGTAATGAATGTGGGAGGTGGAGGAGACATTGCTAACATGTGGGTGAAGGGGAGTGGAACAGAATGGATTAGCATGAGTCACAATTGGGGG
GCTTCTTACCAGGCATTTGCAACATTGGGTGGCCAAGTACTTTCCTTTTAA

>Glyma05g05390
ATGGAACTCAGTTTTAGGCCACAACTTGGGCTTGTTTGTGTGATATTGCTGTTCCCTGCACTGTGTAACTGCCAGGAATATTTCACCAAATCAAGAGCAA
CCTATTATGGTACCCCTGATGGCTACGGGACTCCAAGTATGTGCTTGTTTTGAAAATTGAAACTAAATAAGTTTACTTTAAAGATGCAGGCTTTTTCATT
TAGAATGCTTTTTATTAGAAGTAAAATGTGCAGTATCACATAACAAATTGCTATTATTTATATATATTTCAGCGGGAGCTTGTGGCTATGGCGAATTTGG
ACGCTTGATGGATGGGTATGGTGGAAGAGTCACTGGGGTGTCTGGGCTGTGGAGGAATGGAGCTGGCTGTGGTACATGTTATCAGGTACCTACTTTTCTT
TCCTTTAATTCTTTTCAACAATTTTTGTACTATTTAGGAAAATGTTTGATGATCCAAAAACCTATTTAACACCTAGAGAAAGAGAAAGAGAAAAAAATAG
ATATAATAGGATTATGATATGATAGAAAAAAAAAAGATTTTTTATGAAATATTTAAAATAAATAATAATTCTTATATCATTACTAATTAATTAATTACAT
GTATCACATTTATTATTGTATCGATCAAGATTGTTTCCCATTAAAAGATATTTGTGGTGTAGATCACAAAATTTGCCAATCGAAACAAAATATTTATGCA
CATTGCAAGTAATTTGCACTAATTATGTATTAATAATTAATTAATTTATAAAAAAAAATGATGATGATGGTGATTCAGGTAAGGTGCAAAATACCAAAAT
TGTGCGATGTGAATGGAGTAACCCTAGTGGTAACAGACTATGGTCAGGGAGACGGAACAGACTTCATCATGAGCCCACGTGCCTTCTCAAAATTGGGAGT
GAATAAAATAGCATCTGAAGAGATTAAGAAAAAAGGCACAGTGGATATTGAATTCAAAAGGGTTCCCTGTAAATACACCGGCAATGTCTTGTTTCATGTC
CAGGAAACTAGCAGCAACCCTGGTTACTTCGCTGTTGTCATTCTCTTTGTAAACGGAAAATACGACCTCACTGATGTTGAAATGTGGCAGGTATGTAAAA
ATAAGACACCCTGGTTACTATCTCCGGTTCTTTTTGTAAGAAATAATCAATGATATACGTATAACTTATTTCTTATAAATGGGACAAGAGTAGTATCTTG
CTGGGCTCATGCATCAATTTTCAACGTAACAATTTCTAAATTATTAGATAGAAACTTGCAACTTTGTTATGTATATGTTGGCTTAATTTACTTATAGATA
AGTTTGTTTTATTTTACTTGAGAGCGTTTTCGTTCAATTATTCATTTATTTGTCTCCTTGTTTAGTTGCATTGAATTTGGTTATTGAAATGTTGTGCAGA
AGAGTCAACAACGATGGGAACCACTACGCAGGTCCTATGGGGCAGTGTTTGACTTTGCTAACCCACCAAGTGGTGAAATCCTCTTGAGGTTTAAAGCGGG
TTCTTGGAAGCTGGCGAAAATCCCTGCTAATTGGAAGCCTGGAGCTACTTATGACACCAAGGTTCAGTTTTAATAGAAAGAAAAATGCAATCTGCATGGG
ATCCCAACAAGAGATTACAAATAAGCTCTAGTATTACTCTGTTTGTAATTAGTGTCAATGTTATTGGTCATGTTTCTATTTTCTAAAGGGTTGGAATAAT
GGGGAATATTCATCTAATTCCCCCTCTAAAATTACATGTAATATGAATAAAATAAAAGTGTTTGAAGTTGTTAATCAAATTGATAGTGACGCCGGCATAT
GGCAATCGGCAAATGACCAC

>Glyma05g05420
ATGGAGCTTAGTTTTAAGCACCAACTTGGCCTTGTTTGTGTCATACTGCTCTTTCCTGCACTGTGTTATTGCCAGGAATATACTAAATCCAGGGCAACCT
TTTATAGTACCTCTGATGGCTATGGGACTCCAAGTATGTGACCTGACTCTCCTCGTGTATCTATCTGTCTATCTAATTCTAGATAGTAAATATCCATCAT
ATGTGCCGGTAAAATAAGTTATTTTATACAAAACACAATAGTTTTTTTTTTTATAAATATACATATACTTTTTCATCGTTTCATTTTTACTTATTTTCTT
TTGATCCTTCTTATATCACTATATATACATGGCTTATTAATTATATCTATCTTTTTTCCTTTTCTTTTTTTCTTTTACCCTAATCTATTCCAAAATAGGA
AGAAATTATTTAGTGAACATAAACAACTATTATAGTCCTTACTATTCTTTACATCACATCGAGTTGAGTGTTATTATTTTTCTTCCATAAATTGAAAACT
TAAATATCGTGGGGATCCTGTATTACATAATAATTTCTCCAAAATGGGGGAATGTTAATTATTCTACATCACAATATTCGTTTGCAAGCTACGAATTACG
AAGTAGGACCATGTTTTGGGAGGGGGAAGGATGAACATTTGCATGCTTCACTAGTGACCTTAAGATTTTGAAACTAAATATATTGTTTTGATTCTAGCTT
GCAAAAATATTTAAAGAAGTTACTGTTAAATATGCATCCTTCTCTTTTAAGATGCCTTCTACAATATTTTCGATGCAAAGTGTGCACTATGATAGTTGAT
CACATAACAATTTGGTATTACATTTTAGCCGGAGCTTGTGGCTTTGGTGAATATGGAAGGAAAATGAATTGGTATGGTGGAAGAGTGGCTGGGGTGTCTG
GGCTGTGGAGGAATGGAGCTGGCTGTGGCACATGTTATCAGGTACCTACTTTTCTTTTCTTATTTTCTTTTCAATAACCAATCATTGTTTCTAATAAAAC
TAGTAAAACAAGTGCTAGCTAGTTCGAATAAAATTGTTTCTAATAAAAAATATTTATGATCTAAAAAAAAAAAAACAAAACTTCTCTCAACTAAACAAAA
TATTTAAATATATGAAAGAAAGAAAGAAAAAAGTTGCCTAGTATTTGCACTAATTATGTATTACTAATTTGTCAAATATGAATGATGATGATGTATCACT
TAAAGAAAATATTTGATAAACACCAAAATGTGTTATCTAGAAAGAGTTAAAAAAGAGAAAAATTATAATTATGAAGAAAGATAAAAAAAAATGAAATTTT
TTACTGAAATGCTAAAATAAAAGGTGATTTGTGTACTCAGGTGAGATGCCTAGTACCAGAATTATGTGATACCAATGGAGCATACCTGGTGGCAACAGAC
CAAGGTTATGGAGACAGAACAGACTTCGTCATGAGCCCACGCGCCTTCTTGAAATTGGGACGCAATGAATATTCATCTGAAGAGCTTAAGAAATACGGTA
CAGTGGATATTGAATACAAAAGGGTTCCATGTACATACACCGGCAATGTCTTGTTCCACATCAAGGAAACTAGCACCAACCCTGGTTACTTTGCTTTGGT
CATTCTCAATGTTAATGGCATACACGATGTCACTGCTGTTGAATTGTATCAGGTATATTTATATCACCTTTGAAATCGCTAATTAAATTAACTATTTATA
TAGGTTTTAAAATTTCCTAAAACAATGATAAAAGTACTATAGCTTTTTCTATAAAATAAGACAAAGTAAACGCACAAATAAATGATATATTTAGATAGCA
CTTTTTCTGAAGCGCTATCTTCGAATAGATATCGCATGCTTAAACAGCGCTTCAAAAGCGTTATGTAATGCAAAAATAAGCATTATTTATAAGCTGTTTT
TGGCATAGTGTCCTCTCTTTTATTCGAGTGCTGCTGTTCAATTAGTTGCGTCTGTCCTCATAGTTTGAATTCAAAAACAATCGCTTTGGATAAGATTGCG
TACAATGATAATTCCCCCACCTTTGTACAAGGAATGCTACGTTAGTTTTTATTTTTACCCATTAGCATCTTATCTAAAAATATAAATGAATTTATAATTC
TAATTTTTAATAAGAATAATTTATTAAAGATATTATTTTATCATAGAAACATGTATAATTAATATTTTTAGACAATATATGATCTTTAAAAAAAATATGA
CTATATATATATATATATATATATATATATATATATATATATATATATATATTTGATTCTTTGAATGTTGTTAATGGTGCAGATGGGACAATGGAAGTCA
CTTAACAGGAACTCTGGAGCAGTGTTTGACTTTCCTAACCCACCGAGTGGCGAAATCCGGTTGAGGTTTAGGGTGAGTGGCATGTCTGATTGGGTGGATC
CCATGATTGTCATACCTAGTAACTGGCAACCTGGAAATACTTATGCCACCAAGGTTCAGCTTAAATAGAAAGAACTTCAGGAACATATATATTTCAAATA
ATAGGCCCTAGTATTCAGTTTGTTTCTGATATATGGTGTCACTCAATGTTCTATTGTGGAAAGGGACTAGAATAAAGGGAGATGGATATTCATGTACTTC
CCATTTTAAGATTACATGTACTATGAATGAAATAAAATTGTCTTGTTTGTTGTTGTTAACATCAGGTATGTGCTTGGGATAATTATAACATGTTTTTATT
AAGATCAAAGCAACAAATTAGTTAGTAGTACTTCTTCGT

>Glyma05g05430
ATGGAACTTAGTTTTAAGCACCATTTTGGCCTTGCTTGTGTCTTACTACTTTTAGCTGCTCTGTGTAGCTCACAGGACTCTTTCACTGACTCGAGAGCAA
CATATTATGGTAGCCCTGATTGCTATGGGAATCCAAGTATGAGCCTTTTTCTAACTAACTATGGCATGTGCTAGTACATATAAATTGTTTGTGCCAAGCT
GTCTGAATTTAGGATATACACCCTTGTTTGAATGTTTTAATAATGATCTTGATATTTTTTAACCAAAAGTAAATTTTAAATAATTTACTCTGTTGAATTG
ATGCATGCTACTTCCTGGGGATGCTTTTTACAAGTAAAAAATGTGCACTATATGGTAGTGTGACATTATGCTATCTTTTGGAACTATGCCCCATTATCTC
AACATTAAATAATTGACAATATATTTAACATTTATAGTAGTATCTTTTTTTTTTTTACTATCTTTCACTTACTTTTTACTTTTTTACACACGATTTCAAG
AATACTTCTAAGGTAGTTGTAAAAAAAAACATTATTATTTACACCATGACACAACAAATAAAATATGATCGTTCGTTCAATTCATATTAATTACTATGTT
TCAGGGGGAGCTTGTGGCTTTGGCGAATATGGAAGAACTGTGAATGATGGAAGTGTGGCAGGAGTGTCTAGGCTATGGAGGAATGGAAGTGGCTGTGGTG
CATGCTATCAAGTACTTTTCTTTCTCTTCTTAATAATCAATATTTCTACTAGTCCTTAGTAAAAGAAAAAGCTTCATCATCCTTGAAACAAAATACTTGT
TTATTTGAAAAAAATTTGGCAAGTAATAAACGACGATGATGATTCAGGCAAGGTGCAAAATACCACAATATTGTGATGAGAATGGAGCATATGTGGTGGT
AACAGACTATGGTGAGGGAGATAGAACAGATTTCATCATGAGCCCACGTGCCTTCTCGAGATTGGGAGGCAATGCAGATGCATCTGCAGAGTTGTTCAAA
TATGGTGTAGTGGATATTGAATACAGAAGGGTCCCCTGCAGTTACACTGGCTATAATGTTGTGTTTAAGGTCCATGAACACAGCAGAAACCCTGACTACT
TTGCTGTCGTGGTTCTCTATGTAGATGGAACATACGATGTCACTGCTGTTGAGTTGTTTCAGGTATACTTGTATTTGGTTGGTTGCCCTTATATGCATGC
AATTCTTAGCATAAAAATTTCTGAATTATTGGATTGAGTCATTGAAATATATATATATATATATATACACTTGGTCATGCAAATTGGCTTAAGTATGTGT
TTTGGGGTGAGCGTTTGTGAAATTAATTTTGAATAAAACTGATGTTGGTTAAAATTGATTATGATGTGAAGTGATTTATTTATGTGATGTTTTAAATTTT
GAAAAAAAGCTAGTAGTAAAACTTATCCTGTGTGAAAGCTTTTTAAAGTTATTTCCGAGTGCATAATTAGATATATAAATACTTACTTAAATTGAAAGAG
GTCAACCCCTTATGAGTACCTCGAAGAATTAGTCTTCGGCTATTGGCGGAAGAATATCTGGGTTCAACAAAAAAAGTTAATTCAACTCGGTCAATTCTGG
ACCAAAATCAGTTTCTCAACGCGCGATCAAATATATAAAACATTTAACTAGTATTTTAACGTGATTTTTGATAATCAAATGTGAAGCTAAACATGCACTT
AGAGATTGGTTCATTTTTACTTTTCTCCCAATGTATTACAAAATTTGATTCTTGAAATGTTCTGAACTATGCAGGAAGATTGCCAAGAATGGAAGCCAAT
GCGCAGGGCCTTTGGGGCAATGTTTGACTATAGCAGCCCACCAAGGGGTGAAATCTACTTGAGGTTCCAAGTGAGTGGCAGGGCAGGGCTTTATTGGGTG
CAGTCCAAGAATGCTATTTCTAGTGATTGGAAGGCCGGAGCAACATATGACACCAATGTTCAGCTTAATTAGAAAGAAAAAAAAAAGCATTTTGAGATTA
CTGGAACGTATTAGAAATAGATAGGCACTAGTATTCGATTTGTTTCTGTTTAGTGTCACTCTTAAGAATGTGTGTACTAGGACTAAAATAATGGGGATTC
ATGTACTTTCCATCTTAGATTACATGAATTTGAATAAAATAAATGTGGTACCCTTTTCCTACATTGGTATAATAGTTGATGTAAATCCATTTGCAC

>Glyma05g05880
ATGGCTCTCTCTCTTTTGTGTCCTCTTCTTGCCACCTTTCTTTTCATGCAAACTATGGCAGATACTTCATTTGTTCAATCTCGTGCAGCATTTTACCCAA
ACTCTCAAGAAAATGGCACAGACGGTAAGAAAATTACTGATAAAAAGATAACAAAATGTAAACATGAAATGAGATTTTGTTAACATGATTTTAATTAATT
TAATGTAGTTGGTGCATGTGAATTTGGTTCCTTTGGTGCCACTGTTAATGGTGGGGACGTATCAGCTGCATCTAATCTTTATCGAAATGGTGTTGGCTGT
GGTGCCTGTTACCAGGTGAGTTCTCATCAAGTTCATATAGGTTTTGTATGAATAAACTAAGCACTTGAAAAGATAAGTAAAATAAATTTAACTTTTTTTA
TAAACTAAAATTTATGCTTAAATTAATTTTAACTTGTATAGATTTATTTATATTTTACTTAGTTTTTTTCTCTTATGAGTGTTCATTGAAAAGCTTATCC
AAATACTATAGGATGATCGTAGTTACGTGGCCGTGCATGTTTTCTAAAGATAGTAACAAAAGTTAATTATCAAAGCATAAACTACATATAGATTTCCCTT
TTAATACACAGGCTCACACACACATACACAAACAATTTTTTTCTTTATTGTTATATTTGTCATTTAGTCCGTGTAATTCTCGCGTTTGCATGAGTTCACC
ATATATTTTTATACGCGCGACCGATCAATAGTTCAAGATATATTAAAATAACAATATAGTGCATAACAAAATTCAAACTAAGTTATTTTAATATTATCTT
AATTTTTTGAGTTGTACTTAATTAATAGGCATTCTACAACAGCACTTTGCAATATGACGGTGTATACATTATAGTTCTTTCTTTGAAAGTAATATTTCTC
ATTTTGTTTTACCAGGTGAGATGTGGCAATAGTGCTTTATGCTCAGGCAATGGTGTGACTGTGGTTATAACTGACCAAGGCTCAGGTCATAACACTGACT
TCATTCTTAGCCAACGAGCCTTTGGGAGAATGGCTCTGAACACTGACGCAGCTGCTTCTCTATTAGCTCTTGGTGTTGTTGATATTCAGTATAGACGGTG
AAATATTCTTCCACACAGAACAATCTTTTTAATTCATGCATGCATTAATTTTTTATTTTTTTTTAATGTAAAATTATATGTTGAATGTTGTCAATAAATC
AAAGACTTAACTAGGCCTCTCTTGTTATCTGCAGTGTTTCATGCAGCTACCCAAACAAAAACATTACAGTTAAGATACATGAGAGCAGCAACAACCCTCA
CTATTTGGCTTTTGTCATATGGTTTCAACAAGGAAATAGAGACATAACTGCTGTCCAGATTTGTGAGGTATGCTTTCTCCTTCCTGTGGTAATTAACTAG
ATTGTCAAATCTATGAATATATAATTTAGTCAAGAGCCTGGTGAAATTTGAGTATTTAAGATCATTTATTGATTTTCTATAATGGCCCTTATAATGTTTT
GACAAATGTTAATCAATGTCTCTACTCCACTACACACAAGTTAAGGAAGTAAAAAGACAATTTTTTTATTGACTGCATAAAAATGTGCTTGCTGTAATTT
TTAATTGTGTTTCCATATGATTGTCAATAAAAAAAAAAATCTTTCTCTTTTAATTCCTTAACCAAAAATCTGATTAGCTAGACCATAATATTTTACCAAA
TAATTAACTTTGATATAGAAATCATATGACATGGCATCCTTAATTCAATGTTAAACTCTTCCTTCAATTGAAATGGATGTATCAGTAGGGTCCAGAGTTA
GTTAGATTTAAAGTATTGTAATGAGTGTAATCTCTTTTTGCTGAGTGCAGACTCAGAACTTTGTGTGCAAGTTACTGGACCGGAGTCATGGGGCAGTTTG
GACCACTACAGCTCCACCTAGTGGACCTTTGTCTTTAAGGATGTTGTTTAGTCCTGAAGAAGAGGGAGAAGAAACATGGGTGGTTCCTGTTAACAAGATA
CCACAAGACTGGAAGGCTGGACAAACGTACGACTTAGGGGTACAAGTGGACCAATAGGAAAAGCAGCAAAAAATTATTATTAATCTGCTATTGTCTGTAA
TGAAATAGTAGTAAAAAAATAAGTTCAGTCGATTTACACTATTTTATTCCCCTTTTAACAATTTTGTTTTCTCATAAGTAGTGAGGACTGAGGAAATTCT
ATGATCTTACTAGACATGCTATGCATGTCACCCAAATCCCCAGTTATTCATAATTTAAAATATCTCAATTTTATTCACATAATGAGCCACTGAAGTTGTC
ATATCATTATTCATTCACAAGGTAAACATGAATATCAATAGATAGAAA

>Glyma06g02420
ATGGCTAAAGTCATGTTTGTTTTGGTCAGCTTCCTCGTATTATGTTGTTACACAATCAACACTTGCGCCTTCTCATCTTCTGGATGGACCAATGCCCATG
CCACTTTTTATGGAGGTAGCGATGCCTCTGGGACAATGGGTGAGTCTAGTACTATAGTACCAGTACCTTATTTTTCTATATTTTAATTCCCTTAAGATGC
TTATAAAATCGCATGATTATTATATTTGATAAAAAGTATGTTTTTAACATGTCACTCAAGGACAACAAAGTAAGAGAATTTGTTAAAGTTTTTCCCCTTT
TGCATATATTTGTGTGTGATTGCAGGAGGAGCTTGTGGGTATGGGAATCTGTATTCGACAGGGTACGGAACTGATACAGCAGCATTAAGTACTGCATTAT
TCAACGATGGAGCATCGTGTGGGGAGTGCTACAAAATAACATGCGATTATCAAGCAGATCCCAGATGGTGCTTAAAAGGAGCATCAGTAACCATAACTGC
CACAAACTTCTGCCCTCCCAATTTTGCTTTGCCCAACAACAACGGAGGGTGGTGCAACCCACCTCTTAAACATTTCGACATGGCTCAACCCGCATGGGAA
AAGATTGGTATCTATAGAGGAGGGATCGTGCCCGTCTTATTCCAAAGGTTTTAACTTTATTCAATATCTTTGTCTAATAATACTATCTTTAAAACTGTAA
GTAATTTTGTAAGTAAACTATTTAGAATTTAGACCTAGGTTTGTCTTGTCCTTCCTAAGTCATTTTTAACGTATATTCTATTATTATTGATTAAAATTTA
TTAAATTATAATTGGTAGTTAAATAAAATGTGACATCTAAAAAAATATTAAGATTTTTAATAAATTTTAATCAATAGTATAATATGATCAAAATAGTATG
TTGAAAAACTCAAAGGAATGACACAATAGTATAATTAAGGTCACAATGTGTTTATTATATGTGAAAAATGATTTATTTAACAGAAAAAATTATATTTAAT
TTTTATCATATGTAAAATTCTTTTAAATAAAAAACAATCACATATCGTGAAAATAATATCTTTGACTTAATGAGCAGGACTATGTTCACTTGCCTAAAAA
AACATTAGTATGTTAGAGATATAGAACTAAAATGTGCTGCTACTATGATTTCTCAATTACATATCCACATGAATGTCAGAATGTGAGAGCATTTTTGGTT
GGTGGGAAATTAATTAACGTTGTCTTGCTTGCAGGACTCCATGCGTGAAGAAGGGAGGGGTTAAGTTCAGTGTGAATGGGAGACACTACTTTGAGCTTGT
GTTGATCAGCAATGTGGGAGGGGCTGGATCTATTCAATCTGTGTCCATCAAAGGCTCAAAAACAGGATGGATGACCATGTCAAGAAACTGGGGTGCTAAT
TGGCAATCCAATGCGTATTTGAATGGTCAATCTTTGTCCTTTAGGGTCACAATCACCGATGGTGTAACTAGGCTTTTCCAAGATGTTGTTCCAGCAAATT
GGGCTTTTGGCCAGACTTTCCCTACTAGTGTCCAGTTTTAAGGGCTACAAAGGACTATTGAGTTGTGTGGGTTTTGGACTTTCTCGTGAACGAAACGGCA
GTGGCGTGCTTATTATTTTACTGGAGCAGCCCGCCACCTATCTTTTCTGCTTTTGAATTTGGTAAATATGAACTTGATGGCCTTAATGAAGGAATTATAT
AAGGAATTATATGTCAGCTGTAAGCCGTGTAAAATAAACATCTTCAGAGTTTGAATCATACGATACTATGTGAACACTTTTGTTGAGTTTTTAGTACAAC
TCTTTTTTCATGCAAAAAGCTCATATCATATCCTTTGAAATGTAGTTCTGAATACAAAATGGAATGTAATAAAAAAAAAATGAGAACTAGCATGAAATTG
CGATACCCGAGCTAAAGCATGAGTAACGCAATTAGATTGTCTCCTACCAAAGAAAGCCTATGTATGCAAATGCTAACAATGAAGTCTGTAACAATGGCGG

>Glyma06g02430
ATGCTTGTTTTAGTCAGCTTCCTCGTATTATGCTGTTTCACAATTAGCAATTGCGGCTTCTCTCCTTCTGGGTGGAACAGTGCCCATGCCACTTTTTATG
GTGGTATCGATGCCTCTGGGACAAATGGTGAGCCACTGTACTTCAAAGTTATCCAACCATGTTTTTATACAATGATATATTCATGTCAATTGTCAAAGAG
AAAATGACACAATTGTTACCAAATAATGACTCATATAATTGAGTGCAAAATACACTAATTATTATATCTCATAAAAATGATGCACATTTTACATGTCAGT
CGACGACAACAAGAAAAGAGAATTTAAATTTGTTTCCCTCACTGAAGTTTGCATATATTTGTGTAGGAGGAGCTTGTGGGTATGGGAATATTTTTTCAGC
AACAGGTTATGGAACTGATACGACAGCATTGAGTACTGCCTTATTTAACAATGGAGCTTCATGTGGGGAGTGCTACAAAATCACATGCGATTATCGAACA
GACCCCAAATGGTGCTTAAAAGGAAAATCAGTAATCGTAACCGCCACGAACTTCTGCCCTCCCAATTTGTCCTTGTCCCCCAACAAAGGAGGGTGGTGCA
ATCCACCTCTCAAACATTTTGACATGTCTCAACCCGCATGGGAAAAGATTGCTATCTATAGAGGAGGGATCGTGCCCGTGTTCTACCAAAGGTTTGAACT
TCATTCAATATCTTTGTGTATTAAGTCTTAATATATTCCCTCTAAAATCAGAAATGTAATACACATACATCAATTTTTGTATCTATCTCTTTTCACCACG
TCAGTCATCATATTTCAAAATTACAATTATTTGTTGTACGAGTAACATTTTTTTTTTAAAATTATTTATCCGCATAAATAAAAGGCGAGCATTTTTGGTT
GGCAGCAAATTAATTAATTAATAACGTTGTCTTGCTTGCAGGGTTCCATGCGCGAGGCAGGGAGGAGTTAGGTTCACTATGAATGGGAACAACTACTTTG
AGCTTGTATTGATCACCAATGTGGGAGGAGCTGGATCTATCAAATCTGTGTATATCAAAGGCTCAAAAACTGGATGGATGGCCATGACAAGAAACTGGGG
AGAAAATTGGCAGTCCAACGAGTATTTGAATGGTCAATCTTTGTCCTTCAAGGTCACCACCACCGATGGTGTAACTAGACTTTTCCGAGGTGTTGTTCCA
GCAAATTGGGCTTTTGGCCAGACTTTCCCTACCCGCGTCCAGTTTTAA

>Glyma06g14850
ATGCCCATTGTAGCAACCTCTCTTCTCTTCTTTCTTCTTAATTTATGCCTCAGAGGCACTTATGCTGACTATGGAGGTGGTTGGCAAGGTGGTCATGCCA
CATTTTATGGTGGAGGTGATGCATCTGGCACAATGGGTAAGTTCATTCAAAGTGTTACATTTTTTAGAGTATTTCAAAAGGTTTTTAGTCTCACGTTACC
TAATTTTGCTAATCTTCAAGTGTTTACATATCAACAAGGCAATTACATAAGGTTCAAACAAAATGCCTAGCTTTTTTCATTTGGGCACACATGGGGTTAA
AAAGTTAATGGGTCTTTAAATCTTTTTATATTATTTTTTATTTCTACATATAAAAAAAAAACATAAAAATTGTTGTATTGGACTGCCCATAACTTTATGT
CACGGGCTACTTATATATTACTTTCACTCTCTCTCCTATTATGAGTCAAAGCTCATGAAAAAATTGTTGTTTTTTTACAGGAGGGGCTTGTGGATATGGA
AATTTGTACAGCCAAGGGTATGGCACTAACACTGCAGCACTCAGCACTGCTCTATTCAACAATGGCATGAGTTGCGGGTCTTGCTATGAGATGAAATGTG
ACACTGACCCCAAATGGTGCCTCCCCGGTAGCATAATCGTTACTGCCACAAACTTCTGCCCCCCTAACTTTGCATTGGCTAACAACAATGGTGGCTGGTG
CAACCCTCCTTTGCAACACTTTGATCTTGCTGAGCCTGCTTTCTTGCAAATTGCTCAATACAAAGCTGGAATTGTTCCAGTTTCCTTCAGAAGGTAATAA
ATGAAAACATTACAAGACAAACTCTTCAAGTGTTGTTATTTTACTCTCTTTTTTTCTCCACTTTTATACTTATATACCTTAAAACATGTCTTTATTTACT
CTATGCGAGATTTTAAGAGCATGGATATCCGTTGCAAAATTACATTTGAGGCAAAAGTAATTTTGACAACGGATTAAGACTCTTGCTTTTTATTCATTTT
GTTTTATATGTTGAATTTACATTTAAATGTACCTCACAACATTTTCAATTGCAAATCAAACATGCACTGATTCTCTAACATAGCTTAACATACTTTTGTT
TTTGGCCTAAAACAGAGTCTCCTGTGTGAAGAAAGGAGGGATCAGGTTCACCATCAATGGTCACTCTTACTTCAACTTGGTTCTCATCACAAATGTTGGT
GGAGCTGGAGATGTTCATTCTGTGTCCATCAAAGGGTCTAGAACTGGGTGGCAAACCATGTCTAGAAACTGGGGGCAGAATTGGCAAAGCAACTCCTACC
TGAATGGCCAAAGCCTCTCTTTTCAGGTCACTACAAGTGATGGCAGGACTCTCACTAGCAACAACATTGTGCCTGCTAACTGGCAATTTGGACAAACATT
TGAAGGGGCACAGTTCTAGGAACCTTAATGATTTTTAAGTACACATTAATTTGTGTGTAATATATGATGGCATTGTTCACTAGTTTTTGTTATAGTTGGA
AAGGGTGGGGAAAGAGAAGAAACGAAGGTAGATTAGGAGGAGTTTCTGGCCAACATGGCCCCTAATGCTGTGGTGGCTATATGGCACCCGCTAGGCCTAA
TATAATATATAGTCTTTTATTTTATATCTATCATCTCATTGATAAATGCCTTTTGATGAAGTAAAAGGTGTTGATGATCTCAATTGCCTTGTATATTTGA
TCCCCCACAATATATGGTACAAAAACCAATTTGGGGGCGATTTAATATCAAGTTGATTATGCTTTTTGATTACAAGTCACTTCCAACTTTTGGATCTTCA
GTGACTAAACTAAATTTGATTAATGAGTAATAAATCCTCCAGGGAACACAAAGAAAATTGCACCGACTTCATTTTACTAGTATTTTCACTTCAGTACTCC
TTGTCCTGCGCTTGTCATGATGTGAAAAAAATAAACCAGTT

>Glyma06g20970
ATGGTGCTTTTGGGACTTCTCTTGGTGGGATTTCTCTCTCAGCTGGGTTCATCAGTTTCAGCTTCTGGTTATGGTTGGATGGATGCTCATGCAACCTTCT
ATGGAGGGGGTGATGCCTCTGGCACCATGGGTGAGTAACACTTCATTCATGCCACACATTTTGTAATTATTACAAAACAAGAAACAATTTTTTTCACATT
TTCTATTTTATGTCATTTTTAAAAATAAATAATGAGTTTAATAGTGACAAAACATAAAGCAATATTGATTTGACTTTTTAAATAATAATTATAAAAATTA
ATAAACTTATTATATATAATACATTAATTGTCACTGGATAGCTTATTTTCTCTTAATATAATATATGTAGAAAGAGTGTAAATTAATGTTTTTTTTGTTA
TTATCTAATTACAAATAATTTATATTATCATCTATGTTATACTCCTAATTAATAACCCTCTTAAGAAATTAAAAGCAGATAATTTTTATGAAGAAATACC
TCACCATAATTTCTAGTATAAACTTATGTGCTTTGTTGCAGGTGGAGCATGTGGATATGGGAACTTGTACAGCCAGGGCTATGGAACAAACACTGCTGCT
TTGAGCACAGCCTTGTTCAACAATGGTTTAAGCTGTGGGGCATGTTTCGAGATTAGGTGTGTTAATGACCAAAGGTGGTGCCTTCCACGCTCAGTTATTG
TAACTGCAACCAATTTCTGTCCCCCAAACAATGCACTCCCTAATAATGCAGGTGGATGGTGCAACCCTCCCCTTCACCACTTCGACCTTTCCCAACCTAT
TTTCCAACAAATTGCTCAATACAAAGCTGGAATAGTACCCGTGGCTTACCGAAGGTAGTTACAATTATCGTTATTTTTCTGTTAACTACCAACAAAGATT
AATACAATTAATAAGAAACGGATTCATATCCCATGAGGGCTATTCTTGCTGTGCTTCTTGAGTGAGCCTTAAGGCCTGTTCTCTAGTCCCGGCTAGTCCT
TGGGATTAACTCACCTAATTTTTTTTTTTATAAAAATAAATAATATCATTTGTCTTAAGTTTTCTTGTTCACAGGGTATTTTGAAATTTTATAATAAAAA
ATCTTGTCTGTGTTGCTTGAGTCATCTAATTCTAATGCCTAATAAAACAAAAATCTGGTAACTGATGATTTTGACACATCTAGGCACTGTACCCATATGT
CTGAAGCATGGTAGAGAATATTTTTTTCCTTTGTTATAATTGATGTTTTTCAAGGCTCCTTTTGTTTTTTGGCCAAGGAATTAATATTGCTCACAAGAAA
TTATACATATACAAATAAAGTCAGCAGTACGTGCAGATTATTCTTGTGACTTTTTTTATTTCTTGATTCTAACTGTTCTTTTGTTAAGGTTTTTTTTTTT
TCTTACATGTGTAATACACTGTAAATTGTAATCTTGGGATATAAATTAGAATTCCCATGATCCTATTATTATAAAGGCTCAGAACTAAGTATTTCTTATC
AAACAATGACTTTTTGAACGATATATTTGGTTTTTCATTTGGGGTGTTTCTAACTCAATTTGGAGAATAAATTTTGTTTCGTGACATGTTTTAAGTACTT
TTGAAAGTATGTTTGAATAATAAAATTTTGTTTCAAAACTCTGTTTTGAAGAAGCAAGACTTGAATTACTTTTGCAAAATCAGTTTGCAAACTTAAATTT
AACTCAAACTTAAGTTTGTAAATTTTTATCCAAACAAACAAAGTTGGTGAGCTGATCGATAAGGTTTTCTAGAGTTCCACAGCTTTTTCCAAAGACAGTT
GTTCTAGAGTTCAACAGCTTTTTCCCATGACAGTTGAAAATTGTCAAGATTGTCAGATTCTTTTCTTTTCACCTAATTTTGTTTTTTGAATTTTTGATAA
AATAATAGATTCGCCACGTTCAAGTTCTAGTGATTTTGTGACTAGGAATATATTCCATTTACCAAGTGACCGCACCCCTTTTATCTGGATACCTAAGTTT
GCCACCTTTTTGTCCAAACATTCTGATTCTTTATCTTCTTTTTCTTTTTTTTTTTTTATTTGATAACGTATAGGGTCCCTTGCCTAAAGAGAGGGGGAAT
CAGATTCACCATCAACGGCCACTCATACTTCAACCTAGTCCTAATTTCCAACGTTGGAGGTGTTGGTGATGTTCATGCAGTTTCCATCAAAGGCTCAAGA
ACAAATTGGCAACCAATGACCAGAAATTGGGGCCAGAACTGGCAAAGCAACGCCTATCTCAATGGACAAAGCCTCTCCTTCAAGGTTACGGCTAGCGACG
GGCGCACCGTGGTCTCTAATAATGTTGCACCCTCAAGTTGGTCCTTTGGCCAAACCTTCAATGGCCATCAATTCATTTAAGCAAACAACATAGACCCTTT
TACATTTAATAGCTAAAATTATAGTATTTGTTGGTATATAGAAGAAAAATTAAGTAATATGATGATATATAGGAGTTGAGTGATGGAAGGGGCTTATTTT
AGGATGGTCCTTTTTCCTTGTCATTTGAATTGTGTTTTGTGAGGAATTTTGTTCTGCCTAGCATTTGAAAAAGGCAGAGATAGTTTAATTAGGGGGCAGG
GGTGGATGTTTAAGGTTTACCTACCACCCGCCAATTTCGTTTGTTGTGTGGTTCGTGGTGTTATGTTATGTCATCCACAATTGGAATATGAGAAAAAAGT
GATATTTTTCTAGCTTAGCGACTGAGAATAGAATAGGAAAGAGACAGAAGCGTTTTTGCTTCTATAGGAAGTCATTTTCTTCAACTTTATGTAATTTAGT
GAGTGTAAAAGTGAGTGTATGACATGTAAGGAATAAAATTACGCTCCTTGTTAGTTCCAAA

>Glyma06g38100
ATGGGGCCTCTTGTGATTTCTTCAAGTTTTCTTTGGTATCTTAGCTTTGTTCTAAGTGCTGCAGTTAGAGTAGTCCACGTCCAAGCTAATTACGGTTGGC
TTAACGCTCATGCAACGTTCTATGGGGCCAATCAAAATCCCACCACCCTTGGTAAGTCATTTTTAATGTGTAAGAATAATATATATAACTTGTACGTATA
ACTTTCTTGCATAGATCCACATGTTAATTAGTCTGAAATATAACATGTATATAACCAATATGATTACGTTAAACATTATGTTCACCCTCATTATTCTTGA
TAGGAAATTAAACTTACTCAAAAATATTGCACTTGAGCGTAAAATGTTCTTCCCTCTTCATAATATTTTCTTTTTTTCTTAAAACAAAAACGATTCTATC
ACACCCTTTAATTATGAGGTGTGAGATGCGTATGGGAAAAAAAATACAATAAAAATTATAATCATCTACTTACTTTTTCTTTCGTCCCATTTTCTTTATA
TAATTGTTTTTCTTTTTTATTACATTTCTTATCACATTTACCATTTATTCTCTCCACTTTATTTCTTCATATATTTCCTTCTCATTTTTTCACTAATTAA
ATCCAACCCATGCCATTAGTTTTTCACACCATATAATAAATGATGTGATGAAATAAGAGAAAAATACAAGAGAAAAAAGAAAAGAAATATTATGAAAGTG
ATGCAAAGAGAGATGTGATCGAAGTAAAAAAAAAAAATTATATTATTCTTGAAATAAGACATGTATTTTTCTCTACTCGTATATGCATTCCTCTAAAACG
TAGTTAAAAAAGTCATTCGCGGTAGCTTTCATGATGCTATTCATACCAAATTAGGAATTACTTAAACAGTACTATTACTGTTTTGCATCAAAGTAAGTGC
AAGACAACTATATATATAAAAGAAACACAACATTAATAACACATGCAATACAATTACAAACATTATAAAATTGAGTTCTCCATCAATTATTTCTCCCTTA
GAACGAAGCAAACGTTTGTTGTCCACATTATTTATGGATCAATCAAGCATTGAATGAATTTTGTAACAATATATTAATTTGCAGGGGGAGCATGTGGCTA
CGATGATACCTTTCATGCGGGGTTTGGTGTGAACACCGCAGCGGTGAGCACTATGCTGTTCAGAGACGGTGAGGTTTGTGGTGCATGCTACCAAGTGATG
TGTGACTTTAGGGCAGACCCAAAATGGTGCCTTATTAGCCGCGGCGTGACAGTAACCGCCACAAACTTTTGCCCTCCGAATAACCATGGAGGGTGGTGTG
ACCCACCTTACCATCACTTCGACATGTCCATGCCTGCTTTCTTTCGCATTGCACGACAAGGCAATGAAGGCATTGTTCCTGTCCTTTATAGAAGGTATAT
ATGTAGTAGGAAACACTTCCATCTTCAATACATCATTAAATTAATCATTATATTAGGAGGACTGATAACGAAATTAACACTCTTTAATACATATTATATT
TGTTAAAAAATATTCAAGCCTAAAAAAATAAGAAGAAAATTCATCAAATAAAATGTGTAATATAATCCACTAAAAATTGTAATTTCTAAACAAATACAGT
CAACATTAAAAAATATTTTTTAAAAAAGTGGGTTAAAAAATTTGTTATTAGCTTTTTTATATTAAAATCCCACCAACAAAACTATAAAAAAAATGCGAAA
GAATAGCTTGATTGATGACACATTAACACTTTTTATCTCTAAAGAGAAATTAATATAATTTTAGACTTCCAGATTAATTAATTAATTAATATGAAACAGC
AAGTGGAGGGATATTAGAACATCAACTTGATCCTCATTCAACTTTTAAAACTGAATTATGATTGTTTTACATTTTTTATTCCGATCTTTACATTATTGAT
AAAGAGCATTCTTTGTTTGCCATGCCTTTTATCCCGAATCTTGATTTATTTTTCAAACATTTCCTTTTTATGTTTAATATCTATTTGGTTAACTTACTAT
AAAAAAAATTGTGCTTGATAAAGTTTTTTAAAAGAAAACTATTTCACAAGAACTAATCGTTTTTAATAAGCAAGTGTTTTCTTTATTACCTCTATTTCTT
CTATTTCTTTCCATTACATGTCTCATCATAGTTTTGTAATGCAACTCATTATTTATATGAATATTGTAAATGAGATCTAACAAGTGTAACAAATATTTAA
TAAATAAAGTAAATTGAGTGTATAAAAAAGAAGACATGGAACCAATATTTTTCTTAATTGATCTACATACAGCAATGCAATAGGCTTTTTTTTTATCAAA
ATGGATTAAAAATAAAAATTAATTATTATAATAAGTTGGTTAAGAAAATATCTATCTGGGTGATTTTTACCACGTAATAAACAAAACAGCATCACTTATT
ATCTGTAGTAAAAGAAACATGGTAATATACTACGAGGTGAGGAAAGGGGAGGGTTAAAAACGAACTATTGTGAGTACATTTGATCATTCATTCACTAACA
TTGACATACAATTAATTCCCATTTCATGTGCTTGATCTGAATGAAGGGTGACATGCAAGAGAAGAGGGGGAGTGAGGTTCACACTGAAGGGTCAATCCAA
CTTCAACATGGTGATGATATCAAATGTGGGTGGAAGTGGGGATGTGAAGGCTGTGTGGATCAGAGGATCAAGAAGTGGAGCATGGCTGCCAATGCACAGG
AACTGGGGTGCCAACTGGCAGAGCAGTGCAGATCTAAGAAACCAAAGACTCTCATTCAAGATGACATTGGTTGATGGCAAGACACTGGTGTTCCTTAATG
TTGTGCCTTCCACTTGGAGCTTTGGACAAACATTTTCATCCAAGAGTCAGTTCTTTTAGCTGCTCCTTGTGATGATATATGATAAAGAGAGACAACATTA
CACCAAATTAATTAACATGTCCCCAACCAACCATGCTGTTTTTGAAAAGGTTGGAATGGAGGATATACATGATCTCAATTCTCACATCATACTTCATATA
TACATACAGTTTCTTTTGGTCTTCTTTTCTTGATTGATATTGTTTAAGAGAATTCAATAATTAATGCAGTAGTGCAATAGTGCTGAGGATGTATTCTGCA
CAAGCAGAGTCAAATGTGTGCTTGTAGAATCAAAATACTCCAATTTTTGGGAGTGTTGAGTGTTTTTTATTTCAATATTTACATAAGAATAAGAAAAT

>Glyma06g44930
ATGCAGCTCCACCGTGTCTCCGCCGCATCGAAACTGAGCCTCACGTGCTTCAGCTTCGCCTTGAAATTCGTGCTGTTGTACGCTGCGGAGGCACAGCTTC
AGCACCGCGGCCCCGACCTACATTGGTACCCCGGAACCGCCACCTGGTACGGCGACCCCGAAGGAGACGGCAGCACCGGTAACTAACTAAATCCCTTCAT
AAGATCTCTTTTTTTTTTTTCTCTCGAGAAATTCATAGTCACCTAATTGAGATTTTGTTAGTCACATAAAAATTCTATGTTGTGTTTTTTTTTCACATCT
GACTCAGTAACACACTTGACACAAATGTAGAGAAATAGAAACAACATTAGATGAAGTTTTCTTTTTTAAGTTTTTGTGGTGTTCTGTTCTAATCTGAATT
GAAATTTTACTTGAATAATCCGAAGAAAAAACATTCCACTTCTAATTAGAAACGAACAAAACTTAAATGTAGTATATTTTTATATGTATTTTCAGTATTG
TTTTGTATGAAAATGGAAATTTCACTTCAATAATTCACTTAATAAAAATATACAAGAAAGGTTCACATAGATAAATTCTAATTAACAAAGGGGTCTAGGT
CTGGCTCATTGGTTGAGCAGGTGCATGCGGTGTTGTATATCGTACGGTCTTTAATTCTTAAGGGAAAAAAAAACCAATTAGAAAAATTGTTTGAGATGTG
TTAAAAAGTTTTGATTTTGATTATGAATGTGAAGGTGGGGCATGTGGGTATGGAACAATGGTGGATGTGAAACCATTCAGGGCTCGAGTGGGGGCAGTGG
GGCCCTTGCTGTTCATGAAGGGGGAAGGGTGTGGTGCGTGCTACAAGGTGAAGTGTTTGGACAAGAGCATTTGTTCGAGAAGAGCAGTGACAGTGATAAT
TACGGATGAGTGCCCCGGTTGCCCCTCTGACCAAACACACTTTGATCTCAGTGGTGCCGCGTTTGGTCGCATGGCTATTGCTGGCGAGAATGGTCCACTC
AGAGACCGTGGTCAAATCCCCGTCATTTACCGCAGGTATGTTTTCCAAACTTCAATGTTCAATGTTCCCTGTGTGTGCTGTGTCTTTCATCATTATTACA
GCGATACTATCTATGGTTTGCTAGATGATTTTACTGTTTCTATATGGTTTAGGAGAGAGAGAAATATTCTTTTGGGGTGGTAAAAAAGATATAAAAAACA
AAGTGAAGATGAGTGTGAAGTTTAGTGTGTGAAAAATTATAAATTGTAAATAAAAAAAAGGTCTAAGATATCTGAAGTGATTTACAGCTATAAGTGCATA
TAGTAATATACTGTAAGTGTGAAGTGTGAACATTGTTCAGTTGATTATATTACTATTTTCGGGAGTGGGGACCTTGTTATGTAGCATTGACTCTTTGACT
AGTAGTAGTTAGTACCATTTTTTCCCTTCTTTTATTTGGTGTGAAGATTTGACTTTTTGACTGTTTTTCCAGCTTATAATATTATTATTAACACAGCCTC
CCTTTAAAAGGAAAAGGGTTACTCTCTCTGTTTGTGTTTCCCTTTTGGTTTCTATATATCAGGATACCACATGATCTGCATCTGAGTTTACCCTTGTTGT
TGAGTCCCGGGTGGATGTACCCTTTTGTTTTGGGGATTAAAGGAAAGACACATTTTAAATATTAATTTCTAATGAATTATCTTTTTCAGAACGCTGTGTA
AATATCCTGGAAGAAAAATTGCATTTCATGTTAACGAAGGCTCCACACCATTTTGGCTATCACTTCTGGTTGAGTTTGAGGATGCAGAGGGAGATATTGG
CTCCATGCATATACGAGAAGTATGCATCTTTTCTCTGTTCTTATTTATTTCCATTATACATATATTGTTATGATGAAAAAAAATAAAAACTATTTAAGTT
ATATTTAAATATTAATAAATAAAGATAAATGGATATAATTTTTTAATCTATAACATCTATATAATTGTATGATTCACATATTTCTCGAGGATCCCATATT
TATATGAATAAGTTACAAAAAGAGAAGAGTTAAATAGAGGAGAATAGAAAGAAGAAGAAAAAATTGCATGAGAGAAGAATCTTTAACTTCTGGTCTCTCA
GAGAATCAGATGCCGTTACAGCTAATGGTCTCTATTCTCTAATGTAGTAATATGAAAAATATGAAAGTTGATAGATTCTTAATATATTTTAATAGCTAGA
ATGTACACTTGATTTATTTAACTAATAAAGTACAATGGATGGTAATATACTGCAATCTTCGGAACCCTGCTTCTTGAAAAGTGTCGCAGATTTGACCGAA
AGTAACTGCCCAAAGGTAAAATAAAGTTTACATTGTGGTCATTCACATTTTTTACTGATATTAAGAGAGAACTAGCATGGTCAGTTATTATAGTCCATTG
TCCAGAGTTTTGACAATTCCAAATTTTGGGGACGTGTCCCCTTACTATACGTGCCTCAACACTACCATCTTTTGCACTTTAGGATATATATATTGTCTTT
CAAAGGTTGTAATTAGTAGACCATCTTCTCTCCTATTAAATATATTATCAGTGCTATACATTATGGTGCCCATTGGCAACTTGCTATGGTGGTGCTTTTC
TGTATTCTGTATTTTCTGATCTCAAAGCATGTGATATATGGGACCAATAATGTTAAACAGTAACATTCCAAATTTCTCCCCCACTGTATGAAAGGACTTA
AAGTTTAGGAACATTTAGGCAACTAAATTACCAAAACAAACTAAACAATCAAGTGGACAAGTGGTGATTTGATTTCTGTTTACAAACAAATTACTAAATA
GTGTTTATGCTTTTAATCCCATTATGGGTCAGTTTATTTAAACTTAAAATAAACATTTTTTAGAAAACACTTATTTAATAAATATATATGATTTGTTTCT
CAAAATAAGTAAAAATATTCTCTTTAAGCAGACAAACACACTAAAAATATTAAAAAAAATTAGTTATTTTTATTAAAATAAGTTTTTTAACAAATAAGTT
TAAATAAGCTGGCTAATAATTTTTAATAAATAGGTGGGGTTAATCTCACTTTGTATTATTTGCAGATTTTGCTATATAAAAAAATGTGGCTTGTTACATT
ATTTTATTCTTAACATTTTGCTCTTGTATTTTCCTATTGCCAGGCAGGGTCTACTGAGTGGCTACAAATGAACCACCTTTGGGGTGCAAATTGGTGCATT
ATTGGAGGACCTTTAAGAGGACCATTCTCAGTGAAATTGAGCTCCTCCACTGGGAGAAGCCTCTCTGCAAGAGATGTTATTCCAACTAATTGGGTTCCAA
AGGCCACTTACACCTCTCGCCTAAATTTCTACCCCTAATCACATCCTTTGGTGCAATTGGTACAAGTACTAGTACACCCAGGGCTTTTTCCCAAAGGGGG
TAACTAATATTTAATAAGTACATTTTAACTAGTTAAAGCTGGTCAAGTCCCATAACTCAAAAATAGCATGGGCTTCCAACTTTCTTTTTTCCCCTTTATT
TGCTATATATACATTAGATTTTCTCTTCCCTTTTTTTTTTTATAAGAAAAGTAGCCACTTGGAGTGCACAAGGGCATCCAATGGTTCTATTTCTTTCTTA
TTTTTTTTTTAATATTGAATTTGTATACCTACTTTTCTGGTGTGTTGTAACAGCTGGTAGTAAATGTAATGTAGCCCTCTCCAAATGGGAGAGAGAGCGT
GTTAGTTTAGTATCCTTTAATTTCTTATGGGGTTGAATATGTGTAATGGTCCCAATGGCTATTTAATGGATATTTTCTCTGGACCCATGAATGTTTTAAC
TTCCATTGTGATGATCTCGTGATAAACCCTACATTGTGGGTCCTC

>Glyma06g44940
ATGGGTGTTCTTCAGTATACACTTCTCTACTTGATCTTACTACAATCATGCAAGATTATTGCTTACAAAGACCAGGAGTGGAAGAAAGCTACTGCAACTC
ATGCAAATGACACAGAGGGATCTCTTATTACAGGTACTAACTTCACTTTCTCTTTGGTTCTTCTTAGATAGTCTGTGACATCATGTTTTTGACAATGTGG
TTGTGAACTTGTGATATGTGTTGCAGAAGGAGCATGTGGTTATGGAGACCTCCACAGGGCCAGTTATGGGAAACACAGTGCTGGTTTAAGCACTATTTTG
TTCAACAGAGGGAGCACATGTGGGGCTTGCTATGAAATCAGGTGTGTTGATCACATCTTGTGGTGTGTGATGGGAAGCCCTTCTGTTGTTGTTACTGTTA
CAGATTTCTGTGCTCCAAATTATGGGCTTTCTGTTGATTATGGTGGCTGGTGCAACTTTCCAAGAGAACATTTTGAGATGTCACGGGCAGCATTTGCTGA
AATTGCCAAGAACAAAGCTGATATAGTGCCGGTTCAGTATAGAAGGTAACCAAAATAAAAGTTTCAATGCTAAAGATTGATGAATTTTAGTGTATAATAT
GTTTTAGGTCCTCTGTTCTCAGTCAAAATTGGTCAATAGTTATACTTTAAAAATGATGAGTTTGGTTTTTTTTTTTTGTATTTTTGGTATTTTGTGAATT
TCATCCCTCACCCTAACTCTTTTGTTAACTGTTTTAGGGAGGAAATTTACCAAGTATAATTAACCGTTATAGGGACCAAGATGATCATTTTTAAAGTACA
GATACTAAGATTATGTTTGGATTTCCGTTCAAAATGTGGTGCACGAATTCCAAAATAAATCTAATGGTCTACAAACTCAGTTTTACAAAAGGAAGGGTCC
AGATGTTTTTGCAAACCTCATTTTGTTCCAAAAGACTGTTTGCTAAAATAAAACAAACATGCGTTAAGACTAATTCTGACATAAAAAACAAAGAAACCTA
AAACACATTTTACCTTGGATTTACCATGTTAACATTTAAGTTTCTTGCAGAGTGAAGTGTGAAAGAAGTGGTGGCATGAGATTCACAATGAGTGGGAGTT
CTCACTTCTATCAAGTCCTGATTTCCAATGTTGGTCTGGATGGTGAAGTGTTTGCTGTGAAAGTGAAAGGATCTAGATCAGGATGGATACCAATGGCCAG
GAACTGGGGACAAAACTGGCATTGCAATTTCAACTTCCAAAATCAGCCTTTGTCCTTTGAGGTAACCAGCAGCAGTGGAAAGACACTCACATCTTACAAT
GTAGCACCTGCAAACTGGATGTTTGGACAGACATTTGAAGGAAAACAATTTGAGCATGAGTAGATTCAGAAGTCTAAGTAGGACAAATTTTTGGGGGGAT
TCAATTTATAACTTTAAGCTGTAATTGAAAAACTATGATTAGTGAAATCAGTTGTCAAAGAGCACAAGCTTAATTGTATATTTTGCTCATGATTGAATCC
CTGTGGTAAAAATGATGAAAAGAAAAAAAAAAAGTTGCGCAAAGGGTAACCTATGATCCCTATCCTTAAGATCCTGTTGATCAAAAGGCAGTCCATTGGC
GGAATTTGTAATTATTTGAAAAGTAATGTCCTGAATAAGTAGTCATATGAAGAACTCAGTTTCTTTTCCATGGTAAGGCATAGTTTGATTTGAAGTCATT
G

>Glyma07g15910
ATGGCTGCCATTGTTTTCATCCACATTGCATCATTGGTCTCTCTTTTTGTTGCAACAAGTGCAAGAATCCCTGGAGTTTACACCGGTGGCCCCTGGCAGA
GTGCTCATGCCACCTTCTACGGTGGCAGTGATGCTTCTGGAACAATGGGTAAAGCCTCACTCTTCCTCTAATTCCTCCATCGCCTCCCATTACATCTTAC
TCTTCCCCCACCCCCTGTTTTCCTCTGTTTTCCCCTGTTTTCTACTACCCAAATCCTCTCTACCTTCCTCTCTATCGTCACTCCCCATGTTGCATTTTCA
ATTCTGTATTGAAATCCTACTCTCTCAAAACCATATTTAGAATTCTAAGTCAAACCATCATTCTTTTAGGCATCAAAATCTCCTCTTTTATGACCCATCT
CCCAAACCCAATTATACTAAACCCTCTTTCCCAGATGTACACAACCAAAGCATTAACAAGCACACAGTTTCAATTTCTTCATAATCCTTGATTTTACAAA
AAAATTGCACATAAATGCAGCTAATGTAACCATAATTGCGATTGCATAATCCCAAAAACCTTGACTTGCTGTCACAATTGCAGTTACAAACAGTTTTCTA
AAACCTTGAAAACAACTCAAAACCCCTTACCCATCATAAATTTCCCATCTTTTTCCCACATTTTCCCACACCCAAAATCCAAAAAAGCCGGATTCAAATC
CAACCAACCACCCTCTAGTAAAAGATAAAAAAAAAAAAAAAAAACCCTTAGTTTCTTCTCCAACATTCCAAAAAATCTCAAAGCAATGATCAAATTTCGT
TCTTGAATTTTTTCACACAAGCCTTTCTTAATTGAATTCTCTTGTTCCTTCAGGTGGTGCTTGTGGGTACGGAAACCTGTACAGCCAGGGCTACGGAGTT
AACACCGCGGCGCTGAGCACTGCTCTGTTCAACAACGGTTTAAGCTGCGGCGCGTGCTTCGAGATAAAGTGCGACCAGGATCCACGGTGGTGCAACCCCG
GGAACCCTTCGATCCTAATCACTGCGACCAACTTCTGCCCTCCGAACTTCGCCCTTCCGAACGACAATGGCGGATGGTGCAACCCTCCCCGCCCGCACTT
CGACCTCGCCATGCCCATGTTCCTCAAGATCGCCCAGTATCGCGCCGGAATCGTCCCCGTCGCATACCGCCGGTGAGTCACTTTATGGGTTTTCTCAATT
TGTTTGTCTGCTTTGCATGTGTTTTTGTTTTTTACTGTTTTGGGAGCTCAGAAAACGACGGAAACACCTAAACGGTAAGAAAATTATTAGTTATTATAAA
AATCGTGAAACTTGTTGAATATATAATATAATATGTGATTAGATATGGGTGTATTCTAAGTTATTTTATTTTATTTTCTTACAAAACATGAGTTACGTAT
TTTATACCCATTATTACTTGATTTAAAATGAGAAAATTTATTTTTTTATTAGTGACCATAATCTTATGGAATTTTAGAGAGAGAGAGAGAATTAAATATA
TATTTTTAAAGTTTGAGGACCAAATTTATTGATGGAAAAATATAATATCCAAAAACGTTAATAAGGACTTGTTGTATATTTCAGTCAAAAAGAAAATAGG
GACTTGTATATTAATCTAGTTTTAAAGTTGACACTAATTTGATTAATGAGATGATGAAGTTATTAATTGTGTGTTTATAAATATAGAGAGTGAACATATT
AAACAATCCAAATTAATTAGAAAAATAAACATGAAGTATAGTTTATATTTGTGATATATTGAATATTTTTTGAAAACTTATTATTTTTACTTTTTTATTG
TGTAGTTATGTCTATTCATCATGTAAATCTTTTAATGATCAAAATCTTGAAAAACTTTTTTTCTTTCTAAAATTCCATTTTCTCTCTCATCATTCACCTA
TGTGAAAAGAACTAAACAACATAATAGAATATATATTTGTTTTTTCCTAAACAAACTTCTATGAACAACTAAATGTCTAAATGTATAACCTCATCACTGT
TTTTTTTTTTTGGGTTAACAAAACTAGATAAACAATTCTTGAAGATGAGCGTTAAAACTGCCATAAGTTATTATGGAATTCTCCTGAAATTATGAATTTG
CAAACTGAGGCTGAGGCACCGTACCACATACAAACACAGAACCACACATATTCAAAATTCTTGCCTTTTCCGTCATTGTTTTTTTCCCTGTGCCCTGATT
TTCTTGAAGAAAAAAAAACAAATATTACTATTAGAATTTGCTCAGCAGTTTTTATCAGAATCCGCATTCAGATGTTTTGTCCATTACACACCACAAACCA
ACACAAATAGCCATTAGTTATAAACTAGTTGTACCTTCAAACATGGAAGAGGGATTCTACGATATGCGTCTTATAATTAAGTTAGGGTGCATTCATGTAC
CATACACAAGTTATCATTAAATCTAGACATAATAAATCATGTGTATTCAACAATAACATATACAAAACTTTTTTAATACATGTTTCACAATTACTTAAAT
GCTGCATGTCGGTACAATTTATCTTACATACAGGGTGACGGTTGCAAAACTTTTTTATTTTTTGACGAAAAAAACTTTTTTCATTATTGTATCAATGAAA
TTGGCTAGAGAAACAATTAATTAATACTCATTACATACATAACTCATTGGTAAACAGTTAAACTTTTGATTACTTTTTTTTAGAGAAGTTAAACTTTTCA
TTACTATTATAGGGTATTATAGTCATATGATTTCTATTTATGTGATCAATGTTGTCAATTTGTAAAAAGCTTTCCTACTTGTTTCTGTAGCTTTTAGCCC
TTTCGGTGTTTTGGCTTATTGATACATCATACATCATATATGCTTTAGTTTCGGTGGTTACAACCAAATGTCAAAAATAACCTTATTTGGCAATATTACT
AGCTGTTATGGGTATTATAGTCATCCAAATACCGGATCTGCAAATTCTTCAGTGCTTCAAGGGTATGCTAGTAAAATGCTCCCCAAGAAAATTAATAGGT
TCCCGAAAATTTAGGACTTAAAGTCAGAAAAACAAAGTTCGTAGTTCCATACCGACTTTGGGTCCCTTATCCAGTTATCCTTAGAATATGTCACAAATTA
ATATTACAAAAATTAAGAGTCAGATATGAAATTTTTAACAGTCACATTGGTTACCTTTTGTACTTGAACTGAAAACTTTATCTAAGAGGACTAAATTTAG
TATATTAGAGTGAATTACATGTTAATTCAAAGTGTAATATGATTATTGATGTGATAGTCTAAAATTTAAATAATGAATTGATTTTTTTATAATTTTATTT
GGGTGCAGGGTGCCATGCAGGAAGGCAGGGGGGATCAGATTCACAATCAACGGTTTCCGTTACTTCAACCTGGTGCTGATCACCAACGTCGCAGGTGCAG
GGGATATCGTGCGCGTGAGCGTGAAAGGAAGCAAAACCGCGTGGATGAGCATGAGCCGCAACTGGGGGCAAAATTGGCAATCCAACGCGGTTCTGGTGGG
CCAGGCCCTTTCCTTTAGGGTTACCGGCAGTGACCGACGCACCTCAACCTCCTGGAACGTGGCACCACCTAATTGGCAGTTCGGACAAACCTTCACCGGA
AAGAATTTCCGTGTCTAAATCCAAGAAGAAGAAGAAGAAGAAAAGAGAGAAGAAAATAACAATACTCTTAAATTAATGGCTCCTGGTATTTTTGAGTTTG
TTTGCTTCAGTTTCCCTGCTTCTAACTTCCCTCTATTTTCCTGGGAAAGCTTTGGAGTGGGTGGTAGGGGGTTAAAAGAAAATTAAGAGAAAGGTAGTTT
TAGGAAAAGTAAAAGTGAAAGTAAGGTTAATAATTAATATAAATGTAAGTCGGGGGGGTGTTTGCATTAAATGTTAAAGTGTTTTATGTATGGGTGATGC
TGGAATATTAATTACCCAGCATTAGCAACCCGTTTTTCTTTTCTTTGTTTATTCAAAGTGTGAGGGGGCTGAGGAGGTTGCAAGGAGGAACATGTAGCCC
GCAGCTCTGGCTTTAATATTGACATAAATGTACTATCATATCAACAAATATAAATAAAAGAATAGCATTTCAGTTGCTATAAATGCTGATTTAAATAGGC
TTGTGTGTGTGTGAG

>Glyma07g35620
ATGGCTCTCACTGGGTTACTCTTGTTGGCCTTTCTCACGATGTTCTCCTCTGCTCATGCCTATGGTGGAGGGTGGACTAATGCTCATGCCACATTCTATG
GAGGGAGTGATGCATCTGGGACAATGGGTATGAACTATGAACTCTGCAACAGTTCAAAGCACTAAGTTTTTACATAAAGATTCAATTTTTATCATTTAAA
TGCTGTTTTTGAAGCATTTTGGAGCACCCCATTTGACTAATTTGTGTGGTTGTGCAGGTGGGGCATGTGGGTATGGGAACCTCTACAGCCAAGGGTATGG
AACAAACACTGCTGCTCTGAGCACTGCACTCTTCAACAATGGCTTGAGCTGTGGCTCTTGCTATGAGATTAGGTGTGCCAATGACCACAGGTGGTGTCTC
CCAGGCTCCATTGTGGTCACTGCCACCAATTTCTGTCCACCAAACAATGCCTTACCCAACGACAATGGTGGCTGGTGCAACCCGCCTCTCCAACACTTTG
ACCTAGCTCAACCTGTCTTCCTACGCATTGCTCAATACAAAGCTGGAATTGTTCCCGTGTCCTTCAGAAGGTATAGGTTGCTTAATTTCACTCCTTTCAA
CGATATAGTCGTTTTTGATTCATTAAATATTTTGGAATTTTTGTTTCTAATAGTCTTTTAGATTCTTCAAGTTTTGGTTAGAGATGGCTCTAGTCTTTAT
ATTGAAACCATTATTTTTTATAATGCTCGAACTCTAAAACCAATTTTGACCAGATTTTGAGGAATCTGAAATGTGTATTATTATCCTTGAATTCTTCAAG
TTTTGGTTAAAGTTGGTTTTAGTGCTTATTGAAATTTTAAAATATTGGGATTTGACAAGATTTTGAGGAATTTAAAGCATATATTATCCTTTAATTTTTA
GACACCAAAATTATATTTTGAAACTTCATTAAGAACTTATTTTTGCTTTTGTTGGTAACAACAACAATTAAGCTTTGTGTTATTGGTGGATTTGTGTAGG
GTGGCCTGCAGGAGAAAGGGAGGGATCAGGTTCACAATCAATGGACACTCCTACTTCAACCTAGTTCTCATCACAAACGTTGGTGGTGCTGGTGATGTGC
ATTCTGTTTCCATCAAGGGTTCAAGAACTGGTTGGATGCCAATGTCAAGGAACTGGGGTCAGAACTGGCAAAGCAACAACTACCTTAATGGTCAGAGCCT
CTCCTTCAAGGTCACAACAAGTGATGGCAGAACTGTGGCATCCAACAATGTTGCCCCATCTGGCTGGTCCTTTGGTCAAACCTACACTGGTGCTCAATTC
CGCTAGATCTTGTTGTCACACGCATACCAGTAGTGCTATATAGTATAATAGATATATAGTATTATGTTCTAGGAGTATTATTATTTTTATGACTGGTTAG
TGTACTAGGGTATTAGATAGTATGCTACTAGGTGAAGGGTAAGTTTTTTTGGTGATTTTAGAGGCCAGGGAATTAAGATCTAAGAAGGGGCATGTTTTAA
ATTGCTCCTTCATTTTAATTTTAATTTCTCGTGTCAACAAGTGGGGACCTAATTTTTTAGGCCCCTCTTGATTACTGGGGTGGATTACTCTTTTCACTTT
TTCTAAAGTTTTTTTTTTAACCTTCTTGTGGAGAGAAGAAGCTAGTGGCAGTGGACTTTTTAATTAGTTTTTACTATGGGTGAGCTACTAAATTGGAAGA
GGTGGACTTTGTTGTGACCACCCGCCAATTAGTATTGGGATAGTCTTATTTCAATCTGGAAGTGTTACTAGTGTTGTTGTTTTTGATTACTGATCCCCTT
TTGTAATCAGCCTTGGCTGTGTATGTCTTCGGTTTGTGGAGACTGAATGTAAATTTTCCTAATGGAAAGTTACAGCAATTACTAGTAGTACTACCTCGTC
TTTGTTTATTTCTTATCGCTTCGTAG

>Glyma09g37090
ATGTTGAGTCACCTCTATTTATTCCTTCCCAATTTCCTCCTCCATTTCCACAAACAACTTCTTTCAAGGTTCACCTTCTTGGAACTCTTTCACTCTCTTT
TCATGTCTTCTTTCACTTTATATATTATAGACTACTAATATTAATTAACTGCTCTAGTTCTTCAGCTAGCTAGCCAGTAAGAATTTATTGCATAGTCCAA
AAATTGCTGACTTGTTCATACTCCAATGTTAATTGCATTTATGTAGGAAAATGGCTCTTCTTGGATTTCTTCTGGGACTTTTCTTAATGGTCACTCATGT
CAAGGGGTATGGTTTTGGAGGTTGGACCAATGCACATGCCACCTTCTATGGAGGTGGTGATGCTTCTGGGACAATGGGTATGTATATATCATATATGCTT
GCAAAAATGTAACTCACATTGTTTTTATTTTACCATAAGTGTGTAATTTAGCTTCTTTACATGCTTAGTAACATTATGTACATATCTCAAATTGCAGGTG
GGGCTTGTGGTTATGGAAATCTGTATAGCCAAGGTTATGGAACTGATACAACAGCACTGAGCACTGCTCTGTTCAACAATGGCTTGAGCTGTGGTGCATG
CTATCAAATTAAATGTGTGAATGATCCACAGTGGTGCCTTCCTGGCTCCATCATAGTCACTGCCACAAATTTCTGTCCACCTGGTGGTTGGTGTGACCCT
CCCAATCACCACTTTGATCTGTCTCAACCTGTTTTCCAGCACATTGCTCAATACAGGGCTGGAATTGTGCCTGTAGTTTACAGAAGGTAACTAACTTCAT
TCCCATGGCTATGTTTGGATAAAAGTTGGGAACATGTTTTTTGGGAATTTCAATACACATTTCCAAGAGTAAAAGTACTTTTGAGCTTCTATCCAAACAT
GCACATAGTCATCAAGGTTTTAAAAAATGTTCTACTACCATGATTTTGACCTTATCATCAAGGTTTTCTTACTCACTTTGACCGTAATTACGGCTGCGGC
TATGACCAGTAATTTAAAAGGGTAAAATATGTTTGTTTTTTTTTTTTACTTTTGGTGAATCTTGATTCTAGTTCCTAAACATTAACTTTGATCAAATTAG
CCCTGAACTTTACAAAAACATTGCTTTTGTCCCTCTTTATAGTAAAAAACTGTCCGAGTTAAATCAATACTTTTGTAAAATTCAAAGATTAAATTAATCA
AAGTTAAAGTACGAGAATTTATATTATTTTTTATTATAAAAAATAAAGGAACTGATAACATATTTTGCTCGATTTAAAACCATGATTTCCATTTTACTAC
TCTTTAGGCCATGAAGCTAAACATTTTTTTTCCATGGATTGTGAAGGGTGAGGTGCAGGAGAAAAGGTGGAATCAGGTTCACCATCAATGGCCACTCTTA
CTTCAATTTAGTCCTTGTAACCAATGTTGGAGGTGCTGGTGATGTGCATTCTGTGTCCATCAAAGGTTCAAGAACTAGATGGCAAGCCATGTCAAGGAAC
TGGGGGCAAAACTGGCAAAGCAATTCCTACTTGAATGGTCAGAGTCTTTCCTTTGTAGTCACCACCAGCAATGGACACAGTGTGGTGTCATACAATGTTG
CCCCAGCTGGTTGGTCCTTTGGGCAGACCTACACTGGAAGGCAGTTCAACTACTAACCAACCTTTAATTGAGTATCTTTTTCAATAATGTTTAGTAATAT
TATATTACCTCAAGATTATAAATTAAAGAACCAAGCAATATATAGTTGAGTATTGTAGATGGATTAGTGTTGTGGGCTAGATAGAAGATGATTTAGCCCC
CTTTTAATTATATTTGATTTGATTTATATGTAGCAAGCATTTGCAGATGATGCTGGCTTATTTTATATGCTATGCCTCTGCAAATGGAATATTTGCTCTG
TTGAGAAAGATAAATGGTAAAAATGATTGTTGAATGCAAGCTCTTGTACTTTTAGTTATTGTCTTATTCATGAATGAAATGAGTGAGAAAGGTGATGCTA
GTAATAAAAAAGTTGACCCTGACTTTACTTGCATTCCTAAAAGTGATGTGGACAAAATGAGTGATTCAAGTAGTTGCTCTGAATCTGATCTCTCGTGAAC
CTAGTGTAATTCTTTAGGTTAAGTTTAATTGAGCAAGTAAAGAACAAAAATATATTGTTCAATGTTCATCATTACTCCTTTCTCTTGCATGTATAAAGCC
ATTC

>Glyma10g24080
ATGGCTCCTACACTTCAACGTGCACTTTCTCATCTGCTCACTCTTGTAGCTTCACTTTCAATACTCCTAGTGGTACCCTCCTCTTGTTTCAACCCTAAAA
AGATTGTGAATGCTTCCTATGCTTCATACTCCTTATATGGTTCAGATTGGTCTCCTGCTGTAGCCACTTGGTATGGACCAGCCCAAGGGGACGGTAGTGA
AGGTATTATAATTAGAAAACTTTGGTACAAACTATATAAAGTAATGCTTGAATTATAGATGTAAAGACTTCAATAATTATATTTGTTAATTTTATATGTA
GGTGGTGCTTGTGGTTATGGAAGTGCTGTTGGGGAACCTCCTTTCTCATCATTGATGTCGGCGGGAAGCCCTCTTTTGTTTGAATCAGGCGAAGGCTGTG
GTTCTTGTTACGAGGTGCTAATGATTTTTTGAAGTATATATATATATATATATATATATATATATATATATATATATATATATATATATATATATATATA
TATGAATTCTTAGTATATTAATAAAAAAATTGCTAATAACATACTTTCTAACTTGAAAAATTATTACATATAAGGTCCAACACAATCACATGTTTATGGC
CTTTGTTAATCTGTATGTGACCCGTAAATGAACTTTTCAATTTATTTTAGAGTTAATAAAACTTAGTTCTGTGTCAGCATAATGTTTGTATCGTATCATG
TAATAATTGATTTTTTCGTTAACACAAACATATTTTTTATTATTTACTAAAATTTATTAAAAACCGAAAATTATATGATACAAGTCTTATTTCTTATTTA
ATATAAGTCTGACTAGTGGTTTTATATATAGTTTTTAATAAATTCTAAATAATAATAAACTGCGTGTTAATTAAAAGAAATGTGTTGCTCAATAAGTGTG
TAGCTAGCTACTCCATGCATTCAAGTGCAAAATAAAAATGAAGATATATATTAATTAATTAATTCAAGTTTAATTTGCATTCCAATTTGTTATAATTTCA
GATGAAGTGCACTGGGAATTATGCATGCTCAGGCAATTCTGTAAGGGTAGTCATCACTGATAGCTGTCCTGGGTGTGGTTCAGATGCTCAATATCATTTT
GATTTGAGTGGCACTGCTTTTGGTGCGATGGCAATTTCAGGCCAAGACGAGAAGCTACGCAATGCTGGCAAAATAGACATTCAATTTAGAAGGTGAGTTC
TTAAATTTTAATCAAGTGAATTAAGCACTGACAATACTTATGAGGAGTACACTGTAAAACGTATAATTTTTATTAAATATCACAATTATATACAATTTTG
ACAAATTGTAGCATTTTACTGAATTTAATATGGTCCATATGTATTCTGTAAATATTTTTTCTTACAAGTTAAAATTTATATTTTGTGTTAATTTTATATT
TTACATATTGCAAAAGTGATGTTTTTGTCTCATGTTTCTAAAATAGTACTCTAAGTATGTTTTTAATTTTTAAAAATATCACGAGTTTTAAATTTAGTCT
CCTTAAAAAATTTATCATTTTCAATCCTTAAATTAACAAAAACGATGCGGTAAGTGATTATAAATATGTAATTTTGTTGTAATTTTTAAAAACAAAAAAA
TCATAGACCAAAAACATATTTGTTTTTTTTTAAAAAAAAATTTATAGTAATTTCATGTCTATATTTTTATCATTCCATTCTTGTGTCGTGTCGGTGGTGG
GTTTTAGCTCCTAATTGACTAATCCAACGTGATCACAAGAAAATTAATTATATATTTCTTCTAATGGGACAAAATCCCCAAAACTTTATTATTTTTTCAA
TACATATATTTCTACCTCCTTGACTTTCTATTTATTTTCACATACAAATTAATAATAATTTTATTTACTAAACTGTAACTAACAATTGGATATCATGAGT
TTACTTTTGCAGAGTTGAATGCAACTATCCCGGTGTATCAATATCTTTTCGCGTGGATCCTGGTTCCAACAAGGAATATTTTGCAATCTTGATTGAATAT
GAGAGTGGTGATGGTGACCTAGACAAAGTTGAACTCAGGGAAGCACATGCTTCCGCCCAATGGTACTCCATGCAGCGATCATGGGGTGCAGTTTGGAAAC
TTGACAAAGGGTCAGCACTTGTGGCACCATTCTCCATCAAGCTAACCACTCTCAAATCTGGCAAGACCATTGTGGCTAACAATGTGATCCCTGCTGGGTG
GATTATTGATCAGACTTATAGATCAATTGTCAATTTTTAATTTCAATAATCGAAGTTGTCCATTTGTTTGGATCTATCATCAGCTTGTGGTTGTCCTACT
TAATATAATATATGAATAAGAAGATAATTAATCTTAATCTCTCT

>Glyma10g24120
ATGGCTTCTACACTTCATCGTGCATTGTCTCATTTACTCACTCTTGTAGCTTCACTTTCAATACTCCTTGTGCTCCCTTCCTCTTGTTTCAATCCCAGAA
AGATTGTCAATGCTTCATACAACTCAAACGGTTTATATTGGTCACCAGCTGTGGCCACTTGGTATGGACCTCCCCATGGGGATGGAAGTGAAGGTATTAG
AAAAATTTAGATACACATACATGTAGTTTTTAATTGGTACAAACTAAGAAAATTAATGCTTGGATTATATATGGTTGAAAATGTTTCAGTAATTATATTT
GTTAATTTTATACATGTAGGTGGTGCTTGTGGTTTTGGCAGTGTTGTTGGGGTACCTCCATTCTCATCAATGATATCTGCGGGAAGCCCTCTTTTGTTTG
AATCAGGCAAAGGATGTGGTTTTTGTTATGAGGTACTAACGACGAACATATGTAGCTGTTAAATATATGTTTCTGGATTCTTATTATTATATTGATAACA
AATACTAACAACAAACTTTTTAATATGAGAAATTGTTAAATACAAGTTCCAAGGCCGCCGCCACATGTTTATTGTTTCGGCTAATCTCCATGTGATATAT
ATGTAATCAGTTTTTTTATTTTAATTTTTTAAAGAATTAATAAAACTCAGTATCACGTAAAGATTGTTTGATCAACAATATTAATATGAGACCATGTAAT
AATTTTTCTTGAACACATTTTTTTGGTTACAAATCTTTAACACATTCTATTCAACACAATTTTTATTATTTATTAAAATTTATCAGACATCATAATTTTT
TATAAATCCATTTTCTTTTTTTCGAGTCTCAGGTTATTTTGTAATTTTAAATAATAATAATAAACATGCAATGTGTTAAAAGAAGTTTCTTAGAGAATCT
ATTAGTAACCCTCCTTATATTGATATGCATTGCATCTAGCTATGTATTCAAGTGCAATGTGAACATGGAGATAAATTAATTAATAGGTTTGCACATTCTA
ATTTGATATATATAATTTCAGGTGAAGTGCACAGGGAATTCTGGATGTTCAGGCAACCCTGTGAGGGTAGTGATCACTGATGAGTGTGCTGGATGCTCGG
ATGCTCAATTCCATTTTGATTTGAGTGGCACTGCTTTTGGTGCCATGGCAGTTTCTGGCCAAGATGAAAAGCTACGCAACGCTGGCAAAATTGCCATTCA
ATATAGAAGGTGCGTACTGGGTTCTAAGATTTTTTTTATGTGAATTGAACATGATTTTAAAATTTTAAAATAATTATGCATCCGTCCAACTGAACTAAAT
TTACTTAGTACTTAGTGGTTATAAGATTTTAATAACAAGCAAAGCACATACAAAACTTATCTACAACGTAAAAAAAAAGCAATACTTATGTACTTTTTTA
TGCTTACAATACTTATGTATGTGTATACGTTCAATATTTCTAATTACATATTATATTTTTACTTTTTTTTTCTTTTACGTTTATGCTCATATAAATGAAA
ATATGGCAATTATAGTTGATAAATTGTAGCATTTTACTAAATTTACAATGATTCATATTAATTTTAAAACATATATTTTTTATTTAAATATAAATATTAT
ATTTTACGATAATTTTATATTTTTATATTGCTACAGATGTTTTAAAAATGATTTTACTGCACCCAAAAAATAAGTATTCATTTCCGGTTCTTACTTTAAC
AAAAATAATTTGCAACGAGACCAAAAATATGAGATTCTTAACTTAGAAATTAAAAGTGAATTAAACTCTTATAGAAATTATTAAATTTGATGATATTTTT
AGGCTAAAGATATGTTCATCTAAAAAAAGAAAATATATTTTAACCTCTTATAACTAATTGTACTCTCGTGTCCATGTTTTCATCTTTTCATTTATGGGCC
GTGTCGGTGATTTTTAGCTTCTAACTAATTAATGAATCCTATCCTGCGTACGTGATCAAGTAATTAATTTCTAATGGGACAAAATTCCCAATTTAATTTT
TATTTTGTCATTACATTTTTTTTACACACATTAGATAATTTTATTTACATTAATGTAACCAACAACTGGAGATGAATTTTATTAATTTTTGCAGAGTTGA
ATGCAACTATCCCGGTGTATACATAGCTTTTCACGTGGACTTAGGATCCAACCCCGAATATTTTGCAGTTTGTGCTGAATACGAGGATGGGAATGGTGAT
CTTGACAAAGTTGAACTCAAGGAAGCATTTTCAGCCTCATGGTATTCCATGCAGCGATCATGGGGTGCAATTTGGAAACTCAGCAAAGGTTCACCACTTA
AAGCACCATTCTCCATCAGGCTAACAGACTCTGGCAAATCTGTTGTGGCTAACAATGTGATCCCTTCGGGCTGGAAACCTGGCCAGACTTATAGATCAAT
TGTGAATTTTAGAATCTAAGTTGTCCATTGGTTTGGATCATCAGCTTGTAGCTCTCTCCAACTTAATGTAATATATAAATAAGAAGATAACCCTAATCTT
AATTTCTAATAGTGAGCTTTTGATTGTG

>Glyma10g28040
ATGGAAAAACTAATTTTCAGTGGTCTAATTGTGCTTGTGGGGTTATTAACCACAGAAATCAAAGTAGCATCTGCAATTTGGCTGCGAGCTCATGCAACTT
TCTATGGTGGAAGTGATGCCTCAGGAACAATGGGTAAAAAATTGTTCTACATTTTCTGTTTCTTTTATCATCATTTCTAAAGTTCATTAAAACACCCTTC
ATTCAATTCAAAATTTTAAGTACAAAATAAGAGCAATTAATTCCACATGATATGAAAGAGTAACTTACTAACAACAGTTGACACAAGTGGTAGTAGCTTA
TGTCTCTTAATCAAGTGGTTCAAGCTAGAATCTTGGTTGATCCTTGAGTATGGAATATGAAAGAGTGACTTGTTTTAACTTTTAGGTGGGGCATGTGGGT
ATGGAAATTTGTACACTGATGGTTATGGAATAAAAACAGCTGCCTTGAGTACTGCTTTGTTTAATGATGGCAAGTCATGCGGTGGTTGCTATCAGATTGT
TTGCGACGCAAGCCAAGTGCCCCAATGGTGCCTTAGGGGAACTTCCATCACAATCACTGCCACAAATTTCTGCCCTCCAAACTATGCACTCCCTAGTGAC
AATGGTGGTTGGTGTAATCCTCCTAGACCACACTTTGACATGTCTCAACCTGCCTTTGAGACCATCGCCAAATACAAGGCTGGAATTGTTCCAATTATCT
ACAGAAAGTATGTTATGTCATATCCTTACTAAGTGTTCTCCTTTTGTTTTCTAAAAAGTGAAAAAGATTTCTAGTGTGTTTGGTTCCATGTCGTGTCTAC
TAAGAAAGAAATTAGTTATAGCTTCCACATTCCAGACGTAATTTCTTAATTCCTCAAATTTTGTGTTGCATCTATGCAGGGTTGGGTGCAAAAGAACTGG
AGGCATCAGATTTAGCATCAATGGGAGAGACTATTTTGAACTAGTGCTTATAAGCAACGTGGGAGGAGCAGGGGATATTTCAAGAGTTTGGATCAAAGGG
TCCAAAATGAGTAACTGGGAACCAATGTCAAGAAATTGGGGATCTAACTGGCAGAGCTTAAGCTATCTCAATGGTCAGAGCTTGTCCTTCAGAGTACAAC
TCAGCAATGGAAGGATTCGCACAGCTTATAATGTGGCACCTTCCTCTTGGAGATTTGGCCAGTCTTTCATAAGCAAGGTTCAGTTCTGAAGGGGAGAATA
CATATAAATATTACTCGGTATTCTTCCACTTCATCCTTTTTAAAATTATATATCCAGTTTCTGATTTGTTTTATGTTATATTTGTATGCTTGCCAAGGAG
TTGTGGCTCAGCAATTTTAGCATTTTGCGATGAGGCCCACCAACTTGGGTAATGGTTTTTCTTTTTCTTTTTTTTTCCTACTTGGGCAAATATGTAAGCC
AAACAAGTGAATCTAGTAACACATTGCAATGATTGAAAAAAAGAAAACAGCTTGTAATTCTAATTTATCTTGTAAAATGATATGCGCACCTTGTATTACT
TTTTTCTAAGACAATGAAGGCCAATTACTCAGTACGGCCACCCCTTAAAAGTTCTTGTAGTTCAAAT

>Glyma11g03000
ATGGCCTCCATTCTTCAATTGTTGATGCTTTCTTTTACAATGATGTTCACGTTCATGGGAGAGCGAGCAGTAGCTGGGGGAATATTTCGACCCAGTCAGT
GGGCTCTTGCCCATGCCACCTTTTATGGTGATGAGACTGCTTCTGCCACTATGGGTACGTATTTTATCTCAATTCCTCTTATTAATTAGTACCACTAGTC
ATTGAGCCATTTCAACATTCCTGTCGTCATTAATTAATTAAAGTGAAAATTGGATGGACTTTTATATATATATATATATATATAGGAGGAGCATGCGGAT
ACGGAAATTTGTTTCAAAATGGTTACGGAACAGATACAGTGGCTTTAAGTTCGACCTTGTTCAACAATGGTTACGCGTGTGGAACTTGTTATCAGATAAA
ATGCTACCAATCCAGCGCATGCTACAAAAATGTGGCTTTCACCACAGTAACCGCCACCAATCTCTGCCCTCCTAATTGGTCTCAACCCTCAAACAATGGT
GGCTGGTGCAATCCACCACGAGTGCATTTTGACATGTCAAAACCCGCCTTCATGAAAATCGCGCAGTGGAAAGCTGGCATCGTCCCAGTTATGTACCGCA
GGTAGGTCTTTATTTTGTTAGCGTGAAGAATTGGAAACCACAGTCTCTTTCTTTCTCATTCTCTTTTTAATTATAAAACGCAGAGTGCCATGCATAAGGA
AGGGAGGGCTTCGATTCTCTTTCCAAGGAAATGGGTACTGGCTATTGGTATACGTGAAGAACGTGGGAGGTGGAGGAGACATATCAAGCATGTCTGTGAA
AGGAAGCAGAAGTGGATGGATTAGCATGAGCCACAACTGGGGGGCTTCTTATCAAGCATTTGCAACTCTGGGTGGCCAAGCTCTTTCTTTCAGAATCACT
TCATACACCACCAGGGAGACTATTATTGCATGGAATGTTGCTCCTTCCAATTGGAACGTTCGACTAACTTATTCCACCACCGTTAACTTCCGCTAAACAT
ATTCGAATTAGTGCGCAACCGCAACCACAGTGGCGGCCACTCCTTTCTAAAACTACCATAATACTAAGTGATTGTGTATGCTGCAAATGAGTTCTCCTCG
TGCTAGATCGAGCAGCAGGTTCATGTAGCTAAATGTAAAGAAATTGTCACTTTTTGTTACTTTGGCAAGCTTAAACGTATCCAGTGAATTAAGTTCATCT
TTCCATAAAGTTGTCACATAGCTGGAACTTTTGCAATAAAAACTAGTTACAAACTTACAATAATGGCTTAATCGATCTTAATTTACACGCTTAGTTAATT
AACACGAGTACTTATTATATATACCTTGTATTATAAT

>Glyma11g04080
ATGGAACTTAATTTTAAGTACCAACTTAGCATTATCTGTGTCACACTGCTCTTACCTGCCCTGCGTACCTCTCAGGACTCTTTTACATGCTCCAGAGCAA
CTTATTATGGTAGCACAGATTGTTATGGAAACCCAAGTACGTGAGGCTTCTTTTCTATCTATTATTGCACTTGTTCATATATGGTGTGAGTACCAAGCAC
ATTTTTATATTGTCTGTGTATATTTATAGGACAAATTAAACTTGCATAAGTTCATTGTATCGCAGTAAAGAAAAAAGCTCATTGTATCCTAGCTATCATA
TTCATTCAAATGATGACACATAGATGTGCTTTATAATAATAAATAGCTTCTATTAAATAAGTGTTACAGAATTTTAAATGCCAAAGTATAAAGAATTTTT
ATATTATCATTGAATCGCAATCGTCTTATCTAATAACTTTAAAAAACATATTACCTTAAAAATTATACTCATCATAATCTTTTAATGGCTGAGAATGTAA
AAAGTTTGCACTCACACGATATGATTGGTCAATTGATAATGTTTTAGGGGGAGCTTGTGGCTTTGGCGAATATGGAAAAACGGTAAACGATGGCAGTGTA
GCAGGCGTGTCTTGGCTATGGAAGAATGGATCTGGCTGTGGAGCATGTTATCAGGCTAGTGTACTTAATTAATCACTTTCATTTTATGGACTAATTAAGA
AAAATTACACTATTGTAGCCTTTTCATATAAAAATATAGTAGTACCTCAAAACATGCCCTTTGCATGAAAAGTATGGTTTATTGACAATTTCACATTCCA
TACCACTACACTTTTACACGCCCAATTAAAAGAAACATGAAGAAAAATAGTCTTAGAATTGATTACCTGGATCATTCGATTCATAATATGATAATATCTT
TCCTTTCCTTATTAATTAATAAAATCCTCAACGAAAGAAGACTTCATCATTGAAACATAATACTACTACAAAGTAAAAACTTTGCCAACCTCCACTAGTA
GTTGCTTTGCTAACTTGTGAAATAAAAATGATGATGATGAATCAGGTTAGGTGCAAAATACCCCAATTCTGCGATGAGAATGGAGCATACGTGGTGGTGA
CAGATTATGGCGAGGGAGACAGAACAGACTTCATAATGAGTCCACGTGCCTACTCAAGATTGGGAAGTAACGCAGATGCATCTGCAGAACTATTCAAATA
CGGTGTAGTGGATGTAGAATACAGAAGGGTCCCCTGTAGATACGGTGGCTATAACCTCTTGGTTAAGGTTCATGAACAGAGCAGAAACCCTCACTACTTA
GCCATTGTCATTCTCTATCTTGGTGGAACCTACGACGTAACTGCTGTTGAGTTGTGGCAGGTATAATTCATAAATAAGTAATATATATACAAGTTTTTTA
CACCATCATTCCAATCATATGTTGCTGTGTACAGTAAATTTATTGTTTTTTATAATAATTACATTAAAAATCACGCTCACGGTGTATGTCTAGTAAACTT
ATAATTTATTTGTTTATTTGAATCCAAAGTTTAATATAAAAGCTCTTAGTCATTTTTAGAATGTCTAATTCAGTTGGTTGACAGGCATGTAAGTTATTGT
AAATCTTACACTATTTTCAATTCCAGCATATAAAAAAGGTTTAATATAAAAGGAGTTTAAAGGTACAATAATTGTACCATAAGCTTTTCCATATATCCCA
ACTTATATACTTTGAGAGTTTGAGTGTTGTTTATATTCAATTATCTTACTTGAAACTAAAGTGGGATCTTGAAATGTTGATGGATGGAGTAGGAAGATTG
CCAAGAGTGGAGGCGAATGCGCAGGGCATTTGGGACGGTGTTTGATGCTGAGAACCCGCCACGGGGCGACATAAAGTTGAGGTTTCAATTGGGTGGTGAT
GCACAGCAGTATTGGGTGCAATCCAAGAATGTTATCTCTGGTAATTGGGAAGCTGGAGTTGTTTATGACTCAGAAATTCAGCTTGGTTAAAATGAAAAAG
GCACTTTCTGATTTCAGGAATATAGATAGTGACTAGATTACTAGTGTTTTAATTGTTTATGTTTTGTGTTATTCTAAGAATGTTCCTTTGTTGTGAGTGG
ATCTAGTGCTCTTTGTATTGGGGACTAAAACTGTGGGGATTCATATAGTTTCCGTATGAATCATCACAGAATATGAATAAATAAAAGTGATGCTCTGCTA
ATGTCATAAGAATTCCTTCA

>Glyma11g04370
ATGGCGCTTTATCTTTTCTGTCGTCTTTTTGCTATCACCTTAATTTTCATGCAAACTCTGGCGGATACTTCATGCACTGATTGTTTCATTCATTCTCGGG
CAGCATATTATCCAAATTCTGAAGAACACGGAACGGATGGTAAGAAGTTAAACTGATAAGACGATATTGAAAAAAGTAAACTAATTAAAACTGTTGTCTC
AATTTTCTTGTTGAATTCATTGCAGTAGGTGCATGTGGGTTTGGTTCCTTTGGGGCTACAGTCAATGGTGGAGATGTCTCAGCTGCATCTTCTCTTTATC
GAAATGGTGTTGGCTGTGGTGCCTGTTACCAGGTGAGTACTCAACTGCTTATTAAGCTAGCTACTACCATTACTACATTACGTTTGAAGAGAATTAATTC
TATAAAATATTTATGTTGTGCCTAGCCATGCATTGTGGTCATAAGCCGTAAACTTATATGCAAGTTAATTTTCATGAGAAGGAAACCATTTGAACCTCCC
CCGTAATTAGTCCCACATCGTATAATATTAGAAAAAGTTTACTCTTTATAAACATTATTCAGCCACAGATAGATGTGTTCGTGAAAAGGAGAGATGGTTG
GCATCTCCCCTGACAGGGATGGGAACAGCCTTCGGGCTTTCCTGTTAACACATCCGGTTAAGGCTACCCACCTATTGGTGGATCTCTAACCCAATTTTTT
TTCTAACCCCACCATGTTTTAGCCCACTCCTTTAAACAGATTTGTTCTCATTGGCTGAAATTTTTTGATATTTCTCGAAAGAGTTTGAAACTGATATTAT
CTCGCTACGTTGTACTATGGAATTTGATCAATAATCAATAGGTGAGGTGTACCAACAGTGCCTATTGCTCAGAAAATGGTGTAAATGCAGTTATAACCGA
CCAAGGTTCAAGTGATAACACTGATTTCATTCTTAGCAAACATGCCTTTAGCCGGATGGCTCAAACCACTGATGCAGCTGCTTCTCTATTAGCCCTTGGT
GTGGTTGATATTGAATATAGACGGTAACATAAAAAAAACTCTCATCATATAACAATAAGGTGTTACATGCAATATTTGCCTTTTTTTTTTTTTTACTTAA
CTGAGGCTTTTATCTTTCTATCTCTCTCCAGTGTTGCATGCAGCTTCCCAGATAAAAACATAACAATCAAGATAGATGAGAGCAGCAACAACCCTTATTA
CTTGGCTTTTGTCATTTGGTATCAACAAGGAAGGAGAGACATAACTGCTGTGCAGCTCTGTGAGGTACTATCCGACAATTAACTCCTTTGTCTTGTGATA
ACTAAGTCGCAATTTTGTTTAATCTTTACACCAAATTAACTCAATTCTTTAATAAGATAACTTTCGTAAGGACATGTGTAAAACGTGAATACTAAATATA
ATTTACTAAATCATATTTTCAACTAAATAACATTTGCTTGCTATATTGAAATCACAAGAGATCAATCGATTACCCAACTTTTTTTTTATCAAATTATAGG
AAACTATCCCTTTCTTTTATTCATTACAAGTACAAATTCTCAATTGAATTATAGTACTATTAGTTGGGGGAAAACATTGAAGACAATCAACCCCTTTCAG
GTAGGGAAACAGTGCTAGTGACATGCAATGACAATTAATGACTGTAATCTCTTTACTGTGTGCAGACTCAAAACTTTGTGTGCAAGTTACTGGATAGGAG
CCATGGAGCGGTGTGGACTACTACCTCTCCACCAAGAGGACCTTTGTCTTTAAGGATGTTGTTTAGTGATGAAGAAGAGGAAGAAGAAACATGGCTTGTT
CCTGTTAATAACATACCCGGAGACTGGAAGGCTGGTGAAACATACGATTCAGGGATACAAGTGAACCAATAGAGAATTTAACAGCAAAACAAATTCATTA
ATATGGCATACTATTTATGATTTTATTTTTCTCCCAATAAGTAGTGATGGCATACTATGCATGTCACCCAATTCCATTGTATTGAATGCTTCATTTTTAC
ATCTCTAATCATACAAACTTAATAAAAATGTTGAAACACTTGAC

>Glyma11g10240
ATGGCTTTCTTTATTCTCTCCTTCCTCTTCCTTCTTCTTGTTTCATCTGCCACTGCTTGTGATCGCTGCTTGTATCAATCCAAGGCTTCCTATTTCTCCA
AAGCTTCTGCTCTTTCATGTAATTAACAACATTCATTATTATTATTATCTTCAATTTCAGGCCAAGTATAGAATGATCATACTAATTTAATTATTATGTG
AATTAGCTGGGGCATGTGGGTATGGCTCTTTGGCACTAGACATAAGTGGTGGACACCTTGCAGCTGGTGTGGATTCTCTCTTCAAAAATGGAGCAGGTTG
TGGTGCCTGCTTTCAGGTGGGTGTGTGTACAATTATCAGGACCACGTCCAACCAATTTTTATTTCATTAATTATTATTGTCATGAGAGTAGTCTAATGAA
CATTTTTTTTAATGTAATTAATGGATGATATGCTGCAGATAAGATGCAAGAACCCAACTCTATGTAGCAAAGAAGGTACCAAAGTGGTATTGACTGATCT
TAATCACAACAATCAAACTGATTTTGTGCTAAGCAGCAGAGCCTTTGCGGGCATGGCTCAAAAGGGTATGGGCCAACAAATACTGAAGCTTGGCATTGCT
GAAATTGAATACAAGAGGTAGGCCTAAATCAAATCAACTTTAGTTTTAGATAAGTTTTATTTTATCCTTTTCTTTCTTGCTTTGCGAGTGGTTTTGGTTT
TGGTTTTGGTCCGTCCCCACTTCCCACCTAACGGCCAGCGCCACCGGCCCACCCACCACCTATAGGGAACAATCAATGTGGACCAACGTTTAACTATGGA
ATCCCTAGGACAATCATGTGCCACTTTAGTTACAGTAACGTTCTAATGTGTTTACTATATAATAATGTATAAGGTCAGATATTTCATGACCCAATATTAA
TTTTATTATTATGTTTATTATGTGGCCTCAGCTAAGTGGAAGTAATTACTAATTATATAAGGTCAAGGTTTTCAGTCAAAGGAAAAAAAAATAGATAAGG
TCAAGATTGAAATGAATGTTCATGCATCATATTTGCATAATTTTCTATCACCGAATACTGACTCTTTCTGCTTTGGTGTTTAATGGAGCAGAGTACCTTG
TGATTACAAAAATCAGAATTTGGCCGTTCGAGTTGAAGAATCAAGCAAGAAGCCTGATTACTTGGCAATTAAATTTTTGTATCAAGGGGGACAAACAGAG
ATAGTAGCCGTTGATGTGGCTCAGGTGTGTTGCAAGACATAAAACATTATTTGTAATTTGGTTGAATAAAATTATGCTAACTATTATTTATTAGGTTGGG
TCTTCAAACTGGAGCTTCATGAGCAGAAACCACGGGGCAGTATGGGACACAAGCAGGGTACCCCAAGGCGCATTGCAATTTAGGTTAGTGGTAACGGCAG
GGTATGATGGCAAGTGGATTTGGGCAAAGAAGGTCCTACCTGCTGATTGGAAAAATGGACTTATATATGATTCTGGCCTTCAGATTACTGACATTGCACA
AGAGGCTTGTTCCCCCTGCGATGATGGGACATGATTCTTTGCTGAAAAATAACTCACATATACGCATAGATAGTAGGCATCAATTTTATTAATACTATAC
TATAGGCTCACAATGCAACTTATAATAATACTAAGGAATCATGGACTAGCTTAATAAATTTGAAAAGCATTCTTATTTGTAAACCACTCTCCACTTCGTT
ACTTTATATTCTTTCTCATTGTAAGTTGTAACCAACCAAAATAATATATTCTTCCTTTTTGGAGTATATGAATTACATTTTAACTTTTTTAGATGAGCAT
CAAAGGTACGTTAATCCTAACTTATATAAACTTTC

>Glyma11g14800
ATGGCTGTTGCCAACAATGTGCTTTGCATTGCTTTCATTATCACTTTAACGTGGGCAGTTGAAGCTCGAATTCCGGGGATTTACTCTGGTGGTGCATGGC
AAAGTGCTCACGCCACCTTCTACGGAGGATCCGACGCTTCCGGCACCATGGGTTTGCAACTAACTAACTAACCAACCAACCAACCCATGTACTCACAATG
TGGCTAATTTTAACAACGTTTTATTTTACAGGGGGAGCGTGTGGGTATGGGAACCTGTACAGCCAGGGGTACGGTGTGAACACGGCGGCATTGAGCACGG
CACTCTTCAACAGCGGGCTTAGCTGCGGTGCGTGTTTTGAGATAAAGTGCGCAAACGACAGGCAGTGGTGCCACTCCGGCAGTCCTTCCATCTTCATCAC
CGCCACCAACTTTTGCCCTCCCAACTTCGCTCTTCCTAACGACAATGGCGGCTGGTGCAACCCTCCTCGCCCTCACTTCGACCTCGCCATGCCCATGTTC
CTTAAAATCGCCGAATATCGCGCCGGAATCGTCCCTGTCGCCTATCGCCGGTCAGTCCTCCGTTACTTTTCTTTTGAACAAGAGAAGCAAACCTACTCTT
TTTAACACATTCATTTTATACACATTTTATGATTAGTTAATTTAGAACGAACTAAATTGATAGAATATTTTTTTTCTTAAATCACATGTATGAATATAAT
CTTTATTGAATTAACTAGATAAGATGATTGTAAATGATATAACTTTAAAAATGTTTTAGAAACTATTTATATAATTACATTACATTATAAATTATGAGAA
AAGAACTATAAATTATGGATTATACAGTGATAGTGGTAAAAACAGTTTTATATTATCAACTAATTTTAAATCATTATATATTAAGTTTAAGTTTGTTGAT
ACTTACATTTTTTATTTGATGATAGTGTAACCACTAAACTCGGATTATTTAATTTAAGAGAAAAAGAAGTATTTTAGAGATTAAAATAATGATTTGTAAC
TTTCTTTTTTTTTCCTCATAGGTGATTTTATGGATTCTTTTGTTCTTTTTGGGTTTAAAGTACGAAAATTGGTAGGGGTCTCGTCTGGTCACAGTGTGAA
ACTGAAAGGAAAAGAAGGGAAAATACTACTAACTTGACCCTAACAATTCCCTAGGTAGTTTACTAGTTTGTTCATTTCCCATACGGCTGGTGTTACTTTT
TACCCAATGTGACGGTGATTTGTTTATGAGTAACATTATGCTTTCTACAGTCTTCGACATGGGCTGTGTCTGATTCAATTCAGTGGAGGAGGGTGGGGAA
GGGTAAGGGTTCTTTTTTGTCACTAAATTTGGGGTTTCTTTCGCTCAACCTTCACCAATTTAGGATGTTCCTTAATTTCATCCTTCCCCAGCTACTGTTA
TTGCAGTCCTTTTTTATTATTTTTATTATTATTATTAATTTTTACTTTCTAGTCACTTTCGATGGTGTTATTGCATTCTCATATCTAAGGTGTTACGTAC
GTCAACACACCAAATAAATTTATTATCTTAATTGCGTCCATCTACTTAACCTTGTTTTAAAACTTTAGGTTAATTAAGTGAGTATAAAGTACTACTACTA
TAAACAATAAAATTAAAGTATCTTTATTAATTGTGTTAGTTAGATATTGTGGTGGGGTAGTTAAGTAGTAGTTTGCTTTTTGAAGGAGTGAGGAAAGGTA
AAAAATAATGACTGGTTTTGGTTGGTATTTACGCAGGGTGCCATGCAGAAAGCACGGAGGGATAAGGTTCACGGTAAACGGATTCCGTTACTTCAACCTG
GTGCTGGTTAGCAATGTGGCGGGTGCGGGTGATATCGTGCGCACGTACGTGAAGGGCACCCGAACCGGGTGGATGCCAATGAGCCGAAACTGGGGTCAGA
ACTGGCAGTCAAACGCGGTTTTGGTGGGCCAGGCCCTGTCCTTCCGCGTCACCGGCAGCGACCGCCGCACCTCAACCTCGTGGAACATCGCTCCACCCAA
TTGGCAATTCGGTCAAACTTTCACCGGAAAGAATTTCCGGGTCTGAAAAAAACCCTAATCATAATCATCACCCATGTCATCAACATCAATGACATACTTA
TATATATTTTTTATCATGATCCTTTTTGTTTTGGTTCCCGCCATTTATTTACTTATTACTAGACATGGTCGTTTGACTGGATAGTGAGTGACAACTTTTT
AATTGTGACTTAGATGTTGTTGGGTTTTACTTTTTCTGATTGGGTGGGTTTGATAATTATACTTGGGGTGCGTGAAGTTGTAGTATTTTGAATTTCTAGG
GAACGCTGAAGTGGCTTAAGTAAAATGGTAGCCCGCAGCTAATTTGTACTTTTTATTGTAGAATCATCATGGTGTTATATATATATATATATATATATTA
ATATTACAATTTGCTCCATGAATTTAACTA

>Glyma11g17160
ATGGCTCTTACACCTCAACGTGCATTATCTCAACTACCCATCCTAGTAGCTATACTCTCAATATTCTTAGTTATCCCTTCCTTTTGTTTCAACCCTAAAA
TGCTTTATAATGCTTCATATTATCCTCCATCTGGTTCAGATTGGTCACCTTCGGTGGCCACTTGGTATGGACCTGCCAATGGAGATGGAAGTGAAGGTAA
ATAATAATACAAAAACTTAGTCATTTGTAATTTTTTCTCACCTTATAACTTATAAGCGATAAATTATTAGGTGGTTAAGACTATCACACCATTCATGGTT
TCAACCAATAATTTCTTCTTATAATAGATGACGTGGTGGTCTTAGATCACCTAATAATTTCTTCTTACAAGTAGATTTTGTGGGATTGAATTAGGTTAAA
AATAAAATTCTAGTATCAATGAATAATGTATCTGATATTTATATGTATCTAGGTGGAGCCTGTGGATATGGCAACGCCGTTGGGCAACCTCCATTTTCTT
CTTTAATATCCGCGGGAAGCCCTCTTATATATGACTCGGGCAAAGGGTGTGGATCTTGCTATGAGGTGTGAACAATGAGTACATATATAATTAAACATCT
TTCACGACAGAAAGGCTATAAATCACACTTCTAATACATTCTCTGTTTTTATTATTTGGAACATATAAAAAGATGTAATTTTTTATACTGATATGGAATC
ACAAATAACTAACCAATATGTGATTCTAGTAGTATTGAACTCAAATATCTTAAACAAAATCTTAGATTTGAGTCTTGTTAATAGAAAAATATTATTAAGG
AAGAGTCACAAAAGGTGATTGATTAGTCACTCTAATCAAGATTAATCATTAGAAAAGTTAACAAATACTTCACCCTAAAACATAATTATTACCCCCCAAA
AGATTGCAAATTACCGTATATAACAAATTTGTTTTCTCTAATAAATACCTTCAAAGTTATATTAAAGATGATTTCAAATTGATTAAAAGTTTACAAATTA
TACGTTGACCCGGCATTCTTATTAAACTAGCTCCTCCAATATTCTGTTACATGGAATTTAAAATGAAGATATTAAATACTGCTGGTTTTGGTTCAAATTT
CAGGTGAAGTGCACAGGGAATTCTGCATGCTCAGGCAACCCCGTGAAAGTAGTCATCACTGATGAGTGTGCTGGGTGTGGCTCAGATGCTCAATATCATT
TTGATCTGAGTGGCAGTGCTTTTGGAGCAATGGCAGTTTCAGGTCAAGATGAGAATCTACGTAATGCAGGAAAAATAAACATTCAGCACAGAAGGTAGGT
TGTTATTAATCTTCTAATTAATTGCACCGATTGTCAAGTTGACTAATTAATTATATATTACTAGCGAGACAATTGTTAGAGCATCTGCCGTATATAGATG
CGTATACGAGTTTATAATTTCATATAGATTTAAGCATTTCAAATAAAAATTCATTTCAATGTTAAAGTTGTTAAAGTAAATATTTAAATTAATTTTGTGA
GTACTATAATACTTAAAAATATATTATTTATGATATAATGATATAAAGTATCGGTTGTTTATATAAAGAATGATCCTTATATAAACAACTCCACCTCATG
TTTATATGAAAAAAAAAAACTTAAACAACAATTCCGGTAAACATCTCATTTGAGATGCTCTTAATATTCTTTTATAATTTTTATAATAAATACTTCAACT
TTCTTGACTTTCGGTTGTATTTTTTTGACATAAATGGTTTTATGTTTTTGTCCTCATGAATTACCATACTTAAATTACGTTTTTTTATTTTTGCAGAATT
GAATGCAACTATCCCGGTAGGTCAATAGCTTTCCACGTGGACTCTGGCTCAAACCAAGAATATTTTGCTACCTTGGTTGAATATGAGGATGGGGATGGTG
ACCTTGCCAAGGTTGAACTCAAGGAAGCACTTGATTCAGGGTCATGGGATTCCATGCAACAATCATGGGGTGCAGTTTGGAAAATTGACAAGGGCTCACC
ACTGAGAGCACCATTCTCTATCAAGCTAACCACACTTGAGTCTGGCAAAACGATTGTGGCCAACAATGTGATCCCTGCAGGATGGACACCTGGTCAAACT
TACAGATCAATTGTGAATTTTGCAACCTAAGGATGTGTCCATCATTTTGTATCATCAGCCTGTAGGGTGTAGCTACCCAACTTATAATGTTATATATGTA
ACTGAAGATGTATGATCAAATGTCATCCTATTAGTGGACTTTTGATTGTCTTCTGTAATCAATTATATATGAATGAATTTGTGCTAGTTACTATGTT

>Glyma11g26240
ATGACACACAAGGAATTTTCCATTGCTCTAGTGACTCTCATTGCTGTTCTCTTTGTCAACATGAACATCCAAGGTGCCACTGCTGACTATGGTAGTTGGC
AGAGTGCTCATGCCACTTTTTATGGCGGGGGTGATGCTTCTGGCACAATGGGTGAGTTTAACCTCTCATTTTTTTTCTACTTCTATGTTTTGAGATAATA
TTTTTTAGACACCAAATAATGCTAATATTTTCTTAACACTTTAATTTTTTTATTTTATTTCTTTTCTTGTCACATATAACATCTTTATTTTTGTCTCTAG
TATTTTTTTTAAGAGTTTACTAGTATAGAGTGTTCATGCATTATTTTTCATGTTTTGATAACAAATGCTAAAGAAAATGGAATGAAATGAGATGAAAGGA
AAACAAGTGGAGGGAATGGAGTTCTAATGTTTCTATTTAGTAAAATAAAAGGTGATTCCATATCATACTTTCAAATTAAGAAAAAAAAATAGTGCTTGAA
ATGTATTGCTTCAAATTCCATTCAATGCATCTTACTATAAAGAAGCCAAACAATGAAAGCAAATATCATTTTGTTACATTTCACTTCATTGTGTTTCTTT
TCATCAATATTCAATATTGCCCAGAGTTGCAATTTTAGTAGAAGAGAAAATAGGGGTATTAGTGAAATTGTACACATCTTGAACTAGGCCCGTTTATTTA
AGCTACTCGTTTAGGTGTCATATTACTATTTACTCGTGCCCACATTAGCAGTAGCAACACTTTAACAACTAAATTATATAATATGAAAGTATTTAGTATA
ATTTTTGGATTATGTCTCAAATGATAAATAAATTGTCAGTCACATGTCAAAGGTTTCAGTTATGTGAAGTTCCTTGCAATTGTTTGCTCTAGTCATACCT
ATATGTGCACGAGGAAAAATAAAACATTACTACATATAGGTTTTAATACTACTCTTTTTTATCTTTGTCAAGAAACTCTTTTGTTTATTTGTTTTTTTGT
TAGAGTGTGTTTATTGAAAGTTGAGTTGATGAGTTGTATGTTTATGCTTTGTATTTTATACATGCAGGTGGAGCATGTGGGTATGGAAATTTGTATAGCC
AGGGCTATGGAACTGACACTGTGGCTCTAAGCACTGCTTTGTTCAACAATGGCTTAAGCTGTGGATCTTGCTATGAAATGAGATGTGATGATGACCCAAG
ATGGTGCAAACCTGGCTCCATTACTGTAACTGCCACTAACTTCTGCCCCCCAAACCCTTCTTTGCCTAACAACAATGGGGGTTGGTGCAACCCTCCTTTG
CAACACTTTGATATGGCTGAACCTGCCTTCTTGCAAATTGCTGAATATAGAGCTGGAATTGTGCCTGTTGCCTTTAGGAGGTAATTGAAGCCATAAATTT
GGAAATGCTTTCAAGCTTATAGGTCACATTTAATTCATACACAACCGTATTACCTAATTTATGAAAAAGTTAGGAGGTTAAATGTTGAAAACTAATTCCT
CCCCGTTGAAAACCTCATAAAGGTATAGCACTTATTCTCATTTTAGCACATGGCCATTATTATGACCATATGAAAATCGGTGTTACTCCTACCAAACTTC
ACCTTCTAGCTTATGTATCAAATTAATCTCAACTTAAAAGACTTGAATAACATAACTACTTTGTGTATATAAATAATTTTTATTCAGAAGAATAAAATAA
ATAACTTAGTCATTGTCGAAAAACTCGAATAGATATTTTAACACCATCATGAATTGTTATGTATGTGCACGTAATACTGACTATTAATTTTCTCATAAAT
GATTGAGATTACTGAATTTATCCCGGATATTCAATTTTCAATTTTCATATGGTTAACTACTTCAAAACTAAACTATACTTTTGGTGATGATGGCAGGGTT
CCTTGTGTGAAAAAGGGGGGAATAAGGTTCACAATCAATGGCCACTCATACTTCAACCTAGTTTTGATCACCAATGTGGGTGGAGCTGGTGATGTGAATT
CAGTGTCCATCAAAGGGTCCAAAACTGGGTGGCAACCCATGTCAAGGAATTGGGGGCAAAATTGGCAGAGCAACTCATACCTCAATGGACAATCCCTCTC
TTTTCAAGTCACCACCAGTGATGGTAGAACTGTGACAAGCTTCAACGTGGCACCAGCCAATTGGCAATTTGGCCAGACCTTCCAAGGAGGCCAATACTAG
AGACATTATTGCAAATTTACAATGGGGGGTAGAAAATAGTGCAACAAAAAAAAATGTTTGTATACCTATTATTAATCACCTCATTGGAAGAACCATTAAA
AGTGTCATTAATAGGTATTGATTCTTGTAACTGTGATTCTGAAAGGCCAGTGTTTTTTATTTTATTGGTCTAAAAAGTAGCTGAGGTGTTTATATAGCAC
CCGCTGGTCACTTCGCATATAATATACATATATGGAGAGAGTTACGCGTTATCTTGTGTGCGGTGGTGCTACTTTTCTTCAATTCAAGTTAATTAATAAT
TATATTCATGAGAGAGATCTTTTTGCTTGAAATATTTGCTTCATATATCTCATAAATTATGAGTTGTTAAATGATTAAATCAATT

>Glyma11g34040
ATGGCCATGCTCAATATCATCGCCATTGTCTCCCTCTTACTCTTAATGATTCCATCCCAAGCCAAAATTCCCGGCGTCTATTCCGGTGGGCCATGGCAAA
GCGCTCACGCCACTTTCTACGGTGGCAGCGACGCCTCAGGAACTATGGGTACGTACGTAAATAAAATATATGCATTATTATAAAGTTTTACACAATGTCA
TGATAATAATGTAACATATATACTATGTATAACACCCCAATAATTTTGGTGTTTTCTTTGTAGGAGGGGCGTGTGGGTACGGGAACCTATATTCCCAAGG
CTACGGCGTGAACACTGCGGCACTAAGCACTGCTCTATTCAACAATGGTTTCAGCTGTGGAGCGTGCTTCGAAATCAAATGCACCGATGACCCGAAATGG
TGTCATCCAGGTAACCCTTCCATCTTTGTCACCGCCACAAACTTCTGCCCTCCAAACTACGCTCTCCCCAGCGACAATGGCGGTTGGTGCAATCCTCCCA
GACCTCACTTCGACCTCGCCATGCCCATGTTCCTCAAAATCGCTCAGTACCGCGCCGGCATCGTCCCCGTCTCATATCGCCGGTACTTTCAACTTTCTCA
TTCAAAGTTTTTTCATCCCAAAAAAATGGGCTAAAGATCAAATAAGACAGAATATATAAATTTGAGAAAGTGTTCATTTTTAAGTTTAAATTAGACTTAA
ACTCACATTCAACTCCAAGAATTTACAAACAGGTCAAAGCATAAATGATAGCAATAAATCAAGATAGAGTATAATACAGATGGGAGAAACCTAATTCTAA
GAATCTAGCATACTTTACTTTTTTAAATGATAGCAATAAAAATTATGAAAATCATATAAGTTGGCATCGTCTCTGAGACGGTTGTTCTTTCTCAAAACGA
CAGCGCTGCGTGGCGTTCGTGGACTTTAATAAATTTGCATCCTGTACAATAATTATTATTCTCGATCTATTGTGTCGCTTTCCCCATATTTCAATCTTCT
CACGTAGCTTTTCGCACAACAGCATCACGAGAATAGAAAAAGAGACGGAATATATAATTCTAGTTCTATCAAGCTGGTACTACTACTGTACTATAATTTT
TACTCCTTTATTACGAATGAAATATATGATTTTATGTTTGTAAAAACAAATGGAGAGGGTTTTGAGAATCTTTAAGAATTTTTAATTTATAATACTACCT
CTAGTTTGGTCCGGTTCTTATTATAAAAAACAAGGGATAATATAATACACTTGTATTTCTTATAATAAGAATCTAAGGTAGTATATTTCTTGAGTTATGT
ATAATAAATATATTAATTTATAAGATAATTATTTTAAAAATCATTTCAATTTCCAATTGGCTCACATTTACATGCCAATTATTAATCTTTAAAACCATGG
TGGGTCTTTATTTTTATAAAATGTTGTCACTAAATAATTGTACTTTTTGTATGATATGGTTAATGTGGTGGTGAATGTGATTGGGTGTGGTGGGATGCAG
GGTGCCTTGCAGGAAAGAGGGAGGGATGAGGTTCACGATCAACGGGTTCCGTTACTTCAACTTGGTTTTGATCACCAACGTCGCGGGTGCAGGGGATATC
ATGAGGGCCAGCGTGAAAGGGTCCAAAACGGAGTGGATGAGCATGAGCCGCAACTGGGGGCAGAACTGGCAATCAAACGCAGTTCTGGTTGGTCAGTCAC
TCTCCTTCAGGGTCACAGGCGGTGACCGACGCACATCCACCTCATGGAACATTGTCCCACGTAATTGGCAATTTGGCCAAACCTTCGCTGGAAAGAATTT
TAGAATCTAGTTACTATACCGTGTTTGGATCATTTGCGTTTTTGAAAGTGTTTTCTTTTCTTTTGCCGCCTTTTTTTTTGTTTTGTTTTTGGTTGTTTGC
TATCTACAATTTTCCTTCGAATGTGGATACATATGGAGAAAATGGTAGTGAACCTTTTTGACTTTTGATCATGTTTTCGGGAGTGGAGTGAAGGATCAAT
TATCAATTATCATGGGGCACAGTGTACATCTTGGAGAGAAAATGAGGGTAACGAAGTGTGATTTTTGTCGGGATCAAGCTGAAGTGGCTGCAAAGGCAAA
TTCATAAGCCCGCAGCAATGCTTACTGCATATTTATTAATACTACTATATGATTTCATCATTTGAGGATTCATGTTTGGCTTTTTCTTATATTATTAGTA
ATATTGATTTTTTAATCTTGTATAATTGCCATGAGACCCGTGAAGTAACTAATGATTTAATTAATC

>Glyma12g02550
ATGGCTTTCTTTATTTTCTCCTTCCTCTTCCTTCTTCTTGTTTCATCTTCCACTGCTTGTGATCGCTGCTTGCACCAATCCAAGGCTTCCT
ATTTCTCCAAAGCTTCTGCTCTTTCATGTAATTAATTAACATTCATTCATTTATTTATTATTGTCTTCAATTTCAGGCCAAATGGAATGATCATACGGTA
CTAATTTATTATGTGAATTTGAAATTGAATTAGCTGGGGCATGTGGGTATGGCTCTTTGGCACTAGACATAAGTGGTGGACACCTTGCAGCTGGTGTGGC
TTCTCTCTTCAAAGATGGAGCAGTTTGTGGTGCCTGCTTTCAGGTGTGTATACAATTATCAGGAGGACCACGTCCAACCATATTTTATTTCATTAATTAT
TATTATATTATTATCATGACTAATTAACATATGTAATTAATGGATAATATGCTACAGATAAGATGCAAGAACCCAACTCTATGCAGCAAAGAAGGTACCA
GAGTGGTATTGACTGATCTTAATCACAATAATCAAACTGATTTTGTGCTAAGCAGCAGAGCCTTTGCGGGCATGGCTCAAAAGGGTATGGGCAAACAAAT
ATTGAAGCTTGGCATTGCTGACATTGAATACAAGAGGTAGGCCTAAATCACTTTAGTTTTAGATAAGTTTTATGCTTTTCATTTTGTTAGCATATGTTGT
TTTTTTTCCTTTATTGCTTTGCGAGTGGTTTTGGTTTTGGTCCGTCCCCACTTCCCACCTACCGGCCAGCGCCACGGGCCCACCCACCACCGATAGAGAA
CAATCAATGTGGACCAACAACGTTTAACTATTATCATATTATGAATCCCTAGGGCAATCATGTGCCACTTTATTAACAGTAACGGTCTAATGTGCTTACT
ATATAATATAATAGTAATAATAATGTAATGTATAATGTCAGATATTTCATGACCCAATATTAATTTAATTATTATGTGCCTCGGCTAAGTGGAAGTAATT
AGATAAGGTCAAGATTGAAATAAATGTTCCTGCATAAACATGTAGAGTGCATCATATTCACACAATTTTCGATCACCGAATACTGATTCTTTCTGCTTGG
GTGTTTAATGGAGCAGAGTACCTTGTGAATACAAAAAACAGAATTTAGCCGTTCGTGTTGAAGAATCAAGCAAGAAGCCAGAATACTTAGCAATTAAATT
TTTGTATCAAGGGGGACAAACGGAGATAGTAGCCGTTGATGTGGCTCAGGTGTGTTGCAAGACATAAAACATTAGTATTACCAAATTATTTGTTATTTGG
TTGAATAAAATTTGCTAACCGTTGCCTTGGTGGGTTACTATTATTTATTAGGTTGGGTCTTCAAACTGGAGCTTCATGAGCAGAAGCGACGGGGCAGTGT
GGGACACAAGCAGGGTACCCCAAGGTGCATTGCAATTTAGGTTAGTGGTAACGGCAGGGTATGATGGCAAGTGGATTTGGGCAAAGAAGGTCCTACCTGC
TGATTGGAAAAATGGACTTATATATGATTCTGGCCTTCAGATAACAGACATTGCACAAGAGGGTTGCTCCCCCTGCGACGATGGAACCTGGTCATGATTC
ATTGCTTTGCTGCTGAAGAATAACTCACATATACACATACATATAGCCATAAATTTTATTAATATAATAGTATAGGCTCATAAAGCAACTTATAATACTA
AGGAATCATGAGTAGCTTAATAAATTTGAAAAGCATTCTTATTTCTGAACCACTCGACTTCGTTCTTTATATTCTTTCTTCTTGTAAGTTGTAAGTTGTA
ACCAACCAAAATAATAGACTTTTCTTTTTGGAATATATGAATTACATTTTTACTTTTTTTT

>Glyma12g06730
ATGGCTGTGGCCAACAATGTGCTTTGCATTTTCTTCATTATCTCCTTAACATGTATGGTTCAAGCTCGAATCCCAGGGGTTTACTCTGCTGGTGCATGGC
AAAGTGCCCACGCCACCTTCTACGGAGGCTCCGATGCTTCCGGCACCATGGGTTTGAACTAACTCACCAACACCTTCGTCATTGTCACTAGACCAAACTT
ATATCTCATTTGGTGTCACCTAGAATGTAGCATGTACTTAGTACTCACAATGTGCCTATTTTTAAGGAGATTTTATTTTGCAGGGGGAGCGTGTGGGTAT
GGAAACCTGTACAGCCAGGGTTATGGTGTGAACACGGCGGCATTGAGCACGGCGCTCTTCAACAGCGGGCTTAGCTGCGGTGCGTGTTTTGAGATAAAGT
GCGCAAACGACAGGCAGTGGTGCCACTCCGGCAGTCCTTCCATCTTCATCACCGCCACCAACTTTTGCCCTCCCAACTTCGCTCTTCCTAACGACAATGG
CGGCTGGTGCAACCCTCCTCGCCCTCACTTCGACCTCGCCATGCCCATGTTCCTTAAAATCGCCGAATACCGCGCCGGAATCGTCCCCGTCGCCTATCGC
CGGTTAGCAACATGCTCTTTTTAACACATCCATTTTAATACACATTTTGTTGTTAGTCAACTTAGAAGGGAATAAACTGATAAAAGTAGACTGAATTATA
TAATGATAGCAGTAAAATATATATATATATATATATATATATATATATATATATATATATATATATATATATATATATATATATATATATATTTGAAGAC
GAAAAGTTGTATTATTTATAATTTTTTTATTGGTTAACAAGACCTATTTCTTATTTATTGATAATGTAAAGCTATCATATACTTGGAGCATGATCTTTAA
TGATTATAGTGGTTTTTTTATATACTTTTTTACTTTCTTATTTTTGTTACTTTTTTTTTTCTCTCATACGTGATTTTTGGATTCTTTTGTTCTTTTTGGG
TTGGAAGTACGATTATTGACTTATTGATAAAGTGTACTAGGCACGAAAATTGGTAGGGGTCTCGTCTGGTCACAGAGTGAAACTGAAAGGAAAAGAAAGG
AAGCTACTGACTTGAACCTAAAAATTCCCTAGGTAGTTACTAGTTAGTTCATTTCCCATATGGTTTGTTACTTTAGCCAATGTGACGGTGATTTGTTTAT
GTAACATTATGCTTTCTACAGTTTTCGGCATGGGCTGTGTCTGATTCAATTCAGTGGAGGAGGGTGGGGCAGGGTCAATTTTTGTCACTAAATTCGGGGT
TTCTTTCACTCAACCTTTCACCAATTTAGGATCTTCCTTAATTTCATCCTTCACCAGCTAGTGTTATTGCGGTCCTTTTTTATCATTAATTTTTACTTTC
TAGTCACTTTCGGTGGTGTTATTGCATTCTCATATCTAATGTGTTACGTACGTAAACGCACCAAATAAATTTATAATCTTAATTACGTCCATTCTTATTT
GATAGTAATTGATATCTACTTAACCTTGTTTTAGAACTGTAGGTTAATTAAGCGAGTATAAAGTACTACTATATAAACTAGTATAAAGTATCTTTATTAA
CTGTGTTAGTTGGATATTGTGGTGGGGTAGTTTACTTTTTGAAGGAGTGGGGAAAGGTTAAAAAAAATAATTGACGACTAGGTTTGGTTGGTATTTACGC
AGGGTGCCATGCAGAAAGCACGGAGGGATAAGGTTCACGATAAACGGATTCCGTTACTTCAACCTGGTGCTGATTAGCAACGTAGCGGGTGCGGGTGATA
TCGTGCGCACGTACGTGAAGGGCACCCGAACCGGGTGGATGCCAATGAGCCGTAACTGGGGTCAGAACTGGCAGTCAAACGCGGTTTTGGTGGGCCAGGC
CCTGTCCTTTCGTGTCACCGGCAGCGACCGCCGCACCTCAACCTCGTGGAACATCGCTCCACCCAATTGGCAATTCGGTCAAACTTTCACCGGAAAGAAT
TTCCGTGTCTGAAAAAACCCTAATCATAATCACCACCCATGTCATCAACATCAATGACATGCTTATGTATATTTTTTTATTGTAATCCTTTTTTTTTCAA
GGTTCCCGCCTTTTAATTACTTATTCCTAGATGGTCGTTTGACTGGATAGTGAGTGACAACTTCTTAATTGTGACTTTAGATGTTGTTGGGTTTTAGTGT
TTTTTTTTTCTTTTCTGATTGGGTGGGTTTTATAATTATAGTTGGGGTGCGTGAAGTTGTATTTTAATTTGTACCGTAGACCAAAGGGGCGTAATAGGAA
TGGAAAAGGCGAAAGGGAGAGCGAAAGGATGAGAGAAAGTGTTGTAGGTAACGCTGAAGTGGCTTAAGCAAAATGGTAGCCCGCAGCTAATTTGCGCTTT
TTATTATAGAATCATGGTGTTATATATATTATTAATGGTATAAATTTGTTCTATGAATTTAACTGC

>Glyma12g12340
ATGGGTGTTCTTCAATCTACACTTCTCTACTTGATCTTAGTACATTCATGCAAGATTGTTGCTTACAAAGACCAAGAGTGGAAAAAAGCCACTGCAACTT
ATGCCAATGACACAGAGGGGTCTCTTATTACCGGTACTACTTCACTTTCTCCTTGGTTCTTCTTACGTAATCTCAGGATGAAAACAGCATCATGTTTTTT
GACAATGTGGTTGTGCTATGTGTTGCAGAAGGAGCTTGTGGTTATGGAGACCTCCACAGGGCAAGTTATGGGAAACACAGTGCTGGGTTAAGCACCATTT
TGTTCAACAGAGGGAGCACATGTGGGGCTTGCTATGAAATCAGGTGTGTTGATCACATCTTGTGGTGTGTGATGGGAAGCCCTTCTGTTGTTGTTACTGT
TACAGATTTCTGTGCTCCAAATTATGGGCTTTCTGTTGATTATGGTGGCTGGTGCAATTTTCCAAGAGAACATTTTGAGATGTCACGGGCTGCATTTGCT
GAAATTGCCAAGAATAAAGCTGATATAGTGCCGGTTCAGTATAGAAGGTAACCAAAATAAAAGCTCCAATGCTAAAGATTGATTAAATTGAGGGCAAAAT
GTGTTTTAGCCTTTTAGGTCCTCTATTCTCAGTCAAAATGGGTCAATACTTATACTTTAAAAATGATGACTTTGGATCTTTTATATTTTTGGTATTTTGA
AATTTTCATCCATCACCCTAACTCTTTTGTTAGCTGTTATAGGGACGAAATTTACTAAGCATAATTCACTGTTATAGGGACCAAAATCATCATTTTTAAA
ATATGCATCCTAACACTAATTTTGAGAAAAAAAAACAGAGAAACCTAAAACACATTTTCTTGCAGAGTGAAGTGTGCAAGGAGTGGTGGCATGAGATTCA
CAATGTGTGGGAGTTCTCACTTCTATCAAGTTCTGATTTCCAATGTTGGTCTGGATGGTGAAGTGTTTGCTGTGAAAGTGAAAGGATCTAGAACAGGATG
GATACCAATGGCAAGGAACTGGGGACAAAACTGGCATTGCAATTTCAACTTCCAAAATCAGCCTTTGTCCTTTGAGGTAACCAGCAGTAGTGGAAAGACA
CTCACATCTTACAATGTAGCACCCACAAACTGGATGTTTGGACAGACATTTGAAGGAAAACAATTTGAGCATGAGTAGATTCAAGAGTCTAAATAGGACA
ACGGGAGGGTTGGATTTGTAACTTGAAGCTGTAATTGTAAACTATGATCAGTGAAATCAGTTGTGAAAGAGCACAAGCTTAATTGTATATTTGCTCATGA
TTCATGATCAAACATTGGTTCTAGCCTAAGCTGAAAATGATGGGAAAAAAGTTGAGCAAAGGGTAACTTATGATCCCTACCCTTAAGATTCCGTTGATCA
AAAGGCAGTCATTGACGGAACATGTAATTATTTGAAAAGAAATGTCCTGTATGAGTAGTCATATGAAGAACATCTTGTGATTTATTTTAGTTGCTTGAGT
TTTTTCTTCCACCAAACTTCTCCATGGTAAGGCTTAGTTTGATTTGAAGTCACTGCTCTGAGGACAAGAAATTCCTGCAGTTTCAACTAATTCCATTTCT
TCTAAGTGCATCTTATAAAGTTCCACTTCCATATTCATGAAATTCTACTAGAGAATATCATAAGATGACAGCGAAAAGATTTGCATCTAAAGCCTCCAAA
TCTGTGGACAATAATCTTAGGAATAAGAAGCTCCTCATTAGAGAAAGAGAAAGATGAACTAGAAGGATAGGCAAAGTGCCTATATGCATAAAATGCAATT
CCATATTACTGATGGGAGAACTGATACAACTATTTACCGGAAAAGAGAATAGAGGCTAAGTAGGAGGGAAGATACAGTCCACACTTATCCTAACTAGGGG
TGAGCAAAATAGATGAACTGAACTACTAAATAACTGAAATGAACTGTAAAAACAGTTTGGGCGAATTGAACTGAATTGAAATGCTTCC

>Glyma12g12350
ATGCAGCTCCACCGTGTCTCCGCCGCATCGAAACTGAGCCTCACGTGCCTCAGCCTCGCCTTGAAACTCGTGCTGTTGTACGCCGCGGAGGCACAGCTTC
AGCACCGTGGCCCCGACCTACATTGGTACCCCGGAACCGCCACCTGGTACGGCGACCCCGAAGGAGACGGCAGTACCGGTAACTTACTATCTCCCTTCAC
AAAATCTCTTATTGTTTTTCGAGAAATTGTTCAATTAGTCTTCGACATATAATTAAGATTTTAATAATCACATAAAGATGGGTTAAGACCAATTTCTCCT
TCTTTTGACATTTCACTCATTAACACACACTTGACTAGTTTTTGTGGTGTTCTTTTGTACTCTAAATTTGAATTGAGATTAATTGTCACATAGGTACAGT
GCGTAAGGTAATTTAAAATAGTTTTATATTTTTATTTGATTATAAATTATTGTTAATATAATTTTTAAAATAATTATTATAAAAATTAAATAATTTTATA
AGTTGTAATTAAATAATTATGTAAATTATTTTTCATTATGAGCGGATAATTCTTTTTCCCTATTTGATATTCTTCTATATAAAAAGTTGAAGTTTCACTT
TAAAAACTCAAGTAATAAATATACACATGAAAGGTTCACGTAGATAAAATTCCAATAAAACTGGGTCTAATAGTTGGAATTTGGAATAATACTTATGAAA
TCATAAGTTGAAAATAGATTCATTGTAAAAAGAATTGAATTAGAAAATTTGTTTGAGATGAGTTAAAAAATGTAGATTTTGATTATGTTGTGTGTGTGTG
AAGGTGGGGCATGTGGGTATGGTACGATGGTGGATGTGAAGCCGTTCAGGGCGCGGGTGGGAGCTTTGGGGCCATTGCTGTTCATGAAGGGGGAAGGGTG
TGGTGCGTGCTACAAGGTGAAGTGTTTGGACAAGAGCATATGTTCGAGAAGAGCAGTGACAGTGATAATTACGGACGAGTGCCCCGGTTGCCCCTCTGAC
CAAACACACTTCGATCTCAGTGGTGCCGCGTTTGGCCGCATGGCTATTGCTGGCGAGAACGGTCCACTCAGAGACCGTGGTCAAATCCCCGTCATTTACC
GCAGGTATGTAGTCCACTGCTCCATGTCTTTCATGATTACAGTGTTGCCAATATGGTTTGGTAGATAATTTTTTACTGTTTGAACTGTGCTTAAAAGTTT
ATTTTTAGGTTTGTGTGTAAAATGAATTAAATATATTTTTAGAGCTTTAAATTTGGATAGTTATTATTTTTAATTCTTCAAAAATAATATTTCTTTTTAT
TAGTCTATCAAATTTTTTAAAAACTACTAGTTTTTTTTTATTCATGTTTATGGTTTTACAATTTGTGATAATTTTAAATGTTATAATAAATATTTTTAAT
TTAATTTTTAAAAAATAATAAATGACGATTTTAAGTTGTTAAAATATTTGACTTGTATGAATTTATCGTCTTTTTTTAACATAATTTTACGGTTTTAAAG
AAAAAAAATAAAATGATGGATGTTTAATTGCAGCAATTTTTTTATATATTTTGGTTATTTTTAATAAATGTAAATAAATTTTAAAAAAATTAAATTAAAA
AATTATGAGACTAAGAATCACCACAAATTATGATATTATTAGTATAAGGAAATAAAGAGACTAAAAGGTAACTTTTCAAAAAAATTAAGAAATTAATAAA
AAGGATCTTTTTAGGAACTTAAAAAAATAATTAGTCAAATTTAAATGAATAAAAACATATAAACATATTTAAACCTATAAAAAATAGTGATAAGGAGAGA
TTAATCTCTCAAAAGATTAGTCACTTGTTTACCATAGGGGACATCCTGACTCCTGTGTTAAAAAAAAACAGTTATTATTAAGTGTTGTTATCCTGAGTTA
AAAGATTTCATTTAAAATAAAATTTAAAAAAAAAGCATTGCTATTTTTACAGTGAGTTTTTCATTTTTTTTTAATCTGTAACAGAATGATTGATAGTTGA
TAAGTTGTCTTTACTTTCCTTTTTAGGAAAATAAGAATACCCAAGTGGGTGGTTATTTTTTTTTTCATTATGGAGTAATTGTTATGTTGCATTATCTATT
TTATAAAATGCTTTTTTCCTCACGTCTGAGTGTCTATATGTTATAGGAGAGAGGAAAATATTTTTTTTCAGGATGATTAAGAAAAAAAACAATAAATATC
ACTTTTGGTTTATGTTTTAATGTTATTTTATTTTGATACATTAAATTTTAAAAAATTTATTTTGGTTCTTTACGTTTTTCAAGATTTATTTTAATCTTTT
ATGTGTTTAAAAATTTTATTTTGATATTTTATGTTTTTAAAAGTTTTACTTTTAATCCTTTATGCTTTTGAAAATTTTATTTTGATTATTTCTTCTTATT
ACGGTTAGCAAATGTTGATATGTCATTAATTTTAAATTTTTAAATAATTAATTTAAAATAATAATGACTAAAAATCTCTATCATCTTTTTAAAATGTAAC
CACCTATTTTTTTTGGTGTACTTCATCTTCTGCAACCTCCGAGCACTACAACCATCATCACCAAACAAATTAGATTTGCAACCTTCCACCAAACAATACC
ATCACCTCCCCTTATTGCCACATTCCGACCCATCACTAACATAAATTAAAAATGTTGGATTCCAGCAATGATGAGAAGGTTTCAAATTTGACGTTATGGG
GATAATTTTAGGTCTTGTTTTAATTTTTAATCGTCATTATTTTAAATTAATTATTTAAAACTTTATAAATTAATAGAACACTTACGTTTGTTAAGAGAAA
ATCAAAAGAAAAGACTAAAATAAAAATTTAAAAAATATTAAAGATGAAAATGTAATTTTCAAAAATATAAATAAGTAAAATAAAATTTTTAAAATTTAAT
GTATAAAAATAAAAAATATTAAAATATAATAGATTAAAATTAATATTTATTAAAAAAAAAGTGAAGATGAGAGTGAAGTTTAGTACGTGAAAAATCATAA
ATTATAAATAAAGGTCTAAGATAGCTGAAGTGATTTACTGCTATTACATATAGTAATATACTGTAATTGTGAACATTGTTCTGCTGATTATATTACTTTT
TTTTGGAGGGGGACTTTGTTATGTAGCATTGACTTTTTGACTAATATTAGTATCATTTTTTTCCCTTCTTTTATTTGGTGTGAAGATTTGGCTTTTTGAC
TCTTTTTCCAGCTTAAAATATTATTATTAACCCAGCTACCCTTTAAAGGAAAAAGGTTACTTTCTGTTTGTGTTTCCCTGTTTGTTTCTATATATCAGAG
TACTACATGATCTGCATCTGTGTGTACCCTTGTTGTTGAGTCCCGAGTGATGTACCGGCCATTTGTTTTGTGGATTAAAGGATAGGAACATTTTAAATAT
TATAATTTTCTATTGAATGAAATTTGTCCTCTGTGATTGTATCTTTTGCAGAACACCTTGTAAATATCCAGGAAGAAAAATTGCCTTTCATGTTAACGAA
GGCTCCACCCCATTTTGGCTATCACTTCTGGTTGAATTTGAGGACGCAGAGGGAGATATTGGCTCCATGCATATACGAGAAGTATGCTTCTTTCTTCTGA
TATTTATTCCCATTAGATTTCTTGTTATTAAAAATAAAATTATAAATTTAAACTATTAAATCATATTTGAATGATAAAAGTTTTTAAAAAAATACATACA
ACTTTTAATTTTGATTATTTGTATATGATCTAGATGTACAATTTTTATTTTTTACAATAACTAATAGTTTTCACTTGATATTCCTCAAGGATCCCATATT
TATATTTATATGAATAAGTTACAATAACAAAGAGTAAAGAAATAGGAGAATAGAAAAAAAAATTGCACGAGAGAAGAATCTTTAACTTCTGATCTCGCAG
AGAATCAGATGCCGTTACAGCTAATGGTCTCTATTCTCTAATGTGGTAATGTGAAATATATGAAAGTGGATAGATTCTTAATAGTATATTTTAATATCTA
GAATGTACACTTGATTTATTTTACTAATAAAGTGCAACGGATGATAATAAATTGCATCTCTGGGACCCTGCTTCTTGAAAAGTGTTGCAGATTTGACCGA
AAGTAACTGCCCAACGGTAAAATAAAGCATTATGGTCATTCACATTTTTTACTGATAATGAAGGAACTAGCATGGTCAGTTATTATAGTCCTTTGTCCCA
AGTATGACAATTCCAAATTCTGGGGACGTGTCTCCTTAGAACACGTGCCTCAACACTATCATCATTGGCACTTTAGGATAGATAGATTATCTTCCAAAGG
TAGACTATCTTCTCTCCTATTAAATATATTATCAGCGAGTTATTCCTGATATACATTATGGTGCCCATTGGCAACTTGCTATGGTAGTGCTTTTCTGTAT
TTTCAGATCTCAAAGCATGTGATATGGGACCAATGTTAAACAGTAACATTCCTCATTTCTCCCTCACTGTATGAAAGGACTTAAAGTTTAGGAACATTTG
GCAACTAAATTACCAAAACAAACTAAACAACCAAGTGGACAAGTGATGGATTTGATTTCTGTTTACAAACAGATTATTAAATAGTGCCTATGCTTGTAAT
CCCTACATATAGTCTCTAGTAAATAGCTGGGGTTAACCCCAATTTGTATTATTTGCAAATTTTACTTATTTAAAAAAGAAGCTTGTTACTTTATTTTATT
CTTAAGTCTTAACATTGTTATTGTATTTTGCTATTGCCAGGCAGGGTCTACTGAGTGGCTACAAATGAATCACCTTTGGGGTGCAAATTGGTGCATTATT
GGAGGACCTTTAAGGGGACCATTCTCAGTGAAATTGAGCTCTTCCACTGGGAGAAGCCTCTCTGCAAGAGATGTTATTCCAACCAATTGGGTTCCAAAGG
CCACTTACACCTCTCGCCTAAATTTCTACCCCTAGTCAGTCACAACCTTTGGTGCAATTGGTACAAGCTCTAGTACACCCAAGGCTTCTTCCCAAAGAGG
GTAACTAATAAGTACATTTTAACTAGTTAAAGTTGGTCACGTCCCATAACGCAAAAATAGGCTTCATGGGCTTCCAACTTTCTCTTTTTTTCCCTCTCTT
TGCTATGTATACATTAGTTTCTCTTCTTTTTATTACCCCTTCCCCCTTTTTTTTATGAAAAGTAGCCATTTGGAGTGCACAAGGGCATCCAATGGTCCTT
CTTCTTTCTTAATATTTTTTTTTTTTATATTGCTTTGGTATACCTACTTTTCTGGTGTGTTGTAACTGCTGGTAGTAAATGTAATGTAGCCCTCTCCAAA
TCGGAGAGAGAGCGTGTAGTTTAGCATCCTTTAATTCCTCATGGGGTTGAATGTGTGTAGTGATTCCATTGTTTTTTTTAATGGATATTTTCTCTGGACC
CACGAATGTCTTAACTTTCATTGTGATGATCTCGTGATAAAACCTACATTGTGGGTCCTCATGGCTAGTATCCTTGTAAGCTCTTATTGCATCAATTATT
TTC

>Glyma12g23200
ATGGGTCCTCTTGTGATTTCTTCAAGGTTTCTTTGGTATTTTTGCTTTGTTCTAAGTGCAGTTAGAGTAGTCCACGTACAAGCTAATAACGGTTGGCTTA
ACGCTCATGCAACGTTCTATGGGGCCAATCAAAATCCCACCACCCTTGGTAAGTCATTTTTAATGTGTAGAATCTTATATAACTTGTACACCTAACTTTC
TTGCATGGACATGTTAGTTTGATCTATATGTATATAACCAATATAATCACGTTAAACATCGTTCATTATATTTGCATTGTAATATGTCCACTCTCATTCT
TGATAGGAAATTAAACTTAATCGCAAATATTGCACCTGGACCTAAAAAGTTTTTTTCTCCTTCATAATATTTTATTTTTTCTTAAAACAAAAACGATTCT
CTCACACCCTTTAGGAGGTGTGAGATCATGTGTATGGAAAAGTAAAAAAGAAAAGAAAATATATGATAAAAAATTATAACCATCTATTTACTCTCTTTCA
TCTTATTTCTATCCATTTTTCTTTACATATTATTTTTTTATTATATTATTTATCATATCTATCACTTCTTTTCACCTTTTTTTTCCCTTTTCTTTCTATC
TCTTTTTTTTCCACCCACGATTCACACTCCATAGTTTTTATTGACACCTTATAATAAATAATGTAATGATAAAATGAGACAAACAAAAGAGAAAGAGAAA
AAGGAATATTATGAAAGAAATAAAAGAGAAATGGGACGTAAAAAATCAAAATTGTATTATTCTTCAAATAAGACTTGTATTTTTCTCCACTCGTGTATCT
ACTCCTCTCAAAATTAGCTAAAAAGTTATTGGCGGTAGCTTTCTTGGTGTTATTTCATACCAAATAAACAACATTACTGCTTTGCATCACAAGACAACTA
TAAAAAAAATAATAATAATACAATGAATACAAACATTATAAAGCATGTGGCTACGATGAATTAATTTTGTAACATTATATTTACAGGGGGAGCATGTGGC
TACGATGACACCTTTCATGCTGGGTTTGGTGTGAACACCGCAGCAGTCAGCACCATGCTATTCAGAGACGGGGAGGTTTGTGGTGCATGCTACCAGGTGA
TGTGTGACTATAGGGCAGACCCAAAATGGTGCCTTATTAGTCGCGGGGTGACAGTAACCGCCACAAACTTTTGCCCTCCGAACAACCACGGAGGGTGGTG
TGACCCCCCTTACCATCACTTCGACATGTCTATGCCTGCTTTCTTTCGCATTGCACGACAAGGCAATGAAGGCATTGTTCCTGTCCTTTATAGAAGGTAT
ATATGTAGTAGAAAACACTTCCATCTTCTATCATTAAATTAAGAGGAATGCTAGTAATATTTCTTTTAACATAATCTCTATTATTTATTATTTATTGAAA
ATCATAATTTTACTGAGGTAAATCCTAAATCCTAAACGAGAAGTACAACTTATCAAATCTTTTAATTTTTAATCAATTTTAATCAATAATAAAAAGTGTA
ATAGGAAGAGAATATTGCTAACATTTTTCTGAATGAAACCGTGTCAACAAAATTATATAAAATTAATGCAAAAGAATAGCCTGATTTATTGACACTTTTA
TGTCTATAAAGAGAAATCAATATACTTTTAGATTTCAAGATTAAATAATTGATTTGAAATAGCAAGTGGAGGAATATTACAACATCTACTTGAATCCCAT
TCAACTTTCAAAACTGAACTATGATTGTGTTACATTTTTTATTCTGATCTTTACATTATTGATAAAGAGCAATATTTCTTTGTTTGCCTTTTATCTCGAA
TCTTATTTTTTTTAAACTATTCTTTTTTATATTTAGTACCTATTTGGTTAACTTACTATAAATTAAATAAATAATCATTCTATTATCAGCTTTGTGCTTG
ATAAAGTTTTTTAAAAAGGAAAAGTACAGTTTCATAAGAATTAATCGTTTCTAAGCATGTGTTTTCTTTATTACCTATTTTTATTCTCTTTCTTTCCATT
ACATGTCTCATCATATGGTTTTGTAATGCAACTCATTATTTATATGAATACAGTAAATGAGCTAGATCTATCATCACAAGAATGTGAAACACTAATTTCT
TTCCATTACATATCAAGTTACAAGACTGACATTTAATAAATAATGTAAAGGGGTGTAAAAAAGAAGACATGAAACAAATATTTTTCTTAATTGATCTACA
TACACATACAGCGATTGATCTTGATCTTCCTTCAATTACTTGATCAGCCTACCTTGCTTACATTTTGAGGTTTAAAAAGTGTAAAAAAAAAAAATGTTAA
TATGCTGTATGCTTTGTACCAAAGAGCAAAACAAAATTAACACCAATGCAATAAAAAAAGGATATTGAAAAAACAAAACACCATCACTTATTTTCCGTAA
TCAAAACAAAATAGCAATTGCAATTGATCAACTATGAGGTGAGGAAAGTGAAGGGTTAAAAACCAACTATTCTGAGTATATTAGATCATTCTCTTTTTTT
ATCCGGAATGTTAGTTGTTAGTTTTTATTAATAGAGATATTCAAATCAACAATATCTCTCCTCTTTCCTTCTCCTTTCACGAAGCCAAAGATCTTATAAC
TCATTGATTAATCACTTACATATAATTAATTTCCATTTCCATTTCATGTACTTGATCTGAAGGGTGGCATGCAAAAGAAGAGGGGGAGTGAGGTTCACAT
TGAAGGGGCAATCCAACTTCAACATGGTGATGATATCCAATGTTGGTGGGAGTGGGGATGTGAAGGTTGTGTGGATCAGAGGATCCAGAAGTGGGGCATG
GCTCCCAATGCACAGGAACTGGGGAGCCAACTGGCAGAGCAGTGCAGATCTCAGAAACCAAAGACTCTCGTTCAAGATGACATTGGTTGATGGGAAGACA
CTAGTGTTCCTCAATGTGGTGCCTTCCACTTGGAGGTTTGGACAGACTTTTTCATCCAAGAGTCAGTTCTTTTAGCTCCTCCTTGTGGTGATAAGAGAGA
CACCATTACACAAAATTAGTTAACATGTCCACAAACATGCTGTTTTTGAAAAGGCTGGAGTGGAGGATATACATTATCTCAATTCTCACATCATACTTCA
TACAGTTTCTTCTATTTTTCTTTTGTTAATTGATATTGTTTAAGGGAATTCAATAATGCAGTCGTGCAATGGTGCTCAGGATTATACTCTGCACGCGGCA
GAGTCAAATGTGTGGTTGTAAAATTAAAATGCTCCAATTTTTGGGAGTATTTAAGTGTTTGTTATTTCAATATTTACATAGCATAAGAAAATGGTGATGA
CATGATGTTGAGAAAAA

>Glyma12g33070
ATGCAGTGCCACCGCGTCTCCGCCGTGCTTTTTCTAAGCTTATGCTTTAGAATTGCGCTAGTATACGCGCAAGGAGAGCCTCATCTCACTGCTCTGGACC
AACATTGGTTCCCGGGAACCGCCACGTGGTACGGCGACCCCGAAGGTGACGGTAGCACCGGTAAGGACTAAAACACTGACTCGCCGAGTTTAATCAATAA
TAATGCAAATGCAACACCAAAGTTCAACTAACAATAGACTATAGTTACTTATATGAATTACACATGCAACCTCATAAATTAATTATGTTAAAAGGTTGAT
AATTAACATTATTAAAATACACTTACGAACACATACACTTTATGTGTTAAAATTTATTACAAATAGTAGAAAATAGAGTCGTACGTCTTATTTAACTAGT
ATATTTCAATGAATAATAAAATGTATGTGAGAAGCTAACACTAGTGTTTGGTTACGTGAATAATGTTAATGTGTGGGAACTGAAATTGGTGAATTCAGGA
GGGGCATGTGGGTATGGTACGTTGGTGGACGTGAAGCCGTTGAAGGCAAGGGTGGGAGCAGTGGGGTCAGTGCTGTTTAAGAAGGGGGAAGGGTGTGGTG
CTTGCTACAAGGTGAAGTGTTTGGACCATAGCATATGTTCGAAGCGGGCAGTGACGGTTATAATAACGGATGAGTGCCCGGGCTGCCCGTCTGACCGGAC
GCACTTCGACCTCAGTGGCTCTGCCTTTGGCCGCATGGCAGTTGTGGGTGAAAACGGTCAGCTCAGGAACCGAGGTGAAATCCCAGTCATTTACCGCAGG
TACGCATGACATGACATAATGTGTACATTTTTTTCTCTTTTTTTCTTTTCTTAACCTTGTTGCACTTGAAAGAGCCGTTACATAATCATTGGTATCAGTG
AAATTGAGTTGTGATATGGAAGAAGAATTTTATATGATGAGTTTTGGTCAATCTGTGCAGTAGAAATGTTCAACAGAAGACAAAAAAGATAAAAACGTTA
GCATGATCAGAATGACTGACTCTTTTGTCTTGGTTAGCAAGTGATTTTTAGTTTTTCACAAGGACACTTTTTTAACCCGAGTCAAGTAACTCGGGCTGAA
AGAGAAATTGTGTTTGTAAGATAAATTTGTATAATTTTTTTGCACTAAAAAGAGGGGGATACAGAAATGTAAGAACATGGTTGATGTGATAAAGAAAGAT
GAAAAAAATGCTAAGAAGGCATGTTTTGTATTTTTTTTTAGTTTTAATTCTCTGGTTCAACGGTGAAAAAAAATATTAACTAATCTAAAATTTAGTTCAG
TCAAAAAATAAGTAAATATAATATAACTAATAATTATTTTCACCAAAAATTAAATTTAAATACTACTCAAATAATTCAACTTTAATTTTCACATATTAAT
TACTTGTCTCCAATCATAAGATATTTTAGAATGTAGTTGTACGACATTTTTCAATTGATAATTTGCTTGGGAAGTCAGAAGTATTGCGGTTTGTCTTTTG
GTATTTGTTGCTGCAGCATTGACTATTGTTTTGTTTTTCTTTTTCTATTTGTGGATTCAAAAAGATGGATAAAAGGTAGAATTCAAAGGATGGGTTGAAA
AAAGCATGCTGAAGTTACCCTTTTGTTTTGTGGATTAAAAAGGAAAGGAAGATTTACACTGAATGACCTTTGTCCTCTGTTATTGTATTTTTGGCAGAAC
ACCGTGCAAGTATGCTGGCAAAAACATTGCCTTCCATGTCAATGAAGGCTCCACTCCTTTTTGGCTATCCCTTCTGGTGGAGTTTGAAGATGGAGATGGG
GACATTGGCTCCATGCATATACAAGAAGTAAGCTTCTCTTTTCTGTTTTGTTGATATTTACTTGCTTAATTTTTCACTATACATTAATTTATTCCTTAAA
ATCTCAATTTCCAACCAACATTCATATCTAGCTAGAAGAATATATACTACTACCAGAATAGCAAAATGAAGAAAGATAGTTGAACCCCATAAGAGTGAGA
GAGAAGAAATCTTGAACTTCTGGTGTCCATAAAATCATATTGCAACTACTGGTAGTAGCATCTGATATCTACAAGAACGTGATGAGATACTCCCTATATT
TTAATATTTCATATATAGCTAGAACGTACAAATGCTTTACTTAATTAAAGTGGAATACATAGTAAACTAGTAATAACATCTGGGCCCAAGGAACTGTCAT
ACTCGTACCATCAAACTGATTGCGTACATTAGGTGGAGCTATTAAATTATCCATCGATTTCAAGTTTAAAATTGTGGAAATGTAGTTACATTAAAAATTA
AGATGAAAAATGTAGTACCATGCTGGTGATCCTAAAGAATAAAAAAGAGCAGAGAAAGCTTGGACATGGTTAGGACATGATTCGGTGGACAATTCCAATT
CCAATTCCAAATGTTGTGGATGTCTTTTCAGATCACGTGCCGGTGCTATGCAGTTCCATCTTTTGTACTTTACATTGGAATCATTGGATTATATGCCAAA
GGTTGTAACCCATTTCTATCCTATTAAAAATACACTATCCAGAGTGTTATCCTTACATCATGGTCACCATTGGCACCCAATGTTCCTCTTGTGGTGCCCT
TTTCCTATATCTTTTGAACTAGAAGCATGTGACATGGGACCTCTAAAGAAATTCCTTTCCCCATTTCTCCCCCACAATAAATAATATCTGCTAGGTAGGT
CATAGGTGCATGTGTCAGATCAACCCCAATTTGAATTTCACTTGCATTGCATTATTATTCTTATGATACTGTTGCAACATGTACACTATTTTTTTTCTTT
TATCTCTCTGTTACACTTATCTCTATTATTATATAAAAAAAGAAAACAGCAAGCATATACAAATACAATTTCTCTTCCAATTTCACATACACAAATGGAG
AAAACTTAGATAGAGTTACTTATACTTTGGTTGTGTTTTTCTCTAATTAGAATTGAAGTTTTATCTAAATAATTTGCATAATTATTTAATAAAAACTTAT
ATTTCGTATATTATTGAGATGAAACTTCAATTCTAACAGGAGAATAACACAAACTGAAATTTTATGTAAGTTTTATTCAATACAAATTTAAAAGAAGGAA
CAATGAGATTAATTTTCTTTTATTGTGATTGGAAATTGGTATTGGCAGGCAGGGTCGAGTGAGTGGCAGCAGATGAATCATGTATGGGGTGCAAATTGGT
GCATTGTTAAGGGGCCATTAAGAGGACCTTTCTCTGTTAAACTAAGCACATCTACAGGGAAAAGCCTCACTGCCAAAGATGTTATTCCAAGCAATTGGAC
TCCAAAAGCCACTTATACCTCTCGCTTAAATTTCCTTTCTTAGTACAAGGTTTCCAACTGAACAATCACCAACACCAAGGCCCTTCTTCCCAAAGGGAGA
AAGTAATTTAATAAATCACCATTTACCCAGTTAAAGTTGCTCAAGTTCCACAAGGCAGAGAGTCTTCTTGGCCTTTGAGTCTTTGTGTTTTTTAATAAGA
AAGAAAAGTAGCCGTTGAGTGTACAAGGCCATATCCAATGATCTTTCCTTTTCTTAGTTTTATCTTTTCGCTTTTGAATACCTATAATTTTGTCATTTTT
GTGGTGTGCAACTGTTTGTACCAAGAAGTCATGGTATTATTGGTAGCCCTCTCCAAAAAGGAGGGAGAGCGTGTAGTGTAGTATCGTAGAATGCGTGTAC
TGGGCTCAGTGGGCTTCAAATGAATGAATATATAAATTTTAGAACCAGT

>Glyma13g37395
ATGCAGTGCCAGCGCTTCTCCGCCGTGCTTTTTCTAAGCTTATGCTTTAGAATTGCGCAAGTATACGCGCACGGGGATTCTGATCTGGACGAACATTGGT
ACACCGGAACCGCCACGTGGTACGGCGACCCCGAAGGCAACGGTAGCAACGGTAAGGACTAAATTAGATTAAACACAGACTCGGCGAGTTGATTATTATT
ATGTAGGTGAATGTTAATGTAGATTGATGAGCACGTTAACGTTCAGGAGGGGCATGTGGGTATGGTACGTTGGTGGACGTGAAGCCTTTGAAGGGAAGGG
TGGCAGCAGTGGGGCCAGTGCTGTTTAAGAAGGGTGAAGGTTGTGGTGCTTGCTATAAGGTCAAGTGTTTGGACCGTAGCATTTGTTCCAAACGGGCAGT
GACGGTTATAATAACCGATGAGTGCCCGGGCTGTCGGACTGACCGAACGCACTTCGACCTCAGTGGCTCTGCCTTTGGCCGCATGGCGCTTTCGGGTGAA
AACGTTAAGCTCAGAAACCGAGGTGAAATCCCAATCCTTTATCGAAGGTACTCATAACATCATAATGTCTACATTTTTTTCTCTCTCTTTTTCGGCTTAA
CCTAGTTTGATTGTATTTTTGGCAGAGCATCATGCAAGTATGGTGGCAAAAACATTGTCTTCCATGTCAATGAAGGTTCCACACCTTTTTGGCTATCTCT
TCAGGTGGAGTTTCAAAATGGAGATGGGGTGATTGGCTCCATGCATATACAACAGGTACGCTTTCTCTCTTCTGTTTTGTTCATATTTTACTTGACATCA
TTTTTAACTATACATTTATTCCTTAAAATCTCAATTTCCAACCATTTACCGTCATTCACATCTAGCTAGAATAATATATACTATTACTAGAATAGCAAAA
TGAAGAAAGATAGTTGAACCCCATAAGAGTGAGAGAGAAGAAACCTTCAACTTCTGGTGTCCATAAAATCATTTACAACTACTGGTAGTAGCATCTGATG
TCTACAAGAACGTGATGAGATACTCTATATATTTTAATATTTCATATATAGCTAGAACGTACAGATGCTTTACTTAATTAAAGTGCAACACATAGTAAAC
TAGTAATAATCTCTGGGGCCCAAGGAACTGTCATACTCATACCATCAAACTGATTGCGTACATTAGGTGAAGCTAATAAATTATCCATCGATTTCAAATT
TAAAATTGTGGAAATGTAGTTACATTAAAAATTAAGATGAAAGCATGGACATGTATGGTTAGGACATGATTCGGTGGACAATTCCAATTCCAATTCCAAT
TCCAAATGTTGTGGATGTCTTTTTAGATCACGTGCCGGTGCTATGCAGTTCCATCTTTTGTACTTTACATTGGAATCATTGGATTATATGCCCAAGGTTG
TAATCCATTTCTACCCTATTAAAAATACACTATCCAAAGTGTTATCCTCACATCATGGTCACCATTGGCATCCAATGTTCCTCTTGTGGTACCCTTTTCC
TATATCTTTTGAACTAGAAGCCTGTGACATGGAAACTGTAAAGAAAATTCCTTTCCCAATTTCTCCCCCACAATAAATAATATCTTCTAGGTAGGTCATA
GGTGCATGACTTAGATCAACCCAATTTGGATTTAACTTGCATTGCATTATTATTCTTATGATACCGTTACAACATGTTACATGTACACTATTTTTCCTTT
TTCTCTCTGTAAAATTTCTGTGTCATAATAAAATATACAACAAGCATATACGTTATACAAATATAATTTCTCTTCCAATTTCATATAGACAAATGGAGAA
AACTTGGATACAATTAGTTATATTTGGTTGTGTTTTTCTCTAATTAGAATTGAAGTTTTGAATAAACAATCTGCATACTTGTTTAATGTAAACTTTTATT
ACATGTATTAGTGAGATGAAACTTTATGTAAGTTTTGTACAATACAAATTCAACAAAAGGAATAATGAGATTGATTTTCTTTTATTGTGATTGGATATTG
GTATTTGCAGGCAGGGTCGAGTGAGTGGCTGCAGATGAAGCGTGAATGGGGTGCAAATTGGTGCATCATTAAGGGGCCATTAAAAGGACCTTTCTCTGTT
AAGCTAAGCACATCCACAGGGAAAAGCCTCATTGCCAAAGATGTTATTCCAAGCAATTGGGCTCCAAAAGCCAGTTATACTTCTCGCTTAAATTTCCTGT
CTTAACACAGGGTTTGCCAACTGAACAATCACCAAGGCCCTTCTTCGCAAAGGGAGTAATTAATAAAGCACTTATTACAAAGTTGAAGTTGCTCAAGTTC
CATAATACAGAGAGTCAAACTACTTGGCCTTCGTGTCTTAGTGTTTTTTAATAAGAAAGAAAAGTAGCCGTTGAGTGCACAAGGCTATCCAATGGTGTTT
CCTTTTCTTAGTTTTATTCTTTTGTTTTTGTATACCTATAAATTTGTCATTTTTGTGGTGTGCAACTGTTTGCACCAGAAGTCATGGTATTATTGGTAGC
CCTCTCCAAACAGGAGAGAGCCTGTAGTGTATCTGATAGGGAAGCATACACAGCAACAGAAAACAGAAACAAAGAAGCAGAACCAGAGGTGCAAATAGTG
AAGCCCAAAAGAAAGATTAAGAAACCAGCATACCTCAGGGATTTGGTTTAGAAGATTAGCTGTGCTAGGAACAGGATCTTGCTAGGAATAAAAGTTGTCT
GTTATCAGGGGACATCCCTAACAGATTTGGGCATTTTGTAATATTCCTGTAATCACAAAGAGACAAATCCTGCTAGTAAGGAATCATTATAGATAGCCAT
GTAATAAAGCAAGTGGAAATCAATGAGAAATATAGAATTCCTCTC

>Glyma13g41160
ATGGGTGTGTTCAGTACAGTGCTGCTGTGCCTTATGTCCCTAATGTGGATGGTGGATGCTCGAATTCCAGGCGTATACTCTGGCGGCGCTTGGCAAAATG
CTCACGCTACGTTCTACGGAGGATCCGATGCTTCCGGCACCATGGGTATGTACTTGTGTAGTACTATGTTATGTAACAAGTAGAAAGAAAAACTGAGACT
TTGTTTTGTTGTGTTCAGGTGGAGCATGTGGGTACGGGAACCTGTACAGCCAAGGGTACGGAGTGAACACTGCAGCGTTGAGCACGGCACTCTTCAACAG
CGGGCTGAGCTGCGGAGCGTGCTTCGAGATCAAATGCGCAAACGACAAGCAGTGGTGTCACTCCGGCAGCCCTTCCATCTTCATCACCGCCACCAACTTC
TGTCCCCCTAACTACGCTCTTCCAAACGACAATGGCGGCTGGTGCAACCCTCCTCGCCCTCACTTCGACCTCGCCATGCCCATGTTCCTTAAAATCGCCG
AATACCGCGCCGGCATCGTGCCTGTCGCCTTCCGCAGGGTGGCATGTAGGAAGCATGGTGGGATCAGGTTCACAATAAACGGTTTCCGTTACTTTAACCT
GGTTTTGATCAGCAACGTAGCGGGTGCAGGGGATATCGTGCACGCCTACGTTAAGGGATCACGAACGGGGTGGATGCCAATGAGCAGAAACTGGGGACAG
AACTGGCAGTCAAACGCCGTTTTGGTGGGTCAGGCTTTGTCCTTCAGAGTCACCGCCAGCGACCGTCGCTCTTCCACCTCTTGGAACATTGTTCCATCAA
ATTGGCAATTTGGTCAAACTTTCACTGGAAAGAACTTCCGTGTCTGAACACCCCCTTTACTTTCTTAAGATATATAAAATACAAGTTTATTTTCTTTTTG
TTTGGGTTCCCACCATTTATCTATTTCCTGATCTTTTTTACTGCAGAGGAAGAAACAAAAAAATAGTCAGTGACAAGTTTTTTTACTTTTGCTTCTCATT
GGTGGGTTTCATTTTTTTAATTAATGTATAATTGATGATTCCCGGGTGAAGTTTTGCGTTCCGATTAGTGTAGGAAATGCTGAAGCGGCTAAGCAAAGAG
GGTAGCCCGCGGCTAAATTTTACAGAATGATGCTATTGTATTAACTAATATATATTGTTCCGTCATGGATCTAGGAAGCGTGCTTTACTTTACGCAAAAG
CTCAGATGGGAACAGTATTTGGTTTGTTTGGGTGGGGTGTATAATGTTTGTCGGAAAAACCCAGCTGCAGACTTGTCTGGGATTTAATGCGTGTTTGTCA
AAAATTAATTCTTTCATGGTGTTTATTGTTTATGGTTCTAAGGAACATCTAGCACCACAAGCA

>Glyma14g07360
ATGGCTTTGGTTAACCTTTCTTACATCGGCATTGTGACCCTTATAACCCTTCTGGCTTCCACCGAGGCCAGGGTCCCGGGCGTGTACAGCGGCGGCGCGT
GGGAGACCGCGCACGCCACGTTCTACGGCGGCAGCGACGCGTCGGGGACAATGGGCGGCGCGTGCGGGTACGGGAACCTGTACAGCCAGGGGTACGGCGT
GAACACGGCGGCGCTGAGCACGGCGCTGTTCAACAACGGGCTGAGCTGCGGTGCCTGCTTCGAGATAAAGTGCGCGAACGACCCCAGCTGGTGCCACGCT
GGCAGCCCCTCCATATTCGTAACCGCCACAAACTTCTGCCCCCCAAACTACGCCCTTCCGAACGACAATGGAGGGTGGTGCAATCCTCCCCGGCCCCACT
TCGACCTGGCCATGCCCATGTTCCTCAAAATCGCTCAGTACCGCGCCGGCATCGTCCCCGTCTCTTACCGCAGGTCAAGTTCTAACCTTTCATCGCTTCT
CTCTTTTCTGTTTCACTCTCCAAGCTTCACACTTTTCTTTTTTAGTTTGAAAAATATTAACACTTTCTTTTGTTTTTTCCCACCTTCTGTGTTATTTTCT
ACTCTTTTGAACATATTCTCATATAGTATTATTTATAATTGATTTCATCACAAATGTAAACAGTATATATATATATATATATATATATATATATATATAT
ATATATATAATATGATTTTTTTTTGTAAATATATATTACTATGTAAAGTTTTTATACTATTAATTAATTAAAAAATGTCAGTGCTACAATTCTTAAGATA
ATTAATATATTAATTAATTTATCATCAGTGAAAGTTTGTAGTTTTACACAATTGTAGTAGTTTTACTTTTACACTATTGTTATTTCATATAAAAGCATTT
GAGGAGTGAAAATAATTTATACTGTATTTCAATTAAATTCATAAGTTTAAAAATTGTATGTGATGGATATATTTGTTTTTCTTCATGAGTAATGATCTGA
AAATAAATGATTGAGAATATAATGATTTAAAAAACATAAAATAAATTGAAATATTGTAAAAATTAAAGAATGGAAGATTTTGATGTTTTGTTTTTGTTAT
TTTTATAGTTGTTATTGAAGAAAAAAAAATATAGACAAACTCGCTTGATTGGCTTTTGGGCATGTCGAAAAGATTCGTAATTCGGAAAAAGTGAAAACTT
ATCATAACCGTTGATGGTTCATTTGAGTTGAGTAAATCGTTTTGGTGGGTCCCATCTAGAAAGAGTGAACCTGAACCGTTCATCTGAAACCGGTTCAGGA
TTTTGACAAAGGTGCACCTTTTGGCGCGTAATTGCACGACTCTGGAAACCAACCAAAATTCAGATTCATCTTTTTATTATTTCGCGTTGAAACTCTATTT
GTCCTCATGGTTGTGTTTAATTACGAATAGTGCCCTTGGTGAGCGTGATTGGGTGCGGTGATGTGCAGGGTGCCTTGCCGTAAGCAGGGAGGGATGAGGT
TCACGATCAACGGCTTCCGTTACTTCAACCTGGTTTTGATCACCAACGTCGCGGGCGCAGGGGATATCGTGAGGACGAGCGTGAAAGGGTCAAAGACTGG
GTGGATGAGCATGAGCCGCAACTGGGGTCAGAACTGGCAGTCAAACGCTGTTCTGGTTGGTCAGTCACTCTCCTTCAGGGTCACAGCCAGTGACCGACGC
ACCTCCACCTCCTGGAACATTGTACCCGCCAATTGGCAATTTGGTCAAACATTCACCGCCAAAAATTTCAGAGTCTAATAATTACTGTGTTTGATGGTTT
TTTTGTTAAATTGTTTATTTAATTTTTATAATTTTTTTTTTAGTTTTTATAGTTTAAAAGTGATTTTTTTTAATTTTTTTAATTTATATTTTAATTTTTT
TAGTCTCTGGAATCATAAAATTATAAAAATTAAAAAGATCACTTTTAAAATTACAGAGACTAAAAGAGAATTAAAATATAAATTATAAGAATTAAAAAGA
TTATTTTTAAATTATAGAAACTAAAAAAATAAAAATTATAAAATTATAAGAATTAAATGAATAATTATAATTTTTTTTTGAGTAGTTTTGAATTTACCTT
GGGATGTGGATATAAGGGAAACCGCGAGAGAGAAAATAATGGTGGGAAAGTAAAGTAAGTTGTGGTAGTGATTAGTCAAACTTTTTGACTTTTTCCTTTG
TCTTGAACGAAGAAATTGGGGTTGTCTTAGTATACGTGTTTGAAGTTTTATAGTAGGATTCTAGAAAATGGAGGGAAACTTTATGTAAGGGGCTGAAGTG
GCTTCAAATGCATAAGCCCGCAGCTATGTTTCTTATATTATAGTATATTTATATATATATATTGTATGAAAAGATCAAGTGTGTTTAAGAAATTTTCTCT
TTTGCCTCCAACTACGTATATGATTTGGTGAAGTGATAAGCTACTAATTGAGATTTGACAAGTGTGTTTGATGCATGCATGAGATGTTCTTAAGTTGTTA
AGCACGCTTGCCTGCGCCGAAAAGCAAAAAGAGAGAGAAAAAAAATTATGCGAATGGGTGCTAATTGACCGTATTTGTCTTTTCATAAA

>Glyma14g38430
ATGGCACCCCATGCATCTTCTTTTGCTCTTGTTCTTGTCATTTTTCTCTTTGTTGAAATGCACTTCCACGGTGCCACTGCTGACTATGGCGGCTGGCAGG
GTGGTCATGCTACCTTCTATGGTGGTGGTGATGCTTCTGGCACAATGGGTGAGTTTAGCTTCTTTCTTTGCTGGCAATTTTTTTTTTTTTTTTTGGTTTG
TATAGAGGATGGAGCCATATTATGGAATGATGTGGTTATTTCAAAAGTTCTTAAATTTTTGTGTAGCCAAATAATTATGAATAACTATCTCCAAACAAAA
TTATTGGGTATTCAAGACTATTACAAATATGAAACATTGACAAATTAAGACTTTTATTTAATATTATTTTGTCTTCAATTTCTTAGACATCTATTGATCT
TGACTATCTTAGTAAATATCTTTTAGGGCAAAATTTCAGTGATTTTACTATTGCTTTCTGATTTGAATTGGAGTTTTACTACTATAACTTATATAACGTA
GGTTTGCATTACAAGTTATACCAAGATCAAACTCTAATTCTAGTTAGAGAACCAAGGGATTTAACTCAGTTTTGAGCAATATATATGAGTTATTATAAAT
TTGTTAGTACCTGCTTTTGATTCCTACGAATAAAATAAAATCTAATTAGAAAATAACACAATAAAACATTTAAAGAACTGTATCTAAGTTTTGTTCTATT
TTCTCAGTTCACAGATGGTAAAGTTTACTTAACCCTTTTTGTTTGGTACATGCAGGAGGTGCATGTGGCTATGGGAATTTGTACAGTCAGGGATATGGAA
CCAACACTGCAGCTCTGAGCACTGCTTTGTTCAACAATGGCTTGAGTTGTGGGGCATGTTATGAAATGAGGTGTGATGATGATCCAAGATGGTGCAAGCC
TGGCACCATTGTTGTCACTGCTACAAACTTCTGTCCTCCAAACTTTGCTTTGGCCAACAATAATGGTGGTTGGTGCAACCCTCCTCTGCAACACTTTGAT
ATGGCAGAACCAGCCTTCCTTCAAATTGCTCAGTATAGAGCTGGAATTGTGCCTGTGGCATTTAGAAGGTACGTGAAGCCATAAACATGATAATGTTCTC
AAAGCTTAGAGGTTCTATTGATTCCCTTACAGCTATACAATTATGAATTATACTAACTATATTAATTCAAGAGTAAATTTTGAAAAACAATTCTACCCTC
ATTCAAGACCTAATAAAGATCAAGCACTTGTTTCTTTGTAAATTGTAACTCCCGGCCTATTCATCACCATTGAAAATTGTAGTTGCTTTTACCTAACCTC
AATTTCCAGCTTATATGTCCATGAATTTGAGCTTGCGTGAAGGACTTAATCTTCCCACATTATGTTTGTACCCTTGTTTTTTAAGGGTGTTGATAATTAA
TCAAAACTATATAAATATTAGTTATATTTATTCTTTAAAAAGAATAAAGTGCTGATAAAAATAATCTTAACAATGTGTTTGGATTATGTTGGCAAACTAT
GGTTTGATTCAACAGAGCTGCAACTCTCTCTTTTTTTCAACTTATACTCAAATCACAGTATGAAACCCAAAATTATGTTAAGAAAATAACTCAATTGTTT
TGCTATATTTATGAATGAGAAACTCTGTTTGCATTTTCCAAACTAAGTTTTGAAGTGTTCAAACTGTAATCCATCCATGCACAAAACTTGTAAAACAACT
TATATAATGATATTTTCAAGAGATTAATTTAGTGACCAAAATTTTAAAAGAATAACAGAATGACACACTTATGAATCTATGATTCATGCTTATCTTTCAA
AATCACATTTCTTCATCATGCTCAAGTTTTCAACTCCCTTTCTCTACTCAAATTACCAGCTACATAACACAATTAATCTCTTTCCTTTTAATGAATAAAA
TGTCTCATCCATTATGATTAGTTTTCTATAGACTATCAAATTGGAGCACAGACACTAATTCCTTAAATCATCTATTTTAAACTTTTTTTTTTCCTTGTAC
TTGAAATCCTTAATTATTTGATGATGATAGAATAGGAGATTGCATTTACCTTGTTCTAGTTTCCCACCAACCTACTTACAAAGCTTTTTTTTATCTCTTA
TTTGGTGATGATGACAGAGTGCCCTGTGTGAAAAAGGGGGGAATAAGGTTCACAATTAATGGCCACTCTTACTTCAACCTGGTTTTGATCACCAACGTCG
CGGGTGCAGGGGATGTCCATGCAGTGTCCATCAAAGGGTCCAGAACTAGCTGGCAACCCATGTCAAGAAACTGGGGGCAAAATTGGCAGAGCAACTCCTA
CCTCAATGGACAAAGCCTCTCTTTTCAAGTCACCGCCAGTGACGGTAGAACTGTCACAAGCTTCAACGTGGCACCATCTGATTGGCAGTTCGGTCAGACC
TTCCAAGGGGGTCAGTTTTAGGAGGAAAAGGAAATAGGAATGTTAGCTACACACATTTTATTTTGAAAAAAAAAAATTGTGATGGATTAAAATTTGTTAA
AGATTACGAATTTGGGAAGTCTCATATTTAAATAAAAAAAATTATTAAATAAGATGTAAAATTTATTAAAATTGGTAATTTTTAATCAATTTTAATAAAT
CATATAAAATGTATAAAAAAAAGAAAGTGTCAGAGAGTATTATTATTACCATTTTTAAAAATAATTGTTGATTATTAACTTGTTTTAGTAAATTGAAAAT
GTAATTCATAAATTATAAAATGTGTTTATATATATTAATGTGGAGATTAGTCGGAAATATATAGTTCCAGACTATATAATAATGTCTCCAAATTTAGACT
TTGCAATGTGGGGTAGGTTAATTAAAAAGCTTGTAGGTATTGTTGATGGAAGACTAGCCGAAGAATCTTAAGAGAGGCATTGATTCTTGCAGCTGTGTGA
TTCTGTAAAGTAGCTGAGGTGATTTATAGCATATGTATTATGGCACATGCTGGGGACTTCACAAATGTACTGTTATATTGAATATTGAATTCCAATTAAA
ATTAACTTCCAAT

>Glyma14g39120
ATGTCCAAAATGTTGGCACTCACAGTATCCATTATCCTCATCATCACACTCTCTTCTTCGCCATTAGTCACCTCTCACTACTCCTCTCCTTCTCTAGAAG
CCTCGCCGACCTTCTCCGAATGGCGATCCGCGCGCGCCACCTACTACGCCCCGGCGGATCCCCGCGACGTGGTGGGCGGCGCGTGCGGCTACGGCGACCT
GGTCAAGGGCGGCTATGGCATGGCCACTGTGGGCCTCAGCGAGGCGCTGTTCGAGCGCGGCCAGATCTGCGGCGCGTGCTTCGAACTCCGCTGCGTCGAG
GACATGCGCTGGTGCATCCCTGGCACCTCCATCATCGTCACCGCCACCAACTTCTGTGCCCCCAACTACGGCTTCACCTCCGACGGCGGCGGACACTGCA
ACCCTCCCAACAAACACTTCGTTCTCCCCATCGAAGCTTTTGAGAAGATCGCCATTTGGAAAGCCGGCAACATGCCCGTGCAGTATCGCAGGTACTCCTA
AAATTTTCCCATACACTTTCAGTTACTACTAGAAATTTATTTTCAAATATTATTCTATAGATCAATTATGCTGATGGTTTATTTTCAAGTTGAATTTTCA
TATAATTGTGTTTTACACTGGGAGTACTAAACATTTGGATAAAAGTGCTTTTGAAAGCTTCTCTGCTGGAAAAAAGTTTTTTTTATTTCCGGTAGAGAAA
CTCTCTCTGAAGTATTTCTGACTTGTATTCAAACAGGCCCTAACAACATACTGTTTCTAACACACTTGGTTAGAATCTATTGAAAATAATATAGTCTTGT
TAGAATTTATTCAAAACTACATCTGGAGATGCACTGATTAAATAACAAGTGAGACCCATTCTTTACACATTCTATGACAAGTACTTGTAAGACACTCGCT
AATACATTTTTTTTTTCTATTGGAAATTATAAAATCAAAGGAGATTCATTAATGGTTTCAATTTTTATGTAATGTCATTATCAATCCATTAGATGTCATA
GTTAGTATGATTTTTAAGTTTTTATTTTTATTTTTTTAGAGGAAGTATGATTTTTAAGTTAGGTATGGCAAAATCTAATTTGCCATTAATAAACATTTGT
TGTTGGATGATAAAAAAAAACTTTTATTAGATTGTGGATGCATGAACTATTTACTCTTCAGTAAATAAACAACAGGCCTACAAAATTTTAAAAATGTCTT
TAAGAGTATATTAGGAAGTGTCTGTAATTTTTTTTCTCCGACTTACTAGAAATTACCACAAGCTATAAGTAGATGATAGTGGTGTCACATGATGTGGGTC
ACAGCTATTATGAGTTAGTCTAAATAAGTATAGATTGAATTTAGACTTTTAAAATGAAGTTTGAATTTAATGAAAATTTGATTCTTGAGTTCTTGGGCCA
TGATTGGTCCAGATTAAAATGCTCAAGTTTAATTCATCTCAAGTCTTATTATATTTCATCGGATTTGGGTCCCTCTGCTAACTTGATTTAACTTTGCTTC
CTCATGACAATATATATATATATTTTGCATTGTCATTATATTTGAGTTAAATTCTATTTTGAAAGCTGTGATGTGTTTGGAGCAGGATAAAGTGTAGGAA
GGAAGGAGGGATGCGATTTACGGTTACTGGTTCTGGAATCTTCATCTCCGTGCTGATCAGCAATGTTGCTGGCCATGGAGACGTAGTGGAGGTGAAGGTT
AAAGGCTCGAGAACTGGTTGGCTTTCAATGGGTCGGAATTGGGGACAAAACTGGCATGTAAATGCGTTGCTGCAAAATCAACCCCTTTCGTTTGAGGTTA
AAGCCAGTGATGGAAAAACGGTTACGTCTTACAATGTTGCTCCCAAGGATTGGACCTTTGGACAAACCTTCGAAGGCAAGCAATTTGAGACTTGAAAGCT
CAATGAATTGAAGAGACCATTCTCCTTCCCCAAAGTTTTTACCCCGATAGTTATAAAAGGGTCTACTTGCCGGTGGTTTTCTTTTCTACATTTTGATTCT
TTTTGGTTTTGTAGAAGACTGTGTAGATAGCAAATGATTTGGTGATTTGTATGAAAATGTTGTCAATGTGATGGTGTACCTTACCATTTATTATGTTAGG
AAGTTTTGTATGAAAATATATACTATATGTATACCTTGTTGGTCAACCAGCACCAAAGAAGACTTGCAATGTAAATGTTGTGAGGCTCTCATAAGACATA
TCATCCTACTAACTTCACTTACAAGTTGTCTTAAATGTTACTACTACATCATCCAAGCCCCGTTAACGATTATTAGATAACCCATCGAATTAGATTAATT
CTACTGTAACATCAATCAGAATGCTACATGTGTATGCATAATTTTTT

>Glyma15g04240
ATGGGTGTGTTCAGTGCAGTGCTGTGCCTTATGTCCCTAATGTGGATGGTGGAAGCTCGAATTCCAGGCGTTTACACGGGCGGCGCCTGGCAAAGTGCTC
ACGCTACATTCTACGGAGGATCCGATGCATCCGGCACCATGGGTATGTAGTTATGTATAGTGCTATGTAACATGATGCTTGACGTTTATGATTTTCTCTA
ACATACATGTAGAAACAAAAGCTGAGACTTGAGACTTTATTAATGTGCGGCATTGTTGTGTTGTGTTGTGTTCAGGAGGAGCATGCGGGTACGGGAACCT
GTACAGCCAAGGGTACGGAGTGAACACTGCAGCGTTGAGCACGGCACTCTTCAACAGCGGCCTCAGCTGCGGTGCGTGCTTTGAGATCAAATGCGCAAAC
GACAAGCAGTGGTGTCACTCCGGCAGCCCTTCCATCTTCATCACCGCCACCAACTTCTGTCCCCCAAATTACGCTCTTCCAAACGACAATGGCGGCTGGT
GCAACCCCCCTCGCCCTCACTTCGACCTCGCCATGCCCATGTTCCTTAAAATCGCCGAATACCGCGCCGGCATCGTCCCTGTCGCCTACCGCAGGTAAAT
TTAACATTCATTCACTTGTTTAGCTTTTTCACGCCACAACCCATCATTCGGTTCTTATTGGATGGATCTGTCCAAGGTCCAATGACTTGAATACCAAATG
ATCTGATTCAAATATAACATTATTATATAACTGATGCTAAATCTAAAAGAAAGAGGCTGATTATATATACTTTAATATTTGAATATGCTTAAATTACATG
TATTTTTTTCAAGACATGTCACATGATTGTAGTGACTCATGCAGGGTGGCATGTAGGAAGCATGGGGGGATCAGGTTCACAATAAACGGTTTCCGTTACT
TTAACCTGGTTTTGATCAGCAACGTGGCGGGTGCAGGGGATATCGTGCACGCCTACGTTAAGGGGTCACGAACCGGGTGGATAGCAATGAGCAGAAACTG
GGGTCAGAACTGGCAGTCAAACGCCGTTTTGGTGGGCCAGGCTTTGTCCTTCAGAGTTACCGCCAGTGACCGTCGCTCTTCTACCTCTTGGAACATTGTT
CCACCAAATTGGCAATTTGCTCAAACTTTCACTGGAAAGAACTTCCGTGTCTGAACACTGGCTTCATCCCTTTACTTTCTTTTTCATTTTCTTAATATAA
TGAAATACAAGTTTATTTCTCTTTCCAGTTTTGCCCTTAGACCCTGATCTTTTGGAGAAAAAAAGAGTGAGTGACAGCTTGTTGTGACAAGTTCTTTGAT
TTTGGTTTCTCGTTGGTGGGTTTCATATTTTTAATGTATAATTGAGGGTGCGCGTGTGAAGTTGTACGTTCCGATTTCTGTAGGAAATGCTGAAGCGGCT
AACAAAAAAGGGTAGCCCGCGGCAAATTGATAGTAGTATTTTTTATTTTATACAATGATACTATTGTAATTGCTATTAATATATTGTTCCATCATGGATC
TAAGGAAGCGTGTTGTGATTGTGCTTGACTTTACGTAAAAGCTCAGATGAGAA

>Glyma17g10950
ATGCCTTCTGCTTTTAATTTCCTCACAACTTCTCTGCTTCCCTTTCTCCCTCTCTATCGAGGTGCTACTCTTTTTAAACTTTGTGAGCTAGCTATAGTAA
TTAATTATACTGTACAAGACTCACTACGTATAGTTTGCAGGAAACATGGTATTTTTGGGTGTTCTCTTGGTGGGGTTTCTCTTAGGTGCTTATGGGGACA
GTGATGGTTGGATGGATGCTCATGCTACCTTCTATGGAGGGGGCGATGCCTCTGGCACAATGGGTATGTGTGACAATTTACTGTAATGTTTCTTCCACAC
GTTGTTAAGCATGCTAAAGGAGGACCAACTTTGTTTATTCTTTCAAAAAACATTAAATTTTTTTTCTGTATTATGTATTTGTTTATAACATTTGTCCAAA
CTTTTCAAGAGAGGGGAGTCATGGCTATAAAAATTGTAAAAAAGAAATCTTAAAGAAATAGGAGAAAAGCTTGATGTGAAGTTAATTGAGTTTGAAAAAA
TAAAATCAGTTCAAACTTACTATAAAAGATGTGAAATGGTTAAGAATATTGTCCAACTCATTTGTAATTTACCTTATAAAATTTGACCATTAATAAAGTA
AATTATCATTGTTTTTTTTTTTTTTTGTCAAGCAAACATGGGCATGGTAGAAACTGGAAAGTTTCATCCCGCTTATTTGCACACTTTTATGAACTACTCA
CTTTTATAACAAGCGCATCCTAGGAACTCTTTCATTTTGGGTTAGAATTCTCATAGAATAGTCAATTGGAATTTGCAGGTGTAACTCATTTCTTTTAATG
TTAACTAATTTTTACTTATACACATACAAAACTTTTTTATATTACTGATGTTAGAAACTATATAGTGTAACATGCTGCACATTAATTTGGTTACCCTCAA
CATTTTTTGTCTCAATTTCCCCTATTATCCCTCTGCATAGGGCCACAGACATGTAGTCCAGTCCCATGTAGAAATGGTGTAACTTCTAATGAAAAAGATG
ACCTGAGAATAACAACAAAACCTTCATTTGGAGCTTTGTTGCAGGTGGAGCTTGTGGATATGGAAACCTGTATAGCCAGGGCTACGGAACTAACACGGCT
GCTTTGAGCACGGCCTTGTTCAACAATGGTTTGAGCTGTGGGGCTTGCTTTGAGATCAAGTGTGTCAATGACCAAAGGTGGTGCCTTCCAGACACAGTTG
TGGTCACTGCCACCAATTTCTGTCCACCAAACAATGCCCTCCCAAATGATGCAGGTGGCTGGTGCAACCCTCCCCTTCAACATTTTGATCTCTCTCAGCC
TGTCTTCCAACAAATAGCTCAATACAGAGCTGGCATAGTACCTGTGGCTTACAAAAGGTAGCTGATTTCGTTTCAATTTTTCATATTCTTTTCCTAATCA
TTTCAGGATGTGTCATGGTTCACTAGGAATAGGAATACTAGCTATTAGCACATTTTATAAGAGCATTTCTATTTTCTAGCACTAGTTCTTGCTAGGTTCA
TAAGTTCAAGAAAGGTTCTTATTTAGTTTATGGTTAGAGAAAACTCAGGCCGGTCCAATGGTAAGAAGGGCTTAAAGCAAATTTAAAGAAGAAAAAAAAT
ACCTTAAAAGAAAGAGTAATATGTTGGACATTTTTGTTAACATATATGCGATCTTTTTTACTTTATAAAAATCAATAGTAAACATTTTTTTTGTTGGTAG
GCCTAAAGTAAAGGTTTTAGTTGTTTTATCTTTGAACCGGGCATGAGAAGACTGAGTTGGAAGTTACGGAATTAGAACATTTCTTATCTAAGAACCAATT
CTCAACATGAAAATATTTTTTTTAGCAGAAAGTATAAAGATATGGAGTAATATGTGAAAATCATTAAGTTCTTAAATTTTTTTATGATGGGGAAACAATA
AAACGCAGGAACAAACGATGAAAAAACTACCATCTAACAAAACAGATGCCTAAGGCATCCGCTATTAACGAACTGGTTAACTGCGTCGGGCATAACTCTA
ACAAGTTGAGGTGATCATCAGACGAAGATTTTAAGTTCTTAAATGGTTCCATTAGTAAAGTAAAAAGTTAGTGAAATTCTTAAATCTGATGTAACATATT
AAGGTTCACAAAACATGAGTGATGAGTTTAGAACAAAAGAAAGAGTACTGAGATGATCTAACATACTCTTTTCAATCTATTATTTACTATTACGTGAAAT
TCATGTAAAGCTGATTTTCATAACTAATGATATTAAATTCATTACCCGATAATACTAAACTATGCTAGAAAGAATGTGTCACATGTTCTCTTTAATTTAT
ATACTTGCCATGCCGATTTTCTTGTAAATTATAGGAATCTATGCTTGTGGCAAATTCATGCCGATTTTCCTTGTTTGTGATAATGCAGGGTCCCATGTCA
AAAGAGAGGAGGCATCAGGTTCACCATCAATGGCCATTCTTACTTCAATCTAGTCCTAATCACCAATGTTGGTGGTGCTGGTGATGTTCAAGCAGTTTCA
ATCAAAGGTTCAAGGACTAATTGGCAACCAATGTCCAGAAACTGGGGTCAGAACTGGCAAAGCAACACTTACCTCAATGGACAAAGCCTCTCCTTTAAGG
TTACCACTAGCGAGGGCCGCACCTTGGTCTCTAACAATGTTGCCCCTGATAGCTGGTCCTTTGGCCAGACCTTCACAGGGAAACAATTCAATTAAGAGAC
ATAGAAGGACATAGCAACACTTTACAGTTAGTTTCTGGAAGCGTTGGCACTTAAAATTAGTGTATCATTTATAGATTATGGTTAATTGGTTATTAGTATA
ATACCAAAAGTGTGGTATAACAATTAGAAAAAAGTAACATAATATAGAAGTGAGAGTCATTGGGAGCAAATGAGAGAGGCATATTTTAAGATGGCCCTGG
TCATTTGGATTGTCTCAACACTCCTTTATTTATTGAAAGAGACAGAGTTAGTTAAGGTGGCAGTGGTGGTATAGTTTATCAACCCGCCATTTTTTCAACT
TTTAATTTTGCTATGGAAGTATCAAGTATGGTAATTTCGGGCTTAGCTATAAAGGTATAGAATAGAAAATAAAAGCAGCAGTATTTTAGCTTCTATATGT
CATTGTATTCGGCTTTAAGAGGTGATTCTGTGTAAGAACGAATGGAAGACATGGATGAATAAAATAAAATTATGTATTCGG

>Glyma17g14230
ATGAGCGACGTGCTATTGGAATTGGTCCATTGGACGTTATATATAAGGATACGTGTACCAGTCAATGAGCACGTACCCTTTAGCATTAATCCTACATCAC
CTAGAGAAAACCACACAGCCAAAAATTTAACAATGGCTGCAACGCTTCAACATTGTAGCTTCTTGTTGATAACAACATTTACATGGATGTTCATATTAAT
CATCGGAAAGCCACCAATAGTAGCGGGTACATTTCAGCCTAGTCAATGGACCCTTGCCCATGCCACATTTTATGGTGATGAGTCTGCTTCTGCCACTATG
GGTACGTTATCACAATTCCTTAATTAATAATAAACCATTCAACAATTGGTATAAGTAAATGCCTATATAAATAATCAATGTTATGTTATTAATTACTTAG
TACTTACCATATCTTAGTACATATGTAAACCAATATCACTTTCTATTAACAATTTAGCATGTCTTTTTCTTGTGATTAATTGAAGGAGGAGCATGTGGGT
ACGGAAATTTGCTCATAAACGGTTACGGGAAAGACACAGCAGCTTTGAGTTCGACATTGTTCAACAACGGGTATGCATGTGGGACTTGTTATCAGATACG
TTGTGTTCAATCGAGTGCATGCTATTCCAATGTGCCTTACACTACAGTGACTGCCACAAATCTTTGCCCTCCTAATTGGGCCCAGGCCTCTGATAACGGA
GGCTGGTGCAACCCACCACGTACACATTTTGACATGTCCAAGCCCGCTTTCATGAAAATTGCACAGTGGCAAGCTGGAATCATTCCTGTTATGTACCGCA
GGTACCTAATTTAAGAAAGTTTATTTCTTAGTAAATTACTATATTAGTCCTTGTCATTAAATCAATTAAAGCATCTCCGTAGTTTGTTACTTAACAAGTT
CTTTATTTTAAGATATTATTGCTTAATTGTTTTATTACAATAGAGATTCACATATCATATTTGATTGTTTCTATAAGCAACACGATTGTTTATGATTTAA
AATATATTTTCTTGTCATTTAAGAGTTTTTCACTAAAGAGTTGTTTAAAGTTATATTATTGGAGCAAAATATATATGACTTGCATGACTATGATGTAATA
TTGTGTGGTCAATTAATAGACTAAAATTCAAAATAGATGTCTTAAATTGCACCTACTGAAAATGTTCTTATAGACTAAAATGATAGTAAATTTATATAAT
TTATGGATTATAATAGTAGTAAGTCCTATATATTAGGAACTAAAATAACTAATTTAAATTTTATGAATTTATAAACATTTTTCTAATTTTAAATCATTGG
ATAACTTCAAGAATTTGATGAATCATTGTGTAGAAAGTCGAACATTGGAAACTTTACACAACAAAAAGTGTGTGCAAATAGTAAATATCATTAGATCAAA
TCCCCTTTATTCTTAATTATCACATTAATGTATGTGTGAAATGATTTTTCAGAGTACCTTGCGTAAGAAGTGGGGGGATACGATTCTCTTTCCAAGGAAA
CGGGTATTGGTTATTGGTGTACGTGATGAATGTTGGAGGTGGAGGAGATATTGCTAACATGTGGGTGAAGGGAAGTGGAACAGGGTGGATTAGTATGAGC
CACAATTGGGGGGCTTCATACCAGGCATTTGCAACATTGGGTGGCCAAGCTCTTTCCTTTAAGGTTACTTCCTACACAACCAAAGAGACTATAATAGCAT
GGAATGTTGCTCCTACCAACTGGGGCGTAGGACTAACTTATTCCTCCAATGTCAACTTCATTTAAAAAAGTACTACATGTTCCTTTTCATTTACTTATTT
AAAAACTCCATGGTTATTTTTTTATCTGTTGCATCTGATGTATTTATTTTCCACAAATGAAGCAAATGGTCATTGTCATCAGACTTCCTCTTTTTGTTAG
TTTGACAAATTAGCTGAAATGTACTCCCACAGTTGGCACAATTGGAATTTGTCATCCAACCTTTTTTTTCCTGAATTATTTGTCATTCAACCTTTCCATA
GGTTAAAATATATATTATATTTTAGAATCATTCAAAATGATA

>Glyma17g15640
ATGCAACACTGGTATGTGTAAAAGAACTGAAGCTAAAGGTACACTATAAATAGGACTCCGTTATATCTTTGCTTCCTATCTCATCTCAAAGCATTCTCTC
ATTTTCATATATACATTAGCTTGTCACACACTATTGGTCATTCTTAATTACTTGCTGCATTTTTCTCCTTTGTGCCTGAGAATTTGTCTTGTCATTTAGG
CATGGAACTAAGTCTTAACCACCAACTTGGGCTTGTTTGTGTAATATTGCTCTTCCCTGCACTATGTAGCTGCAACGAATACTTTACGAACTCCAGAGCA
AGCTATTATAATACCCCTGATGGCCTTGGGAATCCAAGTAAGCCAACTATAGCTAGTTAGCTATGTACTCATTTTTATGAGCTTGTTTTGTATAAATAAA
ATAGTTTGTATCATATTTGTATGCAGACTAGGAACTAGGTTGTGTTTGTGTCATGTTTTGGGAGGGGGCAAGAAGCTCATTTACATGTTTCACCACTAAC
CCTTTGTACTTTGAAACTAGATAGTAGATACTGTTTTCTTTCTATCAAATTAAAACATTTGAGGAATTAATTACTTACTTCTGAAGATGCATATGCATGC
TTCTTCTGTAACACGCCCTCTTTAGAAATAAAATTAATGTACATTTTGGCTGTGTGGCATCATACTACTCATCTCTTTAGAAACATAATTAATGTGATGG
ACCAATTGGTGTAATATTTTAGGGGGAGCTTGTGGCTTTGAAGAATATGGAAGAACGATTAATAATGGAAGTGTGGCTGCTGTATCTGGGCTATGGAGGA
ATGGTGCTGGCTGTGGCACATGTTATTGGGTACTTCCCTTTCCTTTCTTTTCATTAATCAATATTTTATTATTTCTAACAATCCTCAGTAAAACAAGGCT
TCATCATCATCATTAACTACAACAAAATATTTACATGGAATGCGAGGTATTTCTACTAAGACTAATTAATGATATGGGCATTATATATATTATGAACCTA
GATTTGAAACCTTTGTTTTTCTCTATATTTTTCTTTTCACGTCAAATCATACTTGCACTCGTCTCTTTTTCTCTCATAAAGTGTCAAACAGTATACGAGG
GTGTTTATGCATCTTTATCCTTCTACTAAATGTTGTTAATATAAATGGTGAGTTAGGTAAGGTGCAAAATTCCACAATACTGCGGGAAAGGAGTGCAGGT
GGTGGCCACAGACTCTGGTGCGGGAGACGGAACAGACTTCATAATGAGCAAACGTGGATTCTCAGGATTGGCACGCAACGTAGCTGCTTCTAAGGAGCTG
TTCAAACGCGGGGTGGTGGATATTGCATTCACAAGGGTTCCCTGTAACTACCCTTCTAACATTAAGCTCCGTGTCCACAAGAGCAGCAAAAACCCTGGCT
ACTTAGCTGTCCTGCTTCTCAACGTAAATGGAGTACGCGACATCACGGCTGTTGAGATGTGGCAGGTATATATACATGCACGTGCTCCCACACGCATGTA
GAAAACATAGGTTATGCATTGACAATGTAAAATAATTGTACATTATCATTGAGTTACAAATCATCATATATGATAGATTTGTTAATTTTTATAATAACTA
CCTTAAAAGTTCTACTAATAACAACAGAATTTATGATTGATTGACAATATATGACTATTCAACCGATAAATTTATCATACATTCAATTCTTAATGTACAA
TGATTTTTAAATCAATTAGTAGATAGAAACTGCAACTTTACTATATATAGGCATGTGTATTTGCTTTAATGGTTGATTTAGTTAGTTTAGTATTACTTGA
GAGTGCTTCCATACGTTCAAAATACTTGTCCCTCTGTGTAGTTGAACTGAATTTGGTTATTGAAATGTTGTGCAGAGAGGGCAGAAACGTTGGGAGCCAC
TACGCAGGGTGTATGGGGCAGTGTTTGACTATGCTAACCCACCCAGTGGTGCAATTCTCTTGAGGTTTCAAGTTGGCTATGGATATTGGCTGCCTTCAAA
TAACCCAATCCCTGCTAATTGGAAGCCTGGTGCTACTTATGACACCAAAGTCCAGATTTATGAGAAAGGAAATTAAATATACATGCACTGGTTCCAAACC
CCAGGAACATACTACAACTAATAAGTAGTACTAGTCATCACTTATTCCGTTAATTTGTTTGTTATAATTAAGTAGTGTCACTCAATGTTGTTTCTTGTTA
ATTTACTTGTGTCAAAAAAAGGGACTAGAATAATGGGGTTCATGTGATCAAATTTCCATGTATCTAAGACTACATGGAATATGAATAAAATACAGTTTGG
TTTGATCATTTACTGGTTTTTCTTATCCTTCTACTTGTATTAGTTTATGCTTAGTTGGATTATTTTACTTGTTTCAAGCATGAATGAAAGAATTATATAA
GTGAACTTTTTTATCTTTTAC

>Glyma17g15670
ATGGAACTAAGTCTTAACCACCAACTTGGGCTTGTTTGTGTAATATTGCTCTTCCCTGCACTATGTAGCTGCAACGAATACTTTACGAACTCCAGAGCAA
GCTATTATAATACCCCTGATGGCCTTGGGAATCCAAGTAAGCCAACTATAGCTAGTTAGCTATGTACTCATTTTTATGAGCTTGTTTTGTATAAATAAAA
TAGTTTGTATCATATTTGTATGCAGACTAGGAACTAGGTTGTGTTTGTGTCATGTTTTGGGAGGGGGCAAGAAGCTCATTTACATGTTTCACCACTAACC
CTTTGTACTTTGAAACTAGATAGTAGATACTGTTTTCTTTCTATCAAATTAAAACATTTGAGGAATTAATTACTTACTTCTGAAGATGCATATGCATGCT
TCTTCTGTAACACGCCCTCTTTAGAAATAAAATTAATGTACATTTTGGCTGTGTGGCATCATACTACTCATCTCTTTAGAAACATAATTAATGTGATGGA
CCAATTGGTGTAATATTTTAGGGGGAGCTTGTGGCTTTGAAGAATATGGAAGAACGATTAATAATGGAAGTGTGGCTGCTGTATCTGGGCTATGGAGGAA
TGGTGCTGGCTGTGGCACATGTTATTGGGTACTTCCCTTTCCTTTCTTTTCATTAATCAATATTTTATTATTTCTAACAATCCTCAGTAAAACAAGGCTT
CATCATCATCATTAACTACAACAAAATATTTACATGGAATGCGAGGTATTTCTACTAAGACTAATTAATGATATGGGCATTATATATATTATGAACCTAG
ATTTGAAACCTTTGTTTTTCTCTATATTTTTCTTTTCACGTCAAATCATACTTGCACTCGTCTCTTTTTCTCTCATAAAGTGTCAAACAGTATACGAGGG
TGTTTATGCATCTTTATCCTTCTACTAAATGTTGTTAATATAAATGGTGAGTTAGGTAAGGTGCAAAATTCCACAATACTGCGGGAAAGGAGTGCAGGTG
GTGGCCACAGACTCTGGTGCGGGAGACGGAACAGACTTCATAATGAGCAAACGTGGATTCTCAGGATTGGCACGCAACGTAGCTGCTTCTAAGGAGCTGT
TCAAACGCGGGGTGGTGGATATTGCATTCACAAGGGTTCCCTGTAACTACCCTTCTAACATTAAGCTCCGTGTCCACAAGAGCAGCAAAAACCCTGGCTA
CTTAGCTGTCCTGCTTCTCAACGTAAATGGAGTACGCGACATCACGGCTGTTGAGATGTGGCAGGTATATATACATGCACGTGCTCCCACACGCATGTAG
AAAACATAGGTTATGCATTGACAATGTAAAATAATTGTACATTATCATTGAGTTACAAATCATCATATATGATAGATTTGTTAATTTTTATAATAACTAC
CTTAAAAGTTCTACTAATAACAACAGAATTTATGATTGATTGACAATATATGACTATTCAACCGATAAATTTATCATACATTCAATTCTTAATGTACAAT
GATTTTTAAATCAATTAGTAGATAGAAACTGCAACTTTACTATATATAGGCATGTGTATTTGCTTTAATGGTTGATTTAGTTAGTTTAGTATTACTTGAG
AGTGCTTCCATACGTTCAAAATACTTGTCCCTCTGTGTAGTTGAACTGAATTTGGTTATTGAAATGTTGTGCAGAGAGGGCAGAAACGTTGGGAGCCACT
ACGCAGGGTGTATGGGGCAGTGTTTGACTATGCTAACCCACCCAGTGGTGCAATTCTCTTGAGGTTTCAAGTTGGCTATGGATATTGGCTGCCTTCAAAT
AACCCAATCCCTGCTAATTGGAAGCCTGGTGCTACTTATGACACCAAAGTCCAGATTTATGAGAAAGGAAATTAAATATACATGCACTGGTTCCAAACCC
CAGGAACATACTACAACTAATAAGTAGTACTAGTCATCACTTATTCCGTTAATTTGTTTGTTATAATTAAGTAGTGTCACTCAATGTTGTTTCTTGTTAA
TTTACTTGTGTCAAAAAAAGGGACTAGAATAATGGGGTTCATGTGATCAAATTTCCATGTATCTAAGACTACATGGAATATGAATAAAATACAGTTTGGT
TTGATCATTTACTGGTTTTTCTTATCCTTCTACTTGTATTAGTTTATGCTTAGTTGGATTATTTTACTTGTTTCAAGCATGAATGAAAGAATTATATAAG
TGAACTTTTTTATCTTTTAC

>Glyma17g15680
ATGGAGTTCGGTTTTAGGCACCAACTTGGGCTTGTTTGTGTGATATTGCTGTTCCCTGCACTATGTAACTGCCAGGAATATTTCACCAAATCAAGAGCAA
CCTATTATGGTACCCCTGATGGCTTCGGGACTCCAAGTATGTGCTTGTAAAAATTACTTCTGAAAGATATATGCATGCCTTTTCATTTAGAATGCTTTTT
ATTTAGAAGTAAAATGTGTAGTATCACATAACAAATTGGAATTGGCATTATTTATATATTTCAGCGGGAGCTTGTGGCTTTGGCGAATTTGGAAGGTTGA
TGGATGGGTATGGTGGAAGAGTCGCTGGGGTGTCAGGGCTATGGAGGAATGGAGCTGGCTGTGGTACATGTTATCAGGTACTAATTTTTTCCCTTATTTT
CTTTTCAACAATTAGTTTTCTTTTTCTTCAATTTATCTCACGTGTATCACACTTGCCAATGAAACAAAATATTCATGTAGGTACCAACAAGTATTTGATT
ATGAGTAAGTGGTAGGAATTCAATCCCCTCCAATAAAAATAACCTATTAAGATTATTTTGGCACAACAAACGACACTAATGTCATGATATAAAAAAAACA
AAATATTTATGTATACTACCAAGGATTTTGCACCAATTATGTATTAATACTCAATTAACTAATTAATCTATAAAGTATATATATGATGATGATGATAATG
ATTCAGGTAAAGTGCCTAATGCCAAAATTATGCGATGTGAATGGAGTAACGCTGGTGGCAACAGACTACGGTCAGGGAGACAGAACAGACTTCATCATGA
GCCCAAGCGCCTTCTCAAGATTGGGAGTTAATAAAATTGCATCCGAAGAGATTAAGAAAAAAGGCACAGTGGATATTGAATTCAAAAGGGTTCCCTGTAA
ATACACCGGAAATGTCTTGTTTCATGTCCAGCAAACTAGCAGCAACCCTGGTTACTTGGCTGTCGTCATTCTCAATGTAAACGGAAAATACGACGTCACT
GCTGTTGAAATGTGGCAGGTACGTAAACATATACTATATCCTTTTTATAAGAAACAATCAATGTATAACTTATTTCTTATAAATAGAATTAAAGGAGTAA
TATTTGGTCGTGCTCATGCATGCAATTTTCAACGTAACAATTTCTAAATTATCAGATAGAAACTTGCAACTTTGTTATGCATATATATTATTGGCTTTCC
TTATAGATTAGTTAATTCGTTTAATTTTACTTGAGAGCGTTTCCGTTCAATTATTTGTCTCCTTATTGTTTAGTTGCATTGAATATGGTTATTGAAATGT
TGTGCAGAAGAGTCAACAACGATGGGTCCCACTACGCAGGTCCTATGGGGCAGTGTTTGACTTTGCTAACCCACCCAGTGGTGAAATCCTCTTGAGGTTT
AAAGTGGGTTCTAATTGGAAGCTGCCGAAGATCCCTATCCCTGCTTATTGGAAGCCTGGTGCTACTTATGACACCAAAGTTCAGGTTTATTAGAAAGATA
AAAAAGCACGAATGCTGGGATCCCAACAACATATTACAATGAAATAAGCTCTAGTATTATTACTCTGTTTGTTTGAAATAAGCACATGAATTTGCACATC
AAAGTTCATCTCTTTGAATGTAATTAGTATTACTCTCCTACTTTCCCCTATAAAATTACATGCAATATGAATAAAGTAAAAGTGGTTGCTGTCTTTTTTT
CTTCTTTCAATTTTAGTGAAATGCTTGAAGTTGTTAATCAAATTGATAGTAACGGCATATGACAATGGG

>Glyma17g15690
ATGGAGCTTAGTTTTAAGCACCAACTTGGCCTTGTTTGTGTCATAATGCTCTTTCCTGCACTGTGTTTCTGCCAGGAATATACTAAATCCAGAGCAACCT
TTTATGGTACCTCTGATGGCTATGGGACTCCAAGTACGTGAGCCTCCTCTTCTAGCTATCTATCTATCTTTTTGGATGAGTAGCTATCTATGTATCTAAA
ATAAGTATATATCCATCTTTTGTGCTTGTGAAAATAAGTTGTTTTTACAGCAAACACAATAAGTTCTAGTAGTAATATATTGTTTTTACTTTATTTTCTT
TTTACGCCTCTTTTTTCGTTTTTATCAGTATACATCACTTATTATATTTATTTATTTACCTTCTTTTTTTTACCCCAATCTATCCAAAAATAAAAAGGAA
TTATTAGGTTATCTAATTGGACCATTATGACTATAATCTCTACATGACATATAATTTAATGTTATTAATTTCATCTCGAAAATTAAAAAAATTAAATACA
TATTATTGATTATGATCACAGATAACTACTTAATAATTTCTCATAACTAGATGGCCGTGTTTTAGAATTTTTGCAACACAATATTTGTTTGCAAGCTAAG
GAAGTAGGATCCATGTTTTGGGATGGGGAAGGACGCACATTTGCATATATGCTTCACTAGTGACCTTAAGATTTTGAAACTGAATATACATTCTAGCAAA
ATATATACAAAGAAGTTACGGTTAAATATGCATGCTGCATGCTTCTCTTCTAATAAGATGCCTTTTACATTTTCGATACAAAGTGTGCACTGTGACACAT
CAGTTGATCACACAACAATTTGGTATTATATTTCAGCCGGAGCTTGTGGCTTTGGTGAATATGGAAGAGCGATGAATTGGTATGATGGAAGAGTCGCAGG
GGTGTCTGATCTATGGAGGAATGGAGCTGGCTGTGGAACATGTTATCAGGTACTTACTTTTCTTTCCTTAATTAATTTCTTTTCAATAAACAATCGATTA
ATGTTTCTAATAAAAGTAGTAAAACGAGGCTTCATCGTCAATGAAGCAAAATATTTATATATATGATATAGTCAAAATGTAATATATAAGTGAAAGACAA
TTTTCAATTCACAACTTAGTAAGTTAGGTAGCATTGAGTTAGAATCAAAATTCATATTCTAAGAATATATAAAAGAAAGAAGAAAAAAATTGCCTAATAT
TTACACTAATTATGTATTATTAATTTATCAAATATAAATGATGATTATGATGATGATGATTCAGGTAAGGTGCCTAGTACCAGAATTATGTGATACGAAT
GGAGCATACCTGGTGGCAACAGACCAAGGTTATGGAGACAGAACAGACTTTGTCATGAGCCCACGCGCCTTCTTGAAATTGGGACGTGATGAATATTCAT
CTGAAGAGCTTAAGAAATACGGCACAGTGGATATTGAATACAAAAGGGTTCCATGCACATACACCGGCAATGTCTTGTTCCACATCAAGGAAACTAGCAC
CAACCCTGGTTACTTTGCTTTGGTCATTCTCAATGTAAATGGAATACACGACGTCACTGCTGTTGAATTGTATCAGGTATTTATATCACCTTTTAAATTG
CTTAAAGTTTTTTATATATGTTTAAAAAATGATAAAAATATTATAGCTTAATTTTTCTATAAAATAAAGGCACAAATGAAGGAGTAAATATATATCTTTG
AAAAATATTTTATGAATATCCAATACCTAGTGGCCGAGAAAAAAAATATAGGTATATGATAGGATTTATAATATGATGAAAAAAGAGAAATAAAATATGC
TGATAAAATGTTTATCTGTTTATCACTATTCTAGATCTTCTCTCTTTTATTTGAGTGCTGCTATTCGATTAGTTTCTTCTGTCCTGTTGGATATGAATCC
AGAACAGTTTTTTTTTTTTTTTATATGCAAGGTTGCATCTCTCCCATACCTTTGTGCAAGGAGTGCCACGTTATTTTTTATTCTTATCCATTAGCATCTT
ATCTAAATATATAAATGAACTTATAATTCTAATTTTTAATAAGAATAGTTTATTAAAGATATGATTTTATCATAAAACATGTATAATTAATATTTTTTAA
ATAATAGACTATCTTAAAAATTAAATAATATGTCTATATTTAATTACCTTTGAACGATGTTAATGGTGCAGATGGGACAATGGAAGTCACTTAACAGGAA
CTATGGAGCAGTGTTTGACTTTCCTAACCCACCAAGTGGCGAAATCCGGTTAAGGTTTAGGGTGAGTGGCATGTCTGATTGGGTGGACCCCATGATTGTC
ATACCCAGTAACTGGCAGCCTGGAAATACTTATGCCACCAAGGTTCAGCTTAAATAGAAAGAATCCCAGGAACAGATTACAAATAATAGGCACTAGAGTA
TATTCAGTTTGTTTCTTATATGGTGTCACTCAATGTTCTATTGTGGAAAGGGACTAGAATAAAGGGATATTCATGTACTTCCCATTTAAGATTACATGTA
ATAATGAATCAAATAAAATTGTCCTGTTGTTGTTAACTTCAGGTATGTGTTCGGGATAATTATAGCATGTTTTTGTTAAGATCACAACAACAAATTAGTA
CTTCGTAATTATGGC

>Glyma17g15710
ATGGAACTTAGTTTTAAGCACCAACTTGGCCTTGCTTGTGTTGTACTTCTTTTACCTGCATTGTGTAGCTCACAGGACTCTTTTACTGACTCCAGAGCAA
CATATTATGGTAGCCCTGATTGCTATGGGAATCCAAGTATGAGCCTTTTTCTAACTAACTATGGAATGTGCTAGTACATATAAATTGTTTGTACCAAACA
CATTTGATTGCTGACTAGGCATTTAGGATATACACCCATGTTTGCATGTTTCAATAATGATCTTGATATTTTTTAACCAAAAATAAATTTAGAAAATTTA
CTCTGTTGATGCATGGTACTTCCTGGGCATGCTTTTTAGAAGTAAAAAATGTGCACTATATGGTAGTGTGACATTATACCACCTTTTGCGACTATGCCCC
ATTATCTCAACATTAAATAATTGACAATATATTTAACATTTATAGTTTTTTTTAAAATCTTTCCGTTTTTAGTTTTGCAGACACGTATTTCAAGAATACT
TCTATGGTATTTGTATAAAAAAATCATTATTATTTGCAGCATGACACAACAAATAAAATATTTTTCAGGGGGAGCTTGTGGCTTTGGCGAATATGGAAGG
ACTGTGAATGATGGAAGTGTGGCAGGAGTGTCTAGGCTATGGAGGAATGGAAGTGGTTGTGGTGCATGCTATCAGGTAATTTTCTTTCCCTTTTCAATAA
TCATTTTTTCCTATTGTCCTTAAAAAAAAATTAAAATATTTTTTTTTATCTTCATAAATATAAAAATGATCAAAATTCATTCTTATAAAAATTTTAATAT
ATTTTTTATTTTCATAAAATTAAAATATAACATTTTTTTTATACCAATCATACATATATTTAATATAAATGTAATATTTTTTTATATCAATTATATATAT
AATGGATGTAAAAAAGTAATACAGTTTAGGTATCCAAATCTTGTTTTAATCCTAAAATTGACATGTTTAAATTTTATGAGAATGAAAAATATACTAAATC
TTTTTATACTTGATCATTTTTATATTTTTGAGTACGAAAAATATAGTTTAGCGTAAAAGAAAAAGCTTCTTCGTCCTTAAAACAAAATATTTATTTATTT
GACAAAAGTTGGCTAGTAATAAACGATGATGATAATCCAGGCAAGGTGCAAAATACCACAATACTGTGATGAAAATGGAGCATATGTGGTGGTAACAGAC
TATGGTGAAGGAGACAGAACAGACTTCATAATGAGTCCACGCGCCTACTCGAGATTGGGACGCAACGCGGATGCATCTGCAGAGTTGTTCAAATACGGTG
TAGTGGATATTGAATACAGAAGGGTCCCCTGCAGTTACACTGGTTATAACGTGGTGTTTAAGGTTCATGAACACAGCAGAAACCCTGACTACTTTGCTGT
TGTGGTTCTCTATGTTGATGGAACATACGATGTCACTGCTGTTGAGTTGTTTCAGGTATGCGTATGTTTGGTTGGTTATTGCACTTATATGCTTGCAATT
CTTAGCAAAAAAAATTCTGAATTATTAGGTGGAATCATTGAAATATATAAACTTTGTCATGCAAATTGGCTTAAGTGTGTGTTTTTGGTGAGTGTTTGTA
AAATTAATTTTTGAATATAATTGATGTTGATTAAAATTGATTTTGAAGTGAAGTGATTTATTTATGTGTGATGTTTTAAATTTTTAAAAAAGTTAGTAGT
AAAACTTATCCAATGTGATTTTTTTAAAGTTATTTATCAACGTGTAATTAAAAATGTAAACATTTCCATAAGTGAAGAGAGATTTATCCCTTAAATGAAT
ATTATTACTTCAAAAAAATAATTTCTTACTCTGGGCCGAAGGATACCACACTCAACAAAAAAAGAAGTTATTTCAACTCGTTCAATTCTGAACCTAAATC
AATTTCTCAACACGTGGTCTGTTATATAAACATTCACTTAAAATATGCTAACCAGTATTTGAAAATTTGGATTATCAAATGTGAAGCTAAACAAGCACTA
AAAGATTAGTTAATTTTTACTTCGTCTCTCAATGTAGTACAAAGTTTGATTCATGAAATGTTCTGAACTGTGCAGCAAGATTGCCAAGAATGGAAGCCAA
TGCGCAGGGCATTTGGGGCAATGTTTGACTATAGCAACCCACCAAACGGTGAGATCTACTTGAGGTTCCAAGTGAGTGGCAGTGCAGGGCTTTATTGGGT
ACAGTCCAAGAATGCTATCTCTGGTGATTGGAAGGCCGGAGCAACATATGACACCAATGTTCAGCTTAATTAGGAAGGAAAGAAGCACTTTGAGATCCCT
TGAACGGATTAGAAATAGATAGGCACTAGTATTCAATTTGTTTCTGTTTAGTTTCACTCTAAGAATGTTTGTGTGTAGTGTGTACTGTTGTGTGTCTCTT
TTGTTGAAGACTAAAATAATGGGGATTCATGTACTTCCATCTTAGATTACATGAATTTGAATAAAATAAACATGGTACCCTTTTCCTACATTGGTATAAC
AGTAAAGGCAAGTTTCCATCTTGATCAAGGTTACATGAATTTGAAAAGGAAAAACTCCCTTTTCTTC

>Glyma17g16210
ATGGCTCTCTCTCTTTTGTATCCCCTTCTTCTTGCCACCTTTCTTTTCATGCAAACTCTGGCAGATACTTCATTTGTTCAATCTCGTGCAGCATTTTACC
CAAACTCTCAAGAAAATGGCACAGATGGTAAGAAAATTAATTACTGATAAAAGTATAACAAAATGCAAACATGAAATGATATTTTATTAACATGATTTTA
ATTAATTTAATGCAGTTGGTGCATGTGAATTTGGTTCCTTTGGTGCTACGGTTAATGGTGGCGACGTATCAGCTGCATCTAATCTTTATCGAAATGGTGT
TGGCTGTGGTGCCTGTTACCAAGTGAGTTCTGATCAAGCTAGTATACAGTATTATTACTTGCTCTTTTTTTTAATACAACAACTACAATGAAGATCGAAC
TTAATTTTTTATGCATTTATCGATCATACTCATTACTATTAAACCGACCCTAATGAGTTTAATATTATTATATATGTACTAACACAACCTATAGGATGAT
TTTATCGTGCATGTTTTCTGAAGATTAACAAAAATTAATTAGCAATAACCTATATGTAAATCTCACTTTTAATACACATACACATGCACACACAAACAAC
TTTTTTTTTACTGTAAAAAAAAAAAGAACCTTTTTTTCTTTTTTGTTATATTTGTTATTTCGTCCGTACGAGTAATTAATTCTTGCGTTTGCATGAGTTC
ATCCTCTATATAATTATACGCACGACCGATCAAAAGTTCAAGATATATTAAACTAGCAACAAACTAGATCATAGATAGTTATATTAATCTTTTTATGAGT
TGTACTTAATTAATAGGCATTCTTCAACAGCACTTTGCAATATAACAGTGTATATACATGCATTATATATAGTTCTAGTACGTACTTTCTTTGAAAGTAA
TATTTCTCATTATGTTTTACCAGGTAAGATGTAGCAATAGTGCTTTATGCTCAGACAACGGTGTGACTGTGGTTATAACTGACTCAGGCTCAGGTCATAA
CACTGATTTCATTCTTAGCCAACGAGCCTTTGGTAGAATGGCTCTCAACACTGACGCTGCTGCATCTCTATTAGCTCTTGGCGTACTTGATATTCAATAT
AGACGGTCAGAGATTCTTCCACACAGAACAACACCTTTTTGATTCATGCATGCATTAAATTTTTAAGTAGAATGTTGAAACCAAAGACTTAACTAGGCCT
CTCTTGTTATCTGCAGTGTCTCATGCAGCTACCCAAACAAAAACATTACAGTTAAGATACATGAGAGCAGCAACAACCCTCACTATTTGGCTTTTGTCAT
ATGGTTTCAACAAGGAAGTAGAGACATAACTGCTGTTCAGCTTTGTGAGGTATACTTCCTCCTTCCCGTGCCAATCAATTAGAAATTGTCAAATCTTTGA
ACAGATAATTTAGTCAAGAAACCTGGTGAAATTTGAGTATTTTTAAGATCATTTACTGATTTTCTATCAACTTTTTCACAAATGCTAACCAGTGTAAAAA
TACGCTTGCAGTGATTTTTAATTACACTCCTATGTTATTTTTAATAATTTTTTTTGTTTGATTTCTTAACCACTGGTTAGCCATATATTTTATCAAATAA
TTAACTTTTGATATGGAAATCACTAAGACATTAAACTCTTCATCATTCAATTGAAATGGATGTATGAGTAACGTCCAGTTAGTTAGATGAAAAGTATTGT
AATGAGTATTATCTCTTTTTGCTGAGTGCAGACTCAAAACTTTGTGTGCAAGTTACTGGACCGGAGTCATGGAGCAGTTTGGACCACTACAGCTCCACCA
AGTGGACCTTTGACTTTGAGGATGTTGTTTAGCCCTGAAGAAGAGGGAGAAGAAACATGGGTGGTTCCTGTTAATAACATACCACAAGACTGGAAGGCTG
GACAAACATACGACTTAGGGGTACAAGTGGACCAATAGAGAAGCACCAAAAAATAAGTATCAATCTGATGTTGCCTGTAATATATGAAATAAAAAAAAAA
ATTAAGTTTATTATTTTAAGTTCAGTCGATTTACCCTATTTAATTTCCCTTCAATAATTTTGTTTTTCTCTTAAGTTGTGAGGACCGACGAAATTCTATG
ATCTTACTAGACATGTATGCATGTCACCCAAATCCCCAGTGTTTTTTTTTTTTTTTAGTGTAACTCCTTATGTATTTCATAATTAAAAATATCTCAATTT
TATTCACAAGCATGTTGAAATATCACTTGGTTTCCAG

>Glyma17g37990
ATGGGCAAAATCATGCTTGTTTTGGGTAGCCTCATTGGATTATGCTGTTTCACAATCACTACCTATGCCTTCTCACCTTCTGGATGGACCAATGCCCATG
CCACTTTTTATGGGGGTAGTGATGCTTCAGGAACTATGGGTAAGCCATTCAGACTTAACCTTTTAACACTATATTCTTTTTCTTTTTTTTCTTTTTAAAT
TTAATCGGAGTTCTTAATAGATTAGTTAAGAAATAAAAAATATGTTTAATAGGAGGTGTAAAATTATGTTTTTCATAACTTTACAGTAAATATTTTTTTA
AAATTTTTTTTTACCCTACTACTCTTCCAACATTGAATTTATTTTTTGTGTGTATGAGTGCAGGGGGAGCTTGTGGGTATGGGAATCTGTATGCAACTGG
GTATGGAACTAGAACTGCAGCTTTAAGCACTGCCTTATTTAATGATGGAGCTTCCTGTGGTCAGTGCTACAAAATTATATGTGATTACAAATCAGACTCT
AGATGGTGCATCAAAGGAAGATCTGTAACCGTAACTGCCACAAACTTTTGCCCTCCCAATTTCGCCCTTCCTAACAACAATGGAGGCTGGTGCAACCCAC
CACTCAAGCATTTTGATATGGCCCAACCCGCTTGGGAAAAGATTGGTATTTACAGAGGAGGGATCGTCCCCGTGCTATTTCAAAGGTTTGAATACATTCT
CTTTCTCTACCTTACTAATACTATTATATAACATTCTTAGCATAACAGTCTAGTAGTGGTGAAGAGTTTGACTAGTTTACAGGAGATCTTAGTTCTAATT
TCATTGTTGTCGTCATACACTAGGAAAAAAAAATAACAATATTAATATTGCCGACCTTGTGTGCATTTACATGCTCCTTCCTATTTTAATTATAAGTAAA
AATAGAAAACATACTTCACACTTATTATTAAGAAAATCAATTAACAGCATTAAATTATTTTATTTTTAATTAAAAAATAAATATTTTTCTTAAACTATCC
ATCATTAAAACCTTGATATTAAATATAAATTTTTGCAGTCTTATTAAATAAAAAGTATTTTGGGAAAATTTTATTAAATGAGATGTAAATAATTGAAATT
TATTTATATTTAAAAGAATAAGAAATTCTTGTTACTTATATTAGAGACAGCAAGAAGTAACATTTTTATCAATTATTGTTACAGGGTTCCATGCAAAAAG
CATGGAGGGGTTAGGTTCAGTGTGAATGGGAGGGACTACTTTGAGCTAGTATTGATCAGCAATGTGGGGGGTGCTGGATCCATCCAATCAGTGTTCATTA
AAGGCTCAAAAACTGGATGGATGGCAATGTCAAGAAATTGGGGTTCTAATTGGCAATCCAATGCGTATTTGAATGGTCAATCTTTGTCCTTCAGGGTCAC
CACCACTGATGGAGAGACCAGAGTTTTCCAAGATATTGTTCCAGCAAGTTGGACATTCGGCCAAACTTTCTCTAGCCCAGTTCAGTTCTAAGCTGATTAC
AGATAAACCAACCAACGGCTGAGGCGTGCTTTTTTATTTTATTACTGGAGCTGCCCGCCACCCTTCTTCTGGTTTTGATTATTCCCATCAACTCCAAGCC
CTCTATCAAGGCATAAATTGTTATCAATAATAACAATCAATCACCATCATATCATCATAAGCTTGTATATCAAATAAACATCTTTCAAGTTTAAATTAAT
TTATACTATAAATTGTTGTAATATCATTATAGTTGAAGTTCAAGCTGTGCCGCGGGAGTTGGGAAAGTATTAATTCCCTAAATTTTGTGATGTTGTCACT
GTTGTGAATTAATTATGTTTTATTCTTAGAAAATATATTTTTAAGAGAAAGAGGAAATGTATTATAGGGAGAAATTTCTAAAA

>Glyma18g04260
ATGAATATTCAAAAAACAATGGCCATGCTCAATATCATCTCCATTCTCTCTCTCTTACTCACTCAATCCCACGCCAAAATACCCGGCGTCTATTCCGGTG
GGCCATGGCAAAGCGCTCACGCCACTTTCTACGGTGGCAGCGACGCCTCAGGAACTATGGGTACGTAACATTATTATAAAGTTTTACATAATTAATGTCA
TAATAATGTAACATACTATAACACCCCATTCTTGTTGTTTTTTTTTGTAGGAGGAGCGTGTGGGTACGGGAACCTATATTCCCAAGGCTACGGTGTGAAC
ACTGCGGCACTAAGCACTGCTTTGTTCAACAACGGTTTCAGCTGTGGAGCGTGTTTCGAAATCAAATGCACGGATGACCCGAAATGGTGCAACCCCGGTA
ACCCTTCCATCTTGGTCACCGCCACAAATTTCTGCCCTCCAAACTACGCTCTCCCCACCGACAATGGCGGCTGGTGCAACCCTCCCAGGCCGCACTTCGA
CCTCGCCATGCCCATGTTCCTCAAAATCGCTCAGTACCGCGCCGGCATCGTCCCCGTCTCTTATCGCCGGTATTTACAACAACTCACATATTCTACTTAA
CCAAATAAATAAATAAAATAGTATAAAAAAACTTTAATGAGCCTAATTTACTTTTTAAAATGATAGAAATCTAAATCATTTAAGTTGGCATCGTCTATGA
GATGGTTGTTCTTTCTCGAAATGACAACTCTGCCCAAGATTCACCCAAGAGTAAAATAATTAAGTCTCAAACTTTAAATTCACTGGTAAAAAAAGATTTT
CTAATAATCTTTATAAAACAAAAAAGACAAAAAAATATACCATATACTAATAAAAAGATCTCAAATTTAGCTTTCACATTTAAATTGAAAATAAAATTCT
AGCTCTTAAAGTTTACTTTAAATTTTATTTATCGGTCCCTTGATGGTTTGTACCTTTGTGGACTTTAATAAACTTGCATCTTGTGGAATAATTATTATTC
TCGATCTATTTCTGTCGCTTTCCCCCATGTTTCAATCTTCTCACGTAGCTTTTCACACAACAGCATCGCGTGAATTAGAAAAAGAGAGAATAATTCTAGT
TCTACCAAGCTCTACTATAATTTTTACGTCTCAAATTAATTATGATTGAATAGTTTGAATTGTATAATCATAAAATAAATAGTATATAGAATGATAAATA
TAAATATTTTTATATAATTATAATTCATACCTAAATATATAAAATTAGAAATTGTATTTTAAGTTTATATTAATAATTTATTTGATGTGTTTGTTGTTTA
AACTATAAAGTTTGGGTTTGAAATTTGCAAATGTAAATGCCGCGGCAATGGCTGCATGTGGTGAATGTGATTGGGTGTGGTGGGATGCAGGGTGGCTTGC
AGGAAACAGGGAGGGATGAGGTTCACGATCAACGGCTTCCGTTACTTCAACTTGGTTTTGATCACCAACGTCGCGGGTGCAGGGGATATCATGAGGGCGA
GCGTGAAAGGGTCAAAGACAGAGTGGATGAGCATGAGCCGCAACTGGGGGCAGAACTGGCAATCAAACGCGGTTCTGGTTGGTCAGTCACTCTCCTTTAG
GGTCACAGGCAGTGACCGACGCACATCCACCTCGTGGAACATTGTCCCACGTAATTGGCAATTTGGCCAAACCTTCGCGGGAAAGAATTTTAGAATCTAA
TTACTATACCGTGTTTGGATCATTTGCGTTTTTGAAAGCGCTTTGTTTGATTTGCCACCTTTTATTTTTGGTTGTTTGCTACCTACATGGGAGAAAATGG
TAGCCAACTTTTTGACTTTTGATCATGTTTTGTGGAGTGGAGTGAAGGAAATGAGGCTAAAGAAGTGTGATTTTTGTCGGGAGCTCAAGTGCCTGCAAGT
GCAAATTCATAAGTCCCACCAATGCTTACTGCATATTTATTTATACATGATTCAGGATTCATGTACGGCTTTTTATATTCTTATGGATTTTTTTTTTTAC
TTGTAAGTGCTATATATATAAACTTAAATACTAGTGATGGATTTAATCTTAACTTTATTACATTAACCATTTATATTCAATTA

>Glyma18g05040
ATGTCACAACAAACACTAACCATTCTTCTATTCACACTCCTCAGTCTTACTTCTTCACCAGCCACTTGCTTATACTCTTCTCCATCACCCCCTACCGCGC
CATTTTCCGAATCTACCCCCCACACCGACCCTGAACCACGCGCCGAAGAATGGTTACCCGCCCACGCAACTCACTACGCCGCCACCGACGCGGTCGGCGG
CGCGTGTGGTTACGGCGACCTCCTTAACGGCGGTTATGGCATGGCCACCGCCGCTCTCAGCGAAGCTCTCTTCGGGCGCGGCCAGATCTGCGGCGCCTGC
TTCGAGGTCCGGTGCCGCGAGGAGGATTCCGACTTCGACCGGCGGTGGTGCATCTCCGGCACGACGGTCGCCGTCACCGCCACCAATTTCTGCGCCCCGA
ACTACGGTTCCGACGCGGAGAGCGTCGCCGGACACTGCAACCCTCCGAAGCAGCACTTGGTTCTCCCCATTGAAGCGTTCGAGAAAATCGCAATCTGGAA
AACTGGCACTGGCAACATGCCCGTGGAGTATCGCAGGTACTCCTTCCTTCACCCACTCTATCATTTTCTCCCTTTTCTACTTATTACAATGCTCTTTTTC
TACTTATTTTACTAATTAATGATCAATTTTATAAATTTATATGCTAAAATAAATATTTTTATTTATTTTTTATTTTTTGGTGTGTTTATTTAAATTATTT
TTGTTTTAAAAAAATAATTTTTAACTTATTTTAAGAAATAAATCTCATATAAAAGTATACTTATATATAAAATACTTTTTTTAGAGTTTCAAGAAACTCA
ATGTAAAAGATAAAAAAAAGTTTTATTCACTCACGATGAAAGGAGTTACGCTCATCTAATTACAACCTGATATTTTCAGTAAATTTATTAACTTTTTATG
CTAATTAATTAAAAATTTATACCTACTTTTTTAATAGTTATGCTGGAAAAAAAGCTACTATTTTATTAGTCACAAAAGTAAAGCTATACTGAAAATGCAA
AGAAATTATGGGCTACTATTTTGTAATTAAAAAAAATATTTTCTTAAAATAAACGAGTATTACCCCTGAATATGTGAATTAGTTGATAATTTTTTAATTT
AATTAATGTTCTAGAGTTCAAGTTTAACCAAGAGAGTACTTATGTAATTCCATTTGTTTTGAGTAATAGTTAATTTTTCTGAGTGTTTCTTGCCGAGATT
ATTCTGAAAAAAAAAAATACATTGCCTCCAACAGAGGTTTATGGGTCTCTAACAAAAAAGAAAAAAGTAAATGGACTTTTATGATGAACTTTTGTCAATA
AAGAGCCGGCCTTTATATGGTTTTCTAAAATGAGACTATAAACACAGTTACTTCTTTAATATTTGTTTATTGTAAGTTTACGGTAGGGTCTTGGTAACCA
ATAAAAATATTATTTACGTTTTCTTATAATTTTCACAATAAAAATATTTTATTTTTAATTATTTTATAAATATTTTAAGGATATTAATTAACATTTATTT
TATTATTAAATTAATTAAGTTATTAAATAAGTGATTGATAGTCTATTTCTACGCCTTTTTCACTTAAAAGTGGATACCTAGCATGTTCACGAGAATAGCT
TACATGGGTTTCATTCTAAATAAATAATATGTGTACGAGTGGTATAATTTATTTTTATATCATAATCTTCCTTCCAACTAAGGGGAGCCAAATTCAAATT
TAATAAGAGTATAAATTTTTTGTATCATAATACTTGTAGTTCTAACATATTACACTTGGAAACTCGGCCATTTATCTTTTTTTTTTTTTTTTGCTGGCTC
AATTCGGCCATTTATCTTTGAATAAGAGTATAAATTTTTTTACACTTTCAACTAATTAAAAATTCTGCTTAAGATGATTTTTAGAGTAATTAGTAAAAAA
GTAAATAAAAATGATCATATATAACAATTCCTAATTGATTCAAAGTATAAAAACGCTTTATACTAGTGCGTTAACTATTTATTCTTTGAATTAATAATGT
ATACTAGCAGAGTGTCATGTAATTATAAGCGGTCACATATAAGGAGTTTATTAACATTTATAATAGTAACTATTTTAACAATGATGATTCCATTGATTGA
GAGTAAAAACTTCTACACCAATATTTTTTTGGTACAGTATGATACTATGTGTATTAAACTCTTTGCTTTTATTGTTGCATTTGTGTTTGGAGTAGGATAA
AGTGTGCAAGGGAAGGGGGAATCCGGTTTACAATTACTGGTTCTGGAATATTCATTTCGGTACTGATTAGTAATGTGGCTGGAATTGGAGACATTGCTGC
TGTGAAGGTTAAGGGTTCAAGAACTGGTTGGCTTCCAATGGGTAGGAATTGGGGTCAGAATTGGCATATTAATGCATTGCTACAGAACCAACCTCTTTCC
TTTGAGGTTACAAGTAGTGATGGGATAACTCTTACATCTTACAATGTTGCTCCCAAGGATTGGAGCTTTGGACAATCTTTTGAAGGCAAGCAATTTGAGT
CTTGACAAATACAATTATAACTTGTTTGGAGGGACCATTCTCCTTCCTTTCTCCTCCCATAAAAGTTTTGTGATAATTGGGATTGTCAAGCACAGGCTAT
AATTTTGGAGCATCTAACAGGTCTAGTAGGGTCATGAAATCAAAGAAGTTATAAGCAATCATTTGAGTAATTCTTTCAAGATGCTAAAATATTTGATAAA
TTTTATGGAATCACGGAATATTTTCCTACATTTTGATCAATTTTGAGAATGCGGCTTATATCACCAACTCATCATAGCTTCTGAAAATATTTTCATACTT
GTGAAAATCGCATAGCTACAAGCCACT

>Glyma18g06063
ATGGCACACAAGGAATTTTCCATTGCCCTAGTGACTCTCATTGTTCTCTTTGTCAACACGAACCTCCAAGGTGCCACGGCTGACTATGGTGGTGGTTGGC
AGAGTGCTCATGCCACTTTCTATGGTGGGGGTGATGCTTCTGGCACAATGGGTGAGTTTAACATCTCATTCCTTTATTTTATTTTTCTATTTTTATGTTT
TGAGAATAATATTTTTTTAACACCAAACATTGTGAATATTTCATTAACACTTATCACTTTTTATATATTTTTCTTCTTATCACATCATATCACATATTAC
AACACATCTATATTTATGTCTCTACTATTATTTTTCTTTCTAAGTGTTTATTAATATATTTGTGTCTCTACTATTGTTTTTTCTTTCTTTCTAAGTATTT
ACTAGTATATTTGTGTCTACTATTATTTTTCTTTCTTTCTAATTGTTTACTAGTATAGAGTGTTTATGCATGATTTTCCATGTTTTGATAACAAATACTA
GAGAAAATGGAATGAAATGAGATGGAAGGAATGCAAGTGGAGGGAGTGGAGTTTTGATGTTTCCAAGTAGTAAAATAAAAAGTGGTTCCATCTCATACTT
TCAAATTAAGAGAAAAAAAAAATATTGCATGAAATGTATTGCTTCAAATTGTATTCTATACATCTTACTATAAAGAAGCCAAACAATGCAAGCTAATATT
TTTTTTGTTACATTTCCCTTCATTATATTTCTTTTCATCAATATTGCCTAGAGGAGCAATTTTAGGAGAGTGAATAGGGGGATTAGTGAAACTATACACA
TATCTTGGGCCCTCTTTAGTTAACCCACTCGTTTAGCATTTTTTTTATGTGTCATGTTACTATTTACTCGTGTCGACATTAGCAACAGCAACACGTTCAC
AACTGAATTATATGTAAATATTTATAATTTTTGGATTATATTTTAAATGATAAATATATTGTCAGTCACATGTCAAAGGTTTCAGTTATGTGAAGTTCCT
TGCAATTGATTGCTAGTCATACACTATAGATTTTAGCAAGTCAACACTACTCATTTTATCTTTGTCAAGAAACTCTTTTGCTTATTTGTTTTATGTTAGA
GTGTGTTTATTGAAAGTTGAGTTGATGAGTTTATGCTTATGTTTTGTTGTATACATGCAGGTGGAGCATGTGGGTATGGAAATTTGTATAGCCAGGGATA
TGGAACTGACACTGTGGCTCTAAGCACTGCTTTGTTCAACAATGGCTTAAGCTGTGGATCTTGCTATGAAATGAGATGTGATGATGACCCAAGATGGTGC
AAACCTGGCTCTATTACCGTCACTGCTACTAACTTCTGCCCACCAAACCCATCTTTGCCTAACAACAATGGTGGTTGGTGCAACCCTCCTTTGCAACACT
TTGATATGGCTGAACCTGCCTTCCTTCAAATTGCTGAATATAGAGCTGGAATTGTGCCTGTGGCCTTCAGGAGGTAATTGAAGCCCTAAATTTGGCTATG
CTTTCAAGTTTAAAGGTCACATTTAATTCATACACACCTATATTACCTAATTTTTAGAAAGTTAGGAGGTTAAATGTTGAAAATTAATTCCTCCCTCATT
GAAAACCTCATAAAGGTATAACACTTATTCTCATTTTAGCACATGGCCCTTATTCATGACCATATAAAAATTGGTGTAACTCCTACCAAACTTTACCTTC
TAGCTTATATAGCAAATTAACCTCAACTTAAAATACTTGAATATTACTTTATATATATAAATCATCTTTTATTCAAATTTACCTCCTCTAAAGAGAATAA
GAATAAAATAAGTAATCTTAATCATTGTGGGAAAACTTTTTAACACCATCATGAATTGTTATGCACGTGCACATAATAATAACTATTAATTTTCTCATTA
ACGACTGAGATTACTTAATTTATCTCGGATATTTAATTTTCAATTGCTCATATGTTTAACTAGTACTAAACTAAACTTTTGGTGATGATGGCAGGGTTCC
TTGTGTGAAAAAGGGAGGAATAAGGTTCACAATCAATGGCCACTCTTACTTCAACCTAGTTTTGATCACCAATGTGGCTGGAGCTGGTGATGTGAATTCA
GTGTCCATTAAAGGGTCCAAAACTGGGTGGCAGCCCATGTCAAGAAACTGGGGGCAAAACTGGCAGAGCAACTCATACCTCAATGGACAATCCCTCTCTT
TTCAAGTCACCACCAGTGATGGCAGAACTGTGACAAGCTTCAATGTGGCACCAGCCAATTGGCAATTTGGCCAGACCTTCCAAGGAGGCCAATTCTAGAG
ACATTATTGCAATGAGGGATAGAAAATAGTGCAAAAAAAAAAAAATGTTTGTATACCTATTATTAATCACCTCATTGGAAGAACCATTAAGTGTCATTAA
TAGGTATTGATTCTTGTAACTGTGATTCTGAAAGGCCAGTGTTTTTTATTTTATTGGTCTAAAAAGTAGCTGAGGTGTTTATATGGCACCCGCTGGTCAC
TTCGCATATAATATACATATATGGAGAGTTATGTGTTATCCTGTGTGTGGTGGTGCTGCTTTTCTTCAATCCAAGTTAATAATTATATTCAAGAGAGAAA
TCTTTTTTGCGTGAAATATTTGTTTCACATTTCCCATCAATTATGAGTTGTTAAATGATTAAATCAATTTGATTAGTATTTACTATGTTGATTGTTATTA
AATTAAGGT

>Glyma18g25160
ATGGCTGGAATGGTTCCCCTTTGCATTGCATCATTGGTCACTCTTTTTGTTGCAACAAGTGCTAGAATTCCTGGGGTTTTCAATGGTGGTGCATGGCAGG
GTGCCCACGCCACTTTCTACGGTGGAAATGATGCCTCTGGAACAATGGGTATGTACAAAATAAAAAAACAAACTCAAAAACCCTTATTACTCTTCTAACT
TTTTTTTTTCAACCACCCTCTAACCCCAAACCATATTTCTCACCACATCACACTATTTCCCCCCTCAAATCTCACTATCTCAAACCGTTTTGTTACTTTT
CAACCCAAACCAACCCTCTTTTTTCTGTTTTGAGCTCTTCCCACGAAAATGTCGCTGTTTTTATGGCCTCACAACATCAATTTTTCCTTAATCTGGCCAA
TTCTTCAAACCCATGTTCGGTTTCCCTGTCCCTTCAAAATGCATACCACTTTGTTCTACCATTACAAGTAAAATATCTCACCTTTCATTTTTACACACTC
CCTGAAACCCCCTCACAATTATTTCAATTTCCTTGAACATGAAAATTTCGTTGTACTTATTTTGTTTGTTTTAATTCTTCAATTCATCGGGAACAACATC
TACTTAATCTGAAGTTCAATCCAAGAGATAACAAAGCTTGATAAAAAAATTACTTTTGTTAACAATCAAATTGGGATACTACTAAATCTTAAGTTGAGCA
CATGTCATGTGACCTAAAACTTGGTTACTAAACCCATATTTCCCATATTTAGTCGAGTTATTGTTTCAAAATAATTTGCTTTATTTTGTCAATTTTTATT
TTTAATATAATAAATACATGGTTAACTATGAGTCTATGACCATATTTGTCTAATTTCTATTAATTAACGAAAATACTCGACATGCATTTTTTTCCGCTCA
TTTTTGCTTCATTTTGTAATTTTCTCTCTCTACCTTTGCCTTTCTTTTTTCTTTTTATCCTTTTACTTATTTCACCCACAAATCCACAGTGTAAAACCAA
ATTTATGAGTGACTAGAGAGTCAAGTCTTGTATAAATTCATCCCAACCAAAAAATTTCTCTAAAAAATTAAAAGAAAATGTAAAACATCTACTTCCAGTT
CAGCCTATGATAAAAGTTTCACTCACTTATCTGATATTGTTCTCCTTAATTTTTCTATTTAATTATTTATAGGTGGGGCATGTGGGTACGGGAACCTATA
CAGCCAAGGGTATGGCGTGAACACCGCGGCCTTGAGCACGGCGCTGTTCAACAACGGGTTGAGCTGCGGCGCGTGCTTCGAGATAAAGTGCGACCAAGAT
CCGAGGTGGTGCAACCCGGGAAGCCCTTCCATCGTCATCACCGCCACGAATTTTTGCCCTCCCAACTTTGCCCTTCCCAGCGACAACGGCGGCTGGTGCA
ACCCTCCTCGGCCCCACTTCGACCTCGCCATGCCCATGTTCCTCAAGATCGCTCAGTATAAAGCCGGCATCGTGCCCGTCAGTTACCGCCGGTGAGTATA
GCAAAACTTCTTGCGTAGTGTAAATATTTTATTTGTAATATGTTTTTATTTACAAGGTGTTAAATGATTTTTTTTGTTTAATATTATTTTTATTGATGAT
TATGATATTTATAATAAAAAATATAGCATTTCTGAGAAATGGGAAAAGTAAAACGTCAGATCTTCATTACTGTTTTGTTTTAATTCCATGAGTACTAAAA
GGATAATTGGTTATTAATTTTTATAAAAATTTGTTTTCATTACTGTTTTGTTTTAATGTCTTACGAAGCCTTTTACTTGTTAAATTTAATGATCTAATAA
TAATCTTTACAGTACTTGTTAATCAGATCTTCAAAATATTTATGAGATATATATTGCATTGAATTTATTTAAAAGTTTAAAATGTGAGATTTTGTTTATG
AAAGGTTGAAGATGGGGTAAATATTTTTTGATAATATACATAAACATTATTGAGGGTTTACTGATAATTTTTGTTTTATTTTTTATTTTGAAGTCGGGAT
TGCTGTAGTTGTAGTCTCTTGTAAATTGTAATTATGATTTTACATTTGAGTTTTGGTATTTTCTCTATTTTGGAAACCGTGGTATAAAGTGGATTTAGTG
GGATGCCTATAACAAACCGAACTTGCAGAGAAGATGAGGTTGAAGTTTTTTCATGTTGATTGTTCTCTTCCCAAATTCCTTGTTTTCTTGGCAAACAAAC
AAACGAAACCCTATCAGAATATAATCTGCAGCTTCGTCCATCGAATATATAGTTAAAGTCAATTTAATAAGATTATAATTTATACCCTTTCTTTTACTTT
TTAAACAATACATAAATCTCTTTTAATTTGTATACTGCAGACATAGATCTTTCTGGTTAAATGTTGTGTTGATATAAGTCATTTCAAGTGTAAAATATGT
AAAATTTTAATAAACGGGTAATATTTGACCTGTTAATTAACCCATTTGTATTCAAATGGTTACGGCTCCTTGATTTAAAATATGGCTTTTTATTTTTTAT
TTTTTGTTTTTAATTACATACTCAGTTACACGCAAATGGTAGATTCAAATGGTTACCTAACACTATTTATTTTCCAGTGGTAGATAGATTGCAAGAATTT
ACCTGTAGTGTACCTTTCCTCAATCTTCCAAATGGTTCAGGATTTGGGCTTTTAAGTCACAATGACCAAAATAACCTCAACATTCAACAAATCACCGACG
CAGAATCATATTCTTCGTACGCCCGTGGAGAGTTCGCTGTAAAATCAACCAGAGAAAAATGTTTACCCTAAAAATGAGGGCACTGTTGCCTACGAATACA
CCTAGTCTGCGCCGATTTGTTGGGTCACAGTCACACCCACCACCCACACATCCTACCAAAAGTTTTTGGGGCTCCGTAAAATATTAAATTGCCAATAGCT
CTCGGTCAAACCTTCAAGTTTTAACCGTCAACAGTGACTTATACTCTTCTGTTTTTTTTTTTAAATACTTATTGAGTAATTTTGAAGCTAAATAAGCTAA
TGTTATTTACTGTAATTTTTTAGTAATATTTTCAATTTATTGAATAATGATACCGGTATCCTCTTTTAAAATTATTTTATTAGTAAATTTTTTTGTTATT
TGTGTACAGGGTTCCATGCAGAAAGGTCGGTGGAATAAGATTTACGATCAACGGTTTTCGTTACTTCAACTTGGTTCTAATCACCAACGTGGCGGGTGCA
GGGGATATCGCGCGCGTGAGCGTTAAAGGTTCCAAAACCGGGTGGAACAGCATGAGCAGAAACTGGGGGCAAAATTGGCAATCAAACGCGAATTTAGTGG
GCCAGGCCCTTTCCTTCAGAGTCACGGGCAGTGACAGACGCACCTCAACCTCTTGGAACGTGGCACCTTCTCATTGGAAGTTCGGCCAGACCTTCACGGG
CAAGAATTTCCGCGTCTGAAAAAAATAACAAAATTTAAACATGGATGTTTGTTTTTGTAGTTGCGTTTTGGTTTTTTAGTTTTCCCGCGTTCAACTTTCC
CTCTATTTTCCCGGGAAAGTTTGAAGCCGTGTTTTGGTTTAAGTGTGTAGTAGGGGACAGAAAGTAAGAGAAGGGTAGATAAGGTAAAATGAAAGTGACT
TTACTATAAATGCTAGTAGTGGGTGTGTGTAGATGTTTCTACCACCTTTTGTTATTGGAGGGTGAATTTGTGTGATATTAATTATTACTAAAGTGTATTG
GGTGTTGCTGGCAATATTTATTACCCAGCAATGCTTTTTGTTGACTTGGTGGGGGCTGAGGAGGCTGCAAGGTTCATGTAGCCCGCATCTCCTTTATTAT
GAACTAGAAACATTATATTATGTAATATCTTTCAGTTATAATGCATGCCTCTTTAAAATTGGTGA

>Glyma18g39850
ATGGCTGCTATTGTTTTCCTCCACATTGCATCATTGGCCTCTCTTTTTGTTGCAACAAGTGCAAGAATCCCTGGAGTTTACACCGGTGGCCCCTGGCAGA
GTGCTCATGCCACCTTCTACGGTGGCAGTGATGCCTCTGGAACAATGGGTAAAACCTCACTCTTCCTCTCATTCTTCCATCACCTTCCATTACATCTCAC
TCCCCCCATCCCCTGTTTTCCTCTGCTTCCCCTGTTTTCTACTACCCAAATCCTCTCCACCCTCCCCATTATCACCACTCACCATGTTGCATTTTTCAAT
TTTTGCATTGAAATTCTACTCCCCTAAAACCAGTTTTTAGCATTCCAGGTCAAGCAAACATTCTTTTAGGCATCAAAATCTTCTCTTTTGTGTCCAATCT
CCCAAACCCATTTCTACTTCTCCTTACTCTTTCCTAAATGTACACACCCAAACTGTTCCCTTTTTATCATATCCTTGAATCAAGGTTATACCTATGGATA
CAGTTGCAATTTCTTCACAATCCTTGATGTCATAAAAAATGGCACATAAATGCAGCTAAGGTGACCATAATTGCGATTGCAAAATCCCAAAAACCTTGAT
ATTGCTATCACTATTGCAGTTACAAACCGTTTTCTAAAACCTTGGAAACAACTAAAAACCTCTTACCCAACATAAATTTCCCATCTTTTTCCCACACCCA
AAATCTAAAAAGGCCCAATTCTAATCCAACCAAGCACCCTCTAGAAAAGATAAAAAACCTCAGCTTCTTCTCAAACTTTTCAAAAAAGCTCAAGCAATAA
TCAAATTTTGTTCTTGAATTTTTTCACACAAACCTTTCTTAATTGAACTCTCATGTGCCCTTCAGGTGGTGCTTGTGGGTACGGAAACCTGTACAGCCAA
GGCTACGGAGTGAACACTGCGGCGCTGAGCACTGCCCTGTTCAACAACGGGCTGAGCTGCGGCGCGTGCTTCGAGATAAAGTGCGACCAGGATCCGCGGT
GGTGCAACCCCGGGAGCCCATCGATCCTAATCACTGCGACCAACTTCTGCCCTCCGAACTTCGCCCTTCCGAACGACAATGGCGGATGGTGCAACCCTCC
CCGCCCGCACTTCGACCTCGCCATGCCCATGTTCCTCAAGATCGCCCAGTACCGCGCCGGAATCGTCCCCGTCGCTTACCGCCGGTCAGTCCCATTCTCA
ATTTGTTTGTCTGCTTTGCATGTGGTTTTGTTTTTTTACTGTTTTGGCAGCTCAGATAACGTAGGTGAACGCCTGTAATATAATTGAATTGAATTATTAT
AAAAATCATGAAACTTGTTGTTATTTTTTTTTTATTAACCCTCCTTTGATCATGGAAAAAGGGAGTAAAATAATTCAGAATTTGACAAAAAATAAATAAA
ATGTCTGATTACGAATTACTTTAGTTAAAGATTCAATTTAATAATAATTCAACCTTAATTTTATCAAAGTCTAAGTCAAACTATTTAGTTAAACTAATTG
AATTATTTTAATATAATATTAGTGTTGTCATAATTATTACTTTTTACAAAACGTAAGTTACGTGATTTATGCCTATCACTTCATTGAAAAGGAGAGAAAA
AAAAATAGGAAAATGGAATTCTATAGAAAAAGATTTAAATTCATATATTTTTGAAAGTTTGAAGGCCAAATCTATTGATATAAAAAATGTAAAAATCTTA
ATTTTTTTTTATAAAAAATATAGAGTTTAAAAGCATAAGCTTCATTTTAAAGAGGGACTTGTTTATATAACGTAGTTGCAAAGTTGACACTTATTTAATT
AATGAGATGATAAAGTTATTAACTGTGTGTTTATAAATATACAGAGTGAGCATATTAAACAATCTAAATTAATTAGAAAATGATCATGAAGTATATTTTG
TGATATATTGAATTTTTTTAAAATTTTGTTATTTTTACTGCCACAAGTTTCCAGTATGGATTTCTCCTGAACGAATGAATTTGCAAACTGAGGCCGAGGC
ACCGTACACATACAAAAAGGAAACCACAAATATTCAAAAGGTTAAATTACTTTATAATTTCAAAAGATTCGTACATTTTATCCCTATAATTTGTTTTTTA
ATCTTTTTATATTTTAATTTTTTTTAGTTCATATAATTTTAAATAGTCTTTTTAATTTTTATAATTTATATTTTAATTTTTTTAATTCGTATAACTTGAA
ACTGATATTTTTAGTCTCTATAATTTATATTTTAATTACTTTTTAGTTCTTAGTAAAAAAATATATAAAAATAATTAATTATAAATTAATTATAAATTAT
AAATTATTTTTTATTACAATTTATATTGTGATAATTTAGTTACAAATTACTTGTTAATATTTTTGTAGTTAATTATAATTGATAATATTATTCATATTTT
AATAACAAGGACTAAAATAAAACTAAAATATAAAATATATGGACTAAAAGATCACTTTCAAACTATAAAAACTAAAAAAAATTAAAATATAAATAATAAG
GACTAAAAAATCACTTTCAAATTATAGGGACTAAAGAAAATTAAAATGTAAACTATAAGAATAAAGACTAAAAAAATCATTTAAGATTATAAAAACTAAA
AAATATAAATAATAAAACTATAAGTAACAAAAGAGTAATTAAATCTATTCAAAATTATTAGCCTTTCTGTCCATGTGTTTCTTTCCTGTTGTGCACTGAT
TTTCTTGGGAAAAAAGAAAATACTAGTTGTGCCTTCAAAAGCAAATATTTTCTTGAATTTCCTCCGCAGTTTTATCAGAATCCGCATTCAGATGTTTTGT
TCATTACACCCAACAAACCAACACAAATAGCCATTAGTTATAAACTAGTTGTGCCTTCAAACGGTGGTGGTGGGGGGGCGGTAGTTAGGGTGCATTCATG
TACCTTACATGAGTTCATTAAATCTAGACAAAATAAATAATGTGTATTTATTTTGTTCACGTCTATCAATAACATATACAAAACTTTTTTAATACATGTT
AGTATGTTAGACAATAACTTTAATGGTACATATTACAATTTATCTTACACATAGGGTAACGGTTGGAAAACTTTTTTTTAATTTTTTTTATACTATCAAT
GAAATTGGCTTGAGAAACAATTAGTACTTTTTTGGTGAATTAGAAACAATTAATACTTATTACATACATAATTCATTGGTAACGATTAAACTTTTCATTA
TTATTCCAGGGTATTATAGTCATTTGATTTCTATTTGCGTGATCAATGTTGTCAAATCTATAATAAGCTTCCCTATTTCTTTCTGTTGCTTTTAAGCCCT
TTCGGTGTGTTAGCTTAGTCACAGTGTGAGTTTGTCAATTGATTATGTGTTTATAATTAATTTTAAATATATTTTTATATATTTGCTTTCATGTTAGAGA
AGAATTTAAAATTAATTCTGCATCCATTAGTTCTAGATTAAAATAACTTTGAGTAATTTATAAGTTAAATATAAACTTTTGTATTAAATTTTATTCTTAA
TTTGATTTTATAATAAAACATTTAAATATAAAAAATATTGCTTCAAATTTAATTTTGATCAAAATCAATTTTATAAATTTAATTTAATTTATAATTAATT
TTATCAACATTCATCCAAATGATAGATATATGCTTTAGTTTCATTTGTTGCAACCAAATGTAAAAAAAAAAAAAAAAAACTTATTTGGCAAATTCTTCAG
CTTCAAGGGTATGCTAGGAAAATACTCCCCAAGAGAAATTAATAAGTTCCCGAAAAATCAGGACTTAAAGTCAGAAAAACAAAGTTCGTAGTTCCTACCC
ACTTTGGGTCCCTTATCCAGTTATCCTTGGAATACGTCACAAATTAATATTACCAGAAATTAAGTGTCAGATCTGGAATTTTTAAAATTCTCAGTAATAT
ATTAATTTACAATTTATCAATTACCTTAATAGCACACATAATTCAACTAAGTTTTAACCTATTGATTTGGAATATTCATTATTTTATGGATGATTAATTT
TCAATAAAAATTTGAGTGATCATCTTTTGTGAACTTTTTTTTCAATCATATTTTTGTTGTTTACAAAACTTAATTCGAGATTTTATTAAAAAAAATGAAT
TTAATATTATTCTAACTAACAACCTGAGGGTTGAGATGTGTAATATGATTATTGATGTGTTAGTCTAATATTAAAATAACTGATGAGTTTTTTATTATTT
TATATGGGGTGCAGGGTGCCATGCAGAAAGACAGGGGGCATCAGATTCACAATCAACGGTTTCCGTTACTTCAACCTGGTGCTGATCACCAACGTCGCGG
GTGCAGGGGATATCGTGCGCGTGAGCATGAAAGGAAGCAAAACCGCGTGGATGAGCATGAGCCGCAACTGGGGGCAAAACTGGCAATCCAACGCGGTTTT
GGTGGGTCAGGCCCTCTCCTTTAGGGTTACCGGCAGTGACCAGCGCACGTCAACCTCCTGGAACGTGGCACCACCTAATTGGCAGTTCGGACAAACCTTC
ACAGGAAAGAATTTCCGTGTCTAAATCAAAGGGAAAGGGAGAAGAAAATCAAAGAGAGAAGAAAATAACAATACTCTTAAATTAATGGCTCTTGGTATTT
TTGAGTTTGTTTGCTTTCAGTTTCCCTGCTTCTAACTTTCCTCTATTTTCCTGGGAGAGTTTTGGAGTAGGTGGTAGGGGTTAAAAGAAAATTAAGAGAA
AGGTAGTTTTAGGAAAATGTAAAATTGAAAGTAAGGTTAATAATTAATATAAATGTAAGTTGAGGGTTTGCATTAAATGTTAAAGTGTTTAATGTGTGGG
TGATGCTGGAATATTAATTAGCCAGCATTAGCAACCTTTTTTTTTTCTCTGTTTATTCTATTCAAAGTGTGAGGGGGCTGAGGAGGTTGCAAGGAGGAAC
ATGTAGCCCGCAGCTCTGGCTTTATTATTGACATAAATATACTATCATATCAATAAATATAAATAAAAGAATATTTCAGTTTCTATAAATGTTGCTTTGA
A

>Glyma18g49570
ATGTTGACTCACATCTATTTATTCCTTCCCAATTTCCTCCTCCATTTCCACAAACAACTTCTTTCAAGGTTCACCTTCTTATAACTCATTCTCTCCTCTT
TCACTCTCTTTCCATGTCTTCTTTCACTTTATATATAGATTACTAGTACTAATTAACTGCTCTAGTTCTTCAGCTAGCTATAGCTAGCTAGCTAATAAGA
ATTTATTGCATAATCCACACATTGCTGAATTTTTCATACTCCCATGTTATTTGCATTTATGTAGGAAAATGGCTCTTCTTGGATTTCTTCTGGGACTTTT
CTACATGATCTCACATGTCAAGGGGTATGGTTTTGGAGGTTGGACCAATGCACATGCCACCTTCTATGGAGGGGGTGATGCTTCTGGGACAATGGGTATG
TATGCTAGCAAAAATGTAACTCACATTGTTTTTATTTTACCATAAGTGTGTAATAATTTAGCTTCTTTATATGCTTAGTAACATATTATGTACATATCTC
AAATTGCAGGTGGGGCTTGTGGTTATGGAAATCTGTATAGCCAAGGTTATGGAACTGATACAACAGCACTGAGCACTGCACTGTTCAACAATGGCTTAAG
CTGTGGTGCATGCTTTCAAATTAAATGTGCGAATGACCCACAATGGTGCCTTCCTGGCTCCATCATAGTCACTGCCACAAATTTCTGTCCACCTGGTGGT
TGGTGTGACCCTCCCAATCACCACTTTGATCTTTCTCAACCTGTTTTCCAGCACATTGCTCAATATAGGGCTGGGATTGTGCCTGTAGTTTACAGAAGGT
AACTAACTTTATTCTCATTTTTCTTTGCCATATGGGCTATGTTTGGATAAAAAGTTGAGAACATGTTTTTAGGAATTCCAATACACATTCCCAAGAGTAA
AAGTACTTTTGAGATGGTATCCAAACATGCACATATTCGTCAAGGTCTTAAAAAATATTTTACTACCGTGATTTTGATCGTAACATCAATGTTTTCTTAC
TCACTTCGACTGTAATTGCAACGGCCGCTATGACAGTAATTTAAAAGGATAAAATATGTTTTCAGTTATTGCACTTTCTTTAGTTCCCAAACATTAACTT
TGATTAAATTAGTCTATGAACTTTACAAAAGCATTGGTTTTTGTCTCTCTTCACTGTGAAAAATCGCCCTGAGTTAAATCACTACTTTTGTAAAATTTAA
GGACCAAATTAATCAAAGTTAAAGTAGGGATTCATCTAAAATATAAGGACTAAAAACATATTTTACTCATCTAAAACCTTGATGTGCATCTTACTACTCT
TTTGGCCATGAAGCTAACATTTGTTTGTTCATGGATTGTGAAGGGTGAGGTGCAGGAGAAAAGGTGGAATCAGGTTCACCATCAATGGCCACTCTTACTT
CAATTTAGTCCTTGTAACCAATGTTGGAGGGGCTGGTGATGTGCATGCTGTGTCCATCAAAGGTTCAAGAACTAGATGGCAAGCCATGTCAAGGAACTGG
GGGCAAAACTGGCAAAGCAACTCCTACTTGAATGGTCAGAGTCTTTCCTTTGTAGTCACCACCAGCAATGGACACAGTGTGGTGTCATACAATGTTGCCC
CAGCTGGTTGGTCCTTTGGGCAGACCTACACTGGGAGGCAGTTCAACTACTAACTAACCCTTAATTATCTTTTCAATAATGTTTTAGTAATATTATATCA
TCTCAAGATTACAAATCAAAGAACCAAGCTATATATAGTTGAGTATTGTAGATGGATTAGTGTTGTGGGCTAGATAGAAGATGATTTAGCCCCCTTTTAT
TTATATATAAATATATTTAATTTGATTTATATGTAGCAAGCATTTGCATATGATGTGCTGGCTTAATTTATGCTATGCCTCAGCAAATGGGATACTTGCT
CTGTACGTTGAGAAAGATAAATTGTAGAAAAGATTGTTGAACCGTTGAATGTAAGCTCTTGTACTTTAGTTATTGATGAATGAATGAGTGAGAAAGGTGA
TGCTTCAATTGAGTAATAAAAAAGTTGACCCTGACTTCACTTGCATTCCTAAAAGTGCAGTGGACAAAATGAGTGATTCAGATAGTTCCTCTGATCTCTC
GTGAACCTAATGTAATTCTTTAGGTTAAGTTTAATTGAGCAAGTAAAGAAAAAAAATATATTGTTCAATGTTCATCATTACCCCTTTCTCTTGCATGTAT
AAAGCCATTCTGGCAGCTTTTGTACTTTTCTTTCTTTTCATTTGTCTTTCTTGCTTTTTGGCAATCTGGTCACATTCTTGAAAATTATTATAAACAATGT
TTCGTAGTTAAAAGAAATTTAAATCAGAA

>Glyma18g50030
ATGGCTAGGTCTCACTGTTTGTTTCCTTTGGCCTTTTTAATGGTTCTCTTTGTACCAGCCTTGGCACATGGTCGAAGAAGGGGATGGCATCTAGCCCATG
CAACTTTCTATGGTGACATGCAAGGTGGAGACACCATGCGTAAGTATAAAACTCCCCTTTACTAGTACTACTCTATCTAAATAGAATCACAACCATTCTC
ATTTTCCTGATTAATCATATTCTAGCATCGTGTTTATCCCCGTTTCTTATTGTTCTAGAATTGAATTTGTTACCACATGTAATTAATTGGTGCATTTTTT
CCTCTTTCTTTCTATTTTTTTTAATGATGTAACTAATGTAAGAGGTTAAAATACAAAAACGGAATTTTTTGCAATAAGAGGCGGAGCTTAGTTATGACAG
CGTTAATCTTCTCCCAACCCCCCTCGCATCTTTTCTTAAAATTGTATGTATGTATATATGTGGAGTGTATTAAATAATTTTTTTGTTATTGTGAAAAATA
TTAATTATAAATATAGACCATTAAATGATTGTGATCAAAAGAAAAATGTATATTATTTTTAAGTGATTATATGATCATTAACTTTTAAACTCGACCATCC
ATCGAATAATGGTATGATCTAAATTTATAGTTCTAATTTCTTGTAATAAGAAAAGTTCTTGCTTTATACTTTCATGATCATGTGTATGAATATAATCATT
AAAAGCTATTTATATTTAGTCAACACTAACAAATATTTTGTAATGAGTATTCTTTAAAGGCATTTATTCCTCAATTATTATGATTTTAAAATTATAAATA
TTAAAGATTGGTTTAAAATAAAATTTTATTATTTAATAAGAAAATAATCTATGCACCTAATTAAAAATCATCATGTATAATGAATGAATTTATTGATTTT
TTTTTAAAAAATTACTTAAAAGTCACACCTACTATAATTTGTATAAAATAATGCATATCCACTAAATTCTTTTTTAATATGAGATACAGAGGGAGCTTGT
GGTTATGGTGATCTCTACCAGCAAGGATATGGGCTTGAAACCACAGCCCTAAGCACAGCTCTATTCAACAATGGCCAGACATGTGGTGCATGTTTTGAGA
TTATGTGTGTGAACTCCCAATGGTGCATTCCCAACGCAGGCCCAATCAAAGTGACCGCAACAAATTTCTGCCCCCCCAATTACAACCCCCCTAATTTCGA
CCATTGTGCAACCCTCCACAAGAGCACTTCGACTTGTCCATGAAAATGTTCACCAAAATTGCCATATACAAAGCAGGGATCATCCCAGTCATGTATCGCC
GTGTCCCATGCAACAAAAGTGGGGGTGTCAAGTTTGAGATGAAAGGGAACCCTTATTGGTTGTTGGTTTTGTTGTACAATGTTGGCAATGCTGGTGATGT
TACTCAAGTCAGCATCAAAGGGTCTTCAAACACTGGCTGGCAATCTATGTCACGTGTTTGGGGACAAAATTGGGTTACTGGGTCTAATTTGGTAGGACAA
GCCTTGTCGTTTCAAGTCACTACTAGTGATGGCAAAATGTTGGAGTTTGATAATGTTGCCCCTTCCAATTGGCAATTTGGACAGAGCTACGAGACCTACC
AAAATTTTTAG

>Glyma19g02810
ATGAATTGTGAACACTATACTCTTCTTCTGCATTTATGCAGGAAAAAAATGGTTCATCTTGGCTTCTTCCTTCTGGGGTGTCTCTCCATGATCTCATATG
CTAATGGTTATGTCAGCAATGGGGGTTGGACCAATGCCCATGCTACATTCTATGGTGGAAGTGATGCTTCTGGGACAATGGGTATGTCTTTTTTTTTGGT
CGGTCAATGCTAATTGTTTATTATTAATTTTTTGCTAGTAAGATATGATCTCTCCCCTCCTCCCTTATTCCTTTATCATCAAGTTAACCTTATAACCCCT
GAAACAATGAATATCTTATTATGCATGTATGAACAAATGTGACTAACAAAAAGTATGTGTATGTCAAAGTTTTGCTTATATATCTTATCATATTGTAGGT
GGGGCTTGTGGTTATGGAAACTTGTATAGTCAAGGATATGGGACTAACACAGCAGCACTTAGCACTGCCTTGTTCAACAATGGCTTGAGTTGTGGCTCAT
GCTACCAAATCAAATGTGCAAATGACCCACAATGGTGCCTCCGTGGCACCATTGTAGTCACTGCCACTAATTTCTGCCCCCCTGGTGGATGGTGTGACCC
TCCCAATCACCATTTTGATCTTTCTCAACCTGTGTTTCAGCAAATTGCCCAATACAGAGCTGGTATTGTGCCTGTAGTTTACAGAAGGTAATTCAGAAAT
CTTATGTTTTCTTTATCCTTCAAGATACTTGCACATTGTATTGTATGCAGTATGTGAGGGTGTGTGCATAATTCAGACCACTAACAAAAATAATATAGAG
CTTTTTTCCAGAAACTCTCAAAAGTACTTTTAGTCTTGTATCCAAACAGACTCTAGAAACAATATGACTAAGTGTTGTCAAATAACTTATATACAAGTAT
ATAAGCAGTGTACGTGTGCTAATGTACTTAATCTGTACAAGCATAATTACTTTTAAGGTGAAACTTAAATGCAGTTCTTTGAATTGATTTTTGTACTATT
CTCCGATCACAATTAAAGTTTCACTTCACAAATTACCCTGACCTTAAATGTTGACCTCTATTCTACTAGTTGCCGAGCTTAAACTAATAAACTCTAATTT
TAATGGGAGAACACGTGAAATGAATGTAATCAAGTTTTGATTTTAATTGTTATTAAAAAAATAATTATATGATTAACCAATCAAAAATCATAGTTGATAT
GATTTTTAACTTTTAAGTTTATTAATATAAAAGTTAACAAATTTATTATACATAACAACAAATTGGATCACAGTTACACGATCAGGGCATACACTAGTTA
CTCTATGTTTTACCCTTACTTTTTATTTTTTGGTCTAGAAGCTAACATTTTTATCTTGATGGATTTTGTTTGAAGGGTACGGTGCATGAGAAGAGGTGGA
ATCAGGTTCACCATCAATGGTCATTCATACTTCAATTTAGTCCTTGTGACTAATGTTGGAGGTGCTGGTGATGTGCATTCTGTGGCCATAAAAGGTTCAA
GAACCAGATGGCAACCCATGTCAAGGAATTGGGGCCAAAACTGGCAGAGCAACTCCTACCTTAATGGACAGAGTCTTTCCTTTTTGGTCACCACTAGTGA
TGGTCGCAGTGTGCTCTCATACAATGCTGCACCACCAAGTTGGTCCTTTGGACAGACCTACACTGGAAGGCAATTCCGCTACTAATTTATCAACCCTTTT
CATGGAGGGTGCATTTTCTCTCAGGTACAGAAACTTTCTAGTAGGAGAAAGAAACACAAAGAAAATTGTATTTTTTTTCTCTCTCTCTCTCCTACTGAAC
GACAGTTTCAGTAACCAGAGACAAGGCAGAGGAGCCAATTCCTTTCATGGAACATCAATTTCATAATGTTGGTTACCCACATGATAATATGGTTGCATTA
TAAAAAAGAACTAAAGCCGTAATTTAATAGTGTACATGATGTGTCAATATTGGGCCACAAAATAGGTGGCTTAGTTTAGTCCCTTTAATATATTTTGGTT
TGTGTTGCAAGTTTTTTTGCAGATGAATTGCTGGTACCTTAGTTTATGCTAAGCTATAGTCTCAAGGGTACTTCTGTTTGTTTGCCTGCTGAAAGAAAAG
TAGGTTAGAGGTGGGATTTTGTGAGCCTTATTGCACTTTGGCAAATGGGATTCTTGCCTTGTTCAGAAAGATCAACTTAAATAATAATTGAGTATATTCT
TGTTGTGCTTTAGTTATTGTTGACTGAGCAATGTCAAATATTTATGCTTGGTTTGTGTGAGAAAAATTAAATTTCTTAACTCTACGTCCTAAAGTTCAAA
TGTTCAGTGCACAAAAATGATCACCCGTTCTGAAAGAGGGATGGCTCTGCTCTAACATATATAAAAGAGGTGAATGAATTCACTTTAATTAACTCGTGGT
TCAAGTCTTCAAGGAAACATGGATAAAAACTAATTCATTAACTGGGTCGGATTATTGATACTCTAACGTGTTTATTTACGTTGTTCCTTTTTTTTCAGAA
AAAGAAAAATGCCAGAAACAAAGGTTCTTCCCTTTTTAGTTTTTATCTGACTTTTTTTTTTATCTTTATTTGAGTTTTTATTTTAAAAAAAGTTAAAAAT
AATTCTTAAAATAAAAAATGTAATTATGGTCTGCTTTAAGCTTAGCAGGCAAAATTTCGTCGAAAGTCCAAAAAAATTTGTCTTCAATTTTACTTGACTA
GGCTTAGAAGCATAGGGAGTTGTTATTGTCACCCCATTTTTAACTTTTACACCCCAACTTTTTGAGTTCTTCATAAAAAGACCAAATTACCCCTTTGGCA
TCCCACCCCACCCCTTCCCTTCCCTCTCCCTCTTCCCACCCCACCACACCCCCTTCTTCTCAATGATAAATATATTTAGAATAAGAAAGCATGCATCTTC
CATATATAAAAGTTAAAGGCTTAGAAATAATTTTACATTTGATTTTAAGAAAATGTTGATTTTCTGATCTTAGATTGTTCCAAAATCTTCCGTCACTTTT
CT

>Glyma19g37060
ATGGCGTTCCCTTTGGGAGCCCTCATGACCACCACACTATTGCTCTTTCTTGTTGCATTTTCACTAATTCCTAATGTCCATGCAACGATTAGGTCCTCAT
GGGGACATGCTGCTCATAACATGGTTGGAAGAGATAACAAGATAGTTGACCTCCACAAGCATCACCCCGTTTTTGGGCCTGGCCCTTGGAGGCAAGCTTA
TGCTACTTTCTATGAGGGAGGCTCTGGAACATTTGGTACGAAATCAATGCACAATCTTTAATGAATATTATCTGAAATTTTAATGCATGCCACCAACCTT
TAATGAATATTATCTGAAATTTGAATGCATGTATGATTCGTTAATGAAGAAATATAACTTGATTGCATGCATGCAGGAGGAGCTTGTGGGTATGATGATG
TGGTTAAAGATGGTTATGGGCTTGACACGGCAGCATTGAGCTCAGTTTTGTTCAAGCACGGTGAGGCATGTGGGGCATGTTACGAGATCAAATGTGTAAA
CTCTACTCAATGGTGTAAGCCAAAACCCTCTGTTTTTGTGACAGCAACCAACCTTTGCCCCCCCAATTATTCTCAACCAGGTGACAATGGAGGATGGTGC
AACCCTCCACGCCAGCACTTTGATTTAGCCAAACCTGCTTATCTCAAAATTGCACAGTACAAGGCTGGCATCGTCCCAGTCCAATATCGCAGGTTACATA
CATAATTACACATATCATATACCTGAATGTTCATACATACCTTATTTGCATGCTACAAGTTAAATGGAATGGAATTAATAGCTTCAAATCAAATTCGAAC
AGTAATAAAGAAAACCCCAATACATAACATAATAAATAAGGGAGATTTTTATTTTTTTTCTAATACATAAAAATTAAATATCGATATAAAAAAATTTAGA
AAAACTCACACACCATTGAATCAATTGAATTAAATCCCTTGATACTCAGGAGGAATATGAAAATTTTAAAAAGATTAGACGGTATGACCTTAGCTATAAG
AAAAATATTAACAATACATTTTTTGATATTGTTTTTCTAAAACACTATTATTACTTAATTTATATCAATCCCACTGAACCTCGTGTAATTAGTACAACTT
GTATGAATTTTAAATCAATAAAATAGTGTGACAAAAGCAAGGACGGATCCAATGGGGCAAGCATGGGTCTTCCTCCCTCCCCTCTTTTACGATCCTTCAT
GTATATATGGAAAAAAAATTACAAAAATAAATATTAATGAAAATGTATAAAAAAATAGGTTTTTGGGTTGATAGTTGATTAAAAAATTTATATCACTAGA
TCATATCTCTAATTTTACCCATAAAATTAAAAATAAATATTTTTATTTATTCATAATTATTTATCGAAAGCTAGGTATTTAAATAATTGTGTAAAAAAAA
TTGGTCCCCTCTCCTTTGAAAGAATCCTGGGTCCGTCCAAGAAAAAAGTATTAAGAAAATGTTATTAGCATTTTTATACTATAATATTTCACACAAAATT
AAAATAAAATACAAATTAATTTTTATGACTACTTTTGAAGTGTCCTGATTTTCCTTTGAAAACATGCAGGGTACCATGCAAGAAGCAAGGGGGTATTCGG
TTCACAATCACTGGGAATCCTTACTTCAACCTAGTAAAAGTGTGGAATGTGGGAGGAGCTGGGGACATCACAGAAGTACAGGTGAAGGGTGACAAGAAGC
TGATCAATTGGACAAATTTGAAGCGAAATTGGGGTGAGAAATGGGAGACTAATGCCATGTTAGTGGGAGAGACATTGACTTTTAGGGTTAAAGCCAGTGA
TGGCAGGTACTCTACCTCTTCCAGTGTTGCCCCCAAGAATTGGCAGTTTGGTCAAACCTTTGAAGGCAAAAACTTCCCATAAATGCTTCTCTCTCCACTT
TCGACCTTTGCTGCATATTCTTCTTGGTTTAGGCATTAATTAAAAAAAAATATTACTCCTACATCACATTTTTTAAGACATGTATGATGTATGAATAATA
TTTTTTTTTAATTTAATTAGAACAATTGATGTAAAAAGAAATAAATTGAAC

>Glyma19g41080
ATGGGAAAGTTCATTTTGAGTGGTCTTATATTGTTTGTGGTGTTTTTCACTACAGAACTTGGAGTATCATCAGCTGTTTGGCAGCGAGCTCATGCAACTT
TCTATGGTGGGAGTGATGCCTCAGGAACAATGGGTAATTAAAAACGCAACTTCTTATTGTCTCAATTTTTTCCCTTCATCATTTCTCTAGTTCAATTAAA
ATGTAAACTCCCCAGAAATTAATTTTACAAATGAAGAGCACAATCAAATTAAATGATCACGAGTAGCTCAATTAATTGTTTTTGACTTGCATGTAGGAGG
TGCATGTGGCTATGGAAATCTCTACACAGATGGTTATGGTATAAAAACAGCTGCCCTGAGCACTGTTTTGTTCAATGATGGAAAATCATGTGGTGGTTGC
TATAGGATAGTTTGTGACGCAAGGCAAGTGCCCCAATGGTGCCTCAGGGGCACTTCCATTGTTGTTACTGCCACAAATTTCTGCCCACCAAACCTCGCAC
TCCCTAATGACAATGGTGGCTGGTGTAATCCTCCTAGACCACACTTTGACATGTCTCAACCTGCCTTTCAGACAATAGCCAAGTACAAAGCTGGCATTGT
ACCAATTTTGTACAGGAAGTAAGTATCTTTATGTTATGTCAATTGCCATATGTCTTAAACCTTTTTTTTTGTTTCTCGTAAAGGATACATGTGGTTTAAA
AAAAATTAGGCTAACTAGTAACATTTATATTATGCAGAGTTGGGTGCAAAAGAAGTGGAGGCATCAGATTTACCATCAATGGGAGAGACTATTTCGAATT
GGTGCTTATAAGCAACATAGGTGGAGCTGGAGAGATTTCCCGAGTTTGGGTTAAAGGGTCCAGAATGAATGATTGGGAATCCATGACGAGGAATTGGGGT
GCTAACTGGCAAAGCTTGAGATATCTGAATGGTCAGAGTTTGTCTTTCAGAATTCAACTCCGCAATGGGAAGACTCGCACGGCAAATAATGTAGCACCGT
CCAATTGGAGATTCGGCCAATCTTTCACCAGCAATGTCCAGTTCTGAGAACCGAAGAAGAATTAATGCATCTATCAATCTTAATTTGACTATTCTTGTAT
TCCATACGTCCTTTAATACTACTACAGTATATTCCTTGTGGTTCTGGCTCAGCAATTAATAATTTGTCATGAAGTCCACCACCTTTGGTATACTAGTATT
TT

>Glyma20g04490
ATGTGCAAGAAAATAATGTCTGATTTTTTGTTTTGTTTTGTTTTCAGGAAAATGGCTCTCATTGGGTTGCTCTTGATGGGTTTTCTCACAATGTTCTCCT
CTGCTCATGCCTATGGTGGAGGGTGGACTAATGCTCATGCCACCTTCTATGGAGGGAGTGATGCATCTGGGACAATGGGTATGCTCTATAAAACAATTCA
AAGCCCTAATTTTTAACATAAAGATTCAATTTTTATTCTTGAAAAACTTATTTTGAAGCATTTTGGAGCAACCCATTCGACTAATTTGTGTGTTTGTGCA
GGTGGGGCATGTGGGTATGGGAATCTCTACAGCCAAGGGTATGGAACAAACACTGCTGCTCTAAGCACTGCACTGTTCAACAATGGCTTGAGCTGTGGCT
CTTGCTATGAGATTAGGTGTGCCAATGACCACAGGTGGTGCCTTCCAGGTTCTATTGTGGTCACTGCCACCAATTTCTGTCCTCCAAACAATGCCTTGCC
CAACAACAATGGTGGCTGGTGTAACCCTCCTCTCCAACACTTTGACCTAGCTCAACCTGTCTTCCTACGCATTGCTCAGTACAAAGCTGGAATTGTCCCT
GTCTCCTACAGAAGGTATAGGTTACTTGATTGATTTCACTCATTTCAACTATATAGTTGTTTTTCATTCCTTTAATTCCGTAAATATTTGGAAAGGTTTG
TTTCTAATGTTTTCTTAGTTCTTATATTTTATTAATGGCTTGTTAACTTGTAAAATTTTGGGTAAAATGTGGTTTAGATTCTTCAAGTTTTGGTTAAGTT
TGGTTCTAGTTCTTACATTGAAATTCTAAAACGTAGGGATTTGACAACATTGAGGAATTTAAAGCATATATTACCCTTTAATTTCTAGGGACTAAATGAA
TTTTGAAACTTTTTCAAGAACCTATGTCTTGCAAGACTAATGTATGATATTTTTACTTTTGTTGGTTAACTACAACTAAACTTCTGTGTTATTGGTGGAT
TTGCGTATAGGGTGGCTTGTAGGAGGAAGGGAGGGATCAGGTTCACAATCAATGGACACTCCTACTTCAACCTAGTTCTCATCACAAACGTTGGTGGTGC
TGGTGATGTGCATTCTGTTTCAATCAAGGGTTCAAGAACTGGTTGGATGCCAATGTCAAGAAACTGGGGTCAGAACTGGCAGAGCAATAACTACCTCGAT
GGTCAAAGCCTCTCCTTTAAGGTCACCACAAGTGATGGCAGAACTATTGTGTCCAACAATGTTGCCCCATCTGGCTGGTCCTTTGGCCAAACCTACACTG
GTGCTCAATTCCGCTAGATCTTGTTGTCCAAAGTTCTAAGTCACACATTCAAATACTACTACTATATAGCATAATAGATATATGGTATTAGTAGGTTCTA
AGAGTATTATTATTATGAGTTTATGATGACTGGTTAGTATACTAGGGTATTAGATAGTATGCTGCTAGGGGAAGGGGTCAGTTTTTTGGTAATTTTTGAA
GGCCAGGGAATTAAGATTTAAGAAGGGGTATGTTTTAAATTGCTCCTTCATTTTAATTTTAATTTCTTTTGTGTCAACAAGTGGGGACCTATTTTTTTAG
GCCCTTCTTGATTACAGGGGTGTTTTTTTATATAACTTTTTCAGAAGTGTTTTTTTGAACCTTCGGTGGCTGAAGAGAAGAAGCTAGTGAAGGTGGAGTT
CTTTTTTATGGGTGAGGTACTAAATTGGAAGAGGTGGACTTTGTTGTTACCACCCGCCAATTAGTATTGGGATAGTGTGTTTTTCATTTTGGTGTTGTTA
TTGGCAGTTTTATTAAGTGTTGTTTGCTTTTTATTACTGATCCTTTTGTCATCAGCCTGGGCTGTGTGTCTTCGGTTGTGTTGGAGACTGAAAATGTAAA
TTTTCTTGAAAGGAAAGTTACTGTAGTTACTAGTAATATTTCCTTTTTATTTCTTAATTGCTAATTGTTATATTTATTTTATGTTCCTCATTACTCTATT
GTCTTGTTTGAAGAATAAAATGAAAAAAAAAAACGTTGAGAAAAGAAATATTAAACCCTTTGTAGGCTC

>Glyma20g22050
ATGGAAAAACTAATTTTCAGTGGTCTAATAATGCTTGTGGTGTTATTCACCACAGAACTTAGAGTAGCATCCGCAATTTGGCTGCGAGCTCATGCAACTT
TCTATGGTGGAAGTGATGCCACAGGAACAATGGGTAAAAAATTGTTATACATTCTGTGTTGTGCTTCTTTTATCATCATTTCTAAAGTTCATTAAATCCC
CCTTCAATTCAATTCAATTCAATTCAAACTTAAGTACAAAATAAGAGCAATTAGTTTCACATAATTTGAAAGAGTATAACTTGTTTGTACTTGTAGGTGG
GGCATGTGGGTATGGAAATCTGTACACTGATGGTTATGGAATAAAAACAGCTGCATTGAGTACTGCTTTGTTTAATGATGGCAAGTCATGCGGTGGTTGC
TATCAGATAGTTTGTGACGCAAGCCAAGTGCCCCAATGGTGCCTCAGGGGCACTTCCATCACAATCACTGCCACAAATTTCTGCCCTCCAAACTATGCAC
TCCCTAGTGACAATGGTGGTTGGTGTAATCCTCCTAGACCACACTTTGACATGTCTCAACCTGCCTTTGAGACCATTGCCAAATACAAGGCTGGCATTGT
TCCGATTCTTTACAGAAAGTATGTTATGTCATATCCTAACTATGTGTTTTCCTTTTATTTTCTAAAATGCGAAAATGATTTCTAGCGTGTTTGGTTCCAC
ATCACGTCTACTAAGAAAGAAATTAGTAGTTATAATTTTTTATTCCTTGACGGATTTTCAAACATGATGATGGATACAGCTAGCTAATAAATACATGTTC
AAATTTTGTGTTGCATCTATGCAGAGTTGGGTGCAAAAGAACTGGAGGCATCAGATTTACCATCAATGGGAGAGACTATTTTGAACTAGTGCTTATAAGC
AACGTGGGAGGAGCAGGGGATGTTTCAAGAGTTTGGATCAAAGGGTCCAAAATGAGTAACTGGGAACCCATGTCAAGAAATTGGGGAGCTAACTGGCAAA
GCTTAAGCTATCTCAATGGTCAGAGCTTGTCCTTCAGAGTACAACTCAGCAATGGAAGGATTCGCACAGCTTATAATGTGGCACCCTCTACTTGGAGATT
TGGCCAGTCTTTCATCAGCAAGGTTCAGTTCTGAAGGGGAGAATACATATAAATATTACAAAGTATTCTTCCACTTCATCCATTTTATAAATTATATATC
CAGTTTCTGATTTGTTTCTCCATGATGTATGTTATATTTGTATGCTTTGCAAGGGGTTGTGGCTCAGCAATTTTAGCATTTTGCGATGAGGCCCACCAAC
TTGGCTAATGGTTTTTTTTTTCCTACTTGGGCAAATATGTAAGCCAAACAAGTGAATCTAATTACAAATTGCAATGATTGGAAAAAAAAACAGCTTGTAA
TTCTAATTTACCTTGTAAAATGATCTGCACACCTTGTATTACTTTTTTCTTTGACAATTAAGGCTAATTACTCAGTACGGCCACCCCTTAAAAGTCTTGT
AGTTCAAATACACTGGTAAAGATATCCCCATGAAGAAG

>hahaha
ACGGCTCTTATGTTGGGATGGGCATGTGGGTGGGTGGGAAGGGACCTACAAGGGAAAATACTGAAGAGAA
CGTGGGAATGATTGAATGATGTTCAGACTTGCACAGATAAATAATAAAAATTGTTTCTTGAGTTCTCTCG
TCTTGCAGAATCTCACATGTGCCATCGTTGCCTTAGCTAGTCTAGTAGTCCCTTATTTAAACACATAGCT
TCTGTACTTTGGAAATGACAATAATTGCAAAAACAAATTCTAGTCATATCATATATCCTTCAACCTCTCA
TCATTAGGCATTCAGCAAGCAAGAAAAAAAAATGGGCAAAATCATGCTTGTTTTGGGTAGCCTCATTGGA
TTATGCTGTTTCACAATCACTACCTATGCCTTCTCACCTTCTGGATGGACCAATGCCCATGCCACTTTTT
ATGGGGGTAGTGATGCTTCAGGAACTATGGGTAAGCCATTCAGACTTAACCTTTTAACACTATATTCTTT
TTCTTTTTTTTCTTTTTAAATTTAATCGGAGTTCTTAATAGATTAGTTAAGAAATAAAAAATATGTTTAA
TAGGAGGTGTAAAATTATGTTTTTCATAACTTTACAGTAAATATTTTTTTAAAATTTTTTTTTACCCTAC
TACTCTTCCAACATTGAATTTATTTTTTGTGTGTATGAGTGCAGGGGGAGCTTGTGGGTATGGGAATCTG
TATGCAACTGGGTATGGAACTAGAACTGCAGCTTTAAGCACTGCCTTATTTAATGATGGAGCTTCCTGTG
GTCAGTGCTACAAAATTATATGTGATTACAAATCAGACTCTAGATGGTGCATCAAAGGAAGATCTGTAAC
CGTAACTGCCACAAACTTTTGCCCTCCCAATTTCGCCCTTCCTAACAACAATGGAGGCTGGTGCAACCCA
CCACTCAAGCATTTTGATATGGCCCAACCCGCTTGGGAAAAGATTGGTATTTACAGAGGAGGGATCGTCC
CCGTGCTATTTCAAAGGTTTGAATACATTCTCTTTCTCTACCTTACTAATACTATTATATAACATTCTTA
GCATAACAGTCTAGTAGTGGTGAAGAGTTTGACTAGTTTACAGGAGATCTTAGTTCTAATTTCATTGTTG
TCGTCATACACTAGGAAAAAAAAATAACAATATTAATATTGCCGACCTTGTGTGCATTTACATGCTCCTT
CCTATTTTAATTATAAGTAAAAATAGAAAACATACTTCACACTTATTATTAAGAAAATCAATTAACAGCA
TTAAATTATTTTATTTTTAATTAAAAAATAAATATTTTTCTTAAACTATCCATCATTAAAACCTTGATAT
TAAATATAAATTTTTGCAGTCTTATTAAATAAAAAGTATTTTGGGAAAATTTTATTAAATGAGATGTAAA
TAATTGAAATTTATTTATATTTAAAAGAATAAGAAATTCTTGTTACTTATATTAGAGACAGCAAGAAGTA
ACATTTTTATCAATTATTGTTACAGGGTTCCATGCAAAAAGCATGGAGGGGTTAGGTTCAGTGTGAATGG
GAGGGACTACTTTGAGCTAGTATTGATCAGCAATGTGGGGGGTGCTGGATCCATCCAATCAGTGTTCATT
AAAGGCTCAAAAACTGGATGGATGGCAATGTCAAGAAATTGGGGTTCTAATTGGCAATCCAATGCGTATT
TGAATGGTCAATCTTTGTCCTTCAGGGTCACCACCACTGATGGAGAGACCAGAGTTTTCCAAGATATTGT
TCCAGCAAGTTGGACATTCGGCCAAACTTTCTCTAGCCCAGTTCAGTTCTAAGCTGATTACAGATAAACC
AACCAACGGCTGAGGCGTGCTTTTTTATTTTATTACTGGAGCTGCCCGCCACCCTTCTTCTGGTTTTGAT
TATTCCCATCAACTCCAAGCCCTCTATCAAGGCATAAATTGTTATCAATAATAACAATCAATCACCATCA
TATCATCATAAGCTTGTATATCAAATAAACATCTTTCAAGTTTAAATTAATTTATACTATAAATTGTTGT
AATATCATTATAGTTGAAGTTCAAGCTGTGCCGCGGGAGTTGGGAAAGTATTAATTCCCTAAATTTTGTG
ATGTTGTCACTGTTGTGAATTAATTATGTTTTATTCTTAGAAAATATATTTTTAAGAGAAAGAGGAAATG
TATTATAGGGAGAAATTTCTAAAACTTTTATTGCTCATATACATAGCAAAGTGTTACAAAAATTTCAAAT
ACTAACATTAATCACACGGCTAACAACTTAAATCTAAATGATAATTAAGAATAATCAAGATATGAATGGT
TCTAAATTGTGAT
