# Supplementary material for: Soybean (Glycine max) expansin gene superfamily origins: segmental and tandem duplication events followed by divergent selection among subfamilies
Source: BMC Plant Biol. 2014 Apr 11;14:93. doi: 10.1186/1471-2229-14-93 (PMC4021193; doi:10.1186/1471-2229-14-93)
Supplement: Additional file 5 — 1500 bp of the nucleotide sequences data upstream of the translation initiation codon of the expanisn gene superfamily in soybean. [file 1471-2229-14-93-S5.txt]

>Glyma01g06030
TTACCTCCATTGTCATCGCTATTACCATTACACCTTACCTTTTTTGCCTCCACTACCACCATTGTCATCACCTCCGTCATCGTTGTTGTTACCACTACCA
CCCTTTCACTCCATCACCATTGTTGCCACCATCACCACGGTTATCGCTATTACCACCGCTAGTGTTGCTACCACCACTTCCATTCCATTGTTACTACCAC
CATCATTGCCACCATTCTATTGTCTCTATTGTCGTTATCGTCGTCGTTGCCACTATTACACCCCACCATTACCCATAATTTTTAAAATCAAATTGGTGAT
TAACCCAATCAAGGCATTGAGTCACTAGTCAATGGTTGAACCAACGAGTCACTAATTGACCCACATAACCTGATTTTTATTAGAAAAAATTAAATTTTAT
ACCTAACCTTAATTGACCCACATGACCCAATGTTTCATCCCTTAGACGTGACTCGACCCGCGTTAGTCAATCAACGGTTTAACAACAATCTCGACTGAGT
CATACTAGGTTCAATGCATGGTTAATCTAATAGGCAACTCGACTCGCCCAAACCTCTGGGTTAGATCAAATTTGTCCGACTGACCGAGTCGATCCAGGTT
TTAAAACACTGTCATCACATTCCACCGCTACAATGTCACCATCACCATTCCACTACCATTGTCCCTGCCACTAGTTCACCCCAACCATTGTTGTCATTGC
CACCATCATTTCACCCGGCACCAATTCTATTGTCACCATCGTCACTGTCGCCACTCTCACCTACTACCTCTGTCATCATCATTATTTCATAGTAGAGTAA
GATAAAATAAAATGATTGACTTATTTTATTTATTTTTAATTTACATATAGATCCCTTTGTTGTTCCATTCTATTTCAGATTAGGAATAGACATAATCAGA
CCTATTTTTTACATAACATATTTTAAAAACTAAAAACAAAACCAATACTCAAAACTCAACTAAAACTCATTTTGATTTTAAAAAATTTCAAAACTAAAAA
CAAAAAACGACCCGAATGGAACCTAAACTACTGTTATTAATATGAATTTTTCTGCATGCAAAAGCATTAATAAGAATTTTGATAATTAATTAATATAAAA
AAACCAAAATTAACAGAAATCTAGTTAAAAAGTATTCAAAAAATTATAGTATTAATAAAAAATATTAAAAATACGACTACAAAACATTAACACTATTAAA
ATATAGTAGCATTTTTTTTTTATTAATTTTTGAGTAAATATTTTACGTATTGACAATATAAGAAAATATACTATCATTTAATTATAAATTATTATTATTA
TAATAAATTTCTTAAAAAAAATGTAAGAATGCTAATTTTTAATTAATTTAAAGTGTGTATAAAATTTAAACTCTTAAATTTTACTTTTGAATTTAATTGA
TTAACTCTCTGGTTACATTTTCCATTTGAAAAAAGAGTTGAAAAAGCGTAAAGAGAGAGAGAGTGCAAAAGGGTATTTGCCGCAAACAGAAGATGCTTGC
ATGTGGCAGTGGCAGCTAGTTAAAGATCCAAGTTAAAAACCGCTATGGCCCACATGGATTTTGTAGATTTTCCAGCCATGAAAGCTACAAAACCACACGT
ATTCCTCTACAAAACAGGTTTAAACGTGGACCCCTTCTCCTCAATTTGCACTGTTTTCAATTTCAAAGTGTTTTTCTTAAACCGCTTATTATACCCTTTT
GCGGTTTTTGGTCCCAACACAACAATTTTAAAAGCGTTAGTTAAAATTGTGACTGCCCCTATTGAAGGCTTCCAAGGTCTATAAATTGAGTGGCACCCTC
CTTCAGTTTTTCTTCACACTCATCTACTCCACATTGTCCTCTCACCACTCTCCAATTGAAAAGGCTTCTTTATCAAAAGTAATTGCAAAATTCCATTTCA
TCATGTGAAGAAGTACACATATGTGCACATTTTTAGCTAAATGTTGCAATTAGAAGGAAATTAAATGATTATTATTATTGTTAATTTTTTTTCAGGAAAA

>Glyma01g16140
TAATATTTTATCTTTAGTAACTAGTTTATATTTCTCATTTTATATATGGTAAAATATTTTAAATTATATTTCTCATTTTATATATTATAAAATATTTTAA
ATTATCTTTGAATAGAATTTTATTAATTAAAATAAATTTTTACATTTTTAAAATAAAATTTTAAAATGTATTCACTACATGAAATAATTAAAAAAACGTT
AGTAATTAAAATGTGTCAATAATGTATAGTGAAATAAAATTTTGATATTTTAAAAATATTTATAATTTTATTATTTTAATTTAATTTAATTTATATTTTA
AAATTTGAAAAATATTTAATTTCTAATTTTGTTATTCATTCTTTGACTATTTTCATTCACTTTTATTATTTATAATTTACAATAATTTAAGTATTTTTGG
ATCATTTATGAAATTCATTTTATTATATATATAGACATTATTAAATTATGTTTACAGATTCTTTTTTGCATTAGAAAATAATTTATTTTTTCCATAATAA
AATATTTGTATATTATCTTTAAAATTAAATTTTATTAATTAAATTATTGTTAAAATTTTTTAAATTAAAATTTTAAATGTATATATTTTAATATCTTATG
TATTTTCTTATCAGAAAAATAATTTTATTTTGATTAAACTAATTTTACAAAATATTTTTTATTCTCTTCAATGTATTTTCCCATGGAATGAGGCAATTAT
TTTCAAAGAAATTTAAGTCTTTTTACAAAACAAAATTTAATTTATATGGAGCTTTAAAACTAAGAAAAAGGAAATTATTAATAAACTTCTATTTTATTTT
TAAAGATATGATTTTTAATATTTAACTTTGAAGTAGCTTTTAAGAAAAAAGGGGGCCAAATATAACATTAGTGTTTAACCGTGTCTTGAACACAATTATT
ATTATTATTATATAAAAAAGGGTACCTGTGGCAATTGAAATAAAAAAAATTTATGTTATAGTATTTAAGTGTTCAAATACATTTATCTCAAATTGGTAGA
ATAGGTTATTTTGAAACGGCATTTTGAAAAAATAAAAATGTTCATTTTGAAAAATGAGCTTAGACCATGTCATTTTTCCAATTTGCGTTAACAAAAAAAT
CTCATACAAACGGACTCTTATGTATTGGTCTAATATTCAAGCCTAAATATTTAATACAAAAAATTAAAGCATCGGAAATCTTTAATCATGAGTCCAACAA
CATGAAACTTTCAATTTGCTTTATATAATATTTTTTATTACCGTACATTTGAAGCAATTGATTATTAATTTCTGTCAAGAAAATCTGACTGATCATCTTT
AATCGAGTTTTTCTTTTTAATCATGTTTTTTTTCCATTCACAAGATTTAATCTCGAAACTTTACTTAAGGGGATTGAATTCAAGACCACTTAAACTAATG
ACTGGTTGATTGCTTTATATAATATTAACAAAAACACAAAAAAAATACTTCCTACAATGTGAATCAGCTTTTGAATTAGTAAGAAAAAAAATGTGGTGAG
AAAGTTATGTGTAGGTGAAAAAAAAAATGTAATAAAAACGTTATATGTGTAGGTGAGAAAGTTAAGCCCTCATTTATAATGATAATTTTGAAAATGAAAT
ATTATTCATTAATGGAGAGAAATGTTAAAAAATTATCATTTTCAATCACTAACATATGTAAACTCATACATAATCTGTTTATGACAGTGCAATCTTGCAG
AAGATATTGTCTAGAGGATGATGAATACCTGAACATGTCTCGTACCTAAAATTCAAACATCTGATTTGTCGTATTCTTTGAAGATAGTGAGGCACAAATC
TCTCCGATGGATTAAGCATATTCTTTTAAATTGCCCAGTGGAATATTTTTACTTTGGAGCAATTAATTAAGAACCCGCGCAATTTCCTCGTTAGTTCTCT
ATAAATACCACACTTGCCATTGCATGTTCCTCACACCATAAATCACACTTAACTACCAACTACCTAAGAAACTAACAAAAATCTTAGTGGTTGTGATAAC

>Glyma01g35070
GTTTAAGAAAAGAAATGAGGATGAAAGGTGTGAGGAAGGCACCCGGATGTAGTTGGATATTGGTGAGGGGGACAGTTCATATTTTCTTCTCAGACAACAA
ATTACATCCACGTGTTTAAGAGATAAGGGTATGAAAGCTTCAGAGCAGGATTACTTTGAACAGCTTTCAAGCTCATTCAGGTTAGTCCAATCCTGATATT
CTTGTGGTAGATGAACATTGCTTCATGTTGTTCCTTTCTTTTGTTGATTTTTAAATCATCACTGAGCACATCCTTTTAGGGTCATTGTGTGATTGGATCA
GGTGCTTAGTGGATTTGATCCCAGCTGAAAAATGTAAGTTTGATGGGGTGAACAACAAAGTGGTCGTGGATGGAGCTAATGGGGTTGGTGGAGTGAAACT
TAAAGATTTAGGGAAATTGTTGAATGTTTTGATTATTGAGGTTCGGAACAGCAGTGAAGATGGAGGTGTACTGAATGATGGAGTTGGTGCTGATTATGTG
CAGAAAGAGAAGGTTCTTTCAAACAACTTTGGTTCTAAAGACACTGGGATAAGGTGAGTCTGCTGATAATCTTGTGTTAGAAGTGAAGTTCATGCAGGCA
TGCTGCTTGACATTTCTATACTAATATGAAATTATGAAGTGTATATCTGCATCCCAATAATATTCCAATAAATAAGTTGAGATTTTCTTTCTAACAATTT
AATCAGTCTGCAATTCTGCATGGTTACCCCAAACCAGAGCCAGAGTTGAATGTTATGTTACCTCAAACCATAAGAACTTGAACTATGCACTATGCAAGTT
GAGAATACACAATTATTCTGGCTGCTTAAATTGATCCATGACCAAATAATAATGATAATAATCTTAAATTGATCATTGGTCCAAAGCCTCAAAGTGGATT
CCATGTCATGGCCGATGTGGATCAAGAAATTTCTCGTACCAATCTTTGTGTGCGCTCAATATATGCATCTTTTTTAAACGGAGAGATGCTTAAATATTTG
TGTATATTATAGGAAGGCTTTCTTCCTACCCTGGGAATAACTAGAATTATTTTTTTTGGGTGCTACAAACTAAAAAGTATATATATTAGAAAATAATTGT
TATCCCAGTGTATGAAAATCAATTCATAACAGAAAAATTAATGGATTTTTCCTTGATATGACCGTGTAAATTACAAGGTGCTATATGGAAACATGGAGAG
GAACCTCAGCAATTTCGTTTTCTTGTCCTTCCAAGGAACTGAAGGGAGTCTGCTCCTTCTTTTGCATTGTGTCCCCCTATAATATGTACCTTGAAACAAA
TTACCTAAATTTGATTGATATTATTCATGCTTTTTATTTCAACATTATGTGATGGCTTCATGGCCAAGTGGGAACACTAGAAGATGCCTACATGTAGGGT
TATTATATCAAAGTGCAGAAGGGCCTAACTTTTCTCCTATTACTGCATATATATTCTCACATTCAGAACAATTGAGTCTTTGGTTTTACGCAGCTGTTAG
GTGTTCAAAGGTCAACTGGCTCTCACATTCAACCTGACTCTAGCTTTGGTTAATGCCATTTGAGTAGCATTAGAGTTTCTTAAAGCATTTTTCTCTCAAA
TTTAAAAATAAGCCACCAGAAGCTTGTCTGCTTAGGGGAATTGAGTCCATACCAGGATTTCACCTATCTGGAAATATCATTTCTATTTTGTCAACCAAAA
ATATTAATAGATCATACAAAAAAAAGAAGAAGAAAATATTGCAGTTTTGAAAGGTCACAAAGTGATTTTCAACACCATGTACTCGAGTATGTGCCTTGTA
CTCTAATTAAACGGGTAGCTGAGAAACAATTACATTTCTCATTCAGATTTCAGAATGTGAATTTTTCTTGTTTTTGTAATGCTTGTCAAAGTTGGTAAAT
TGACCAAGTTCTCTATAAATAGTAGAAATGTGATTCGTTCCATGCATCACCTAAGTGTCCTTAATCTCCACTTGATCTCTTGCTTTCCCCTTCTTCACAT

>Glyma01g41050
TGGTCCCTAAATTTTAAAATGACATTTTTAGTCCTCAAATTTAAAAATAATTTTTTTAGTTCCTTGAAAATAACTCATTTTAATTCTCAAAGTTGATATT
GTTAAAAAATTTACTGTCATTGTTAATGTTGTATTTCTTGATAATTTAAAAAATATGATTTATGTCAACTTTAAACCCAAGAATATAGATTCAGAAATAA
TGTTTTAAAATACATTTTATCAAGGTTGAGTTGTTAGACATGGATGTAGAGGGAAATGCCCTTGTTGAGGAGTGTCGGTGTTTTTGTGAAGGTAAAAAGT
GGTTTTTGCCTATCCTTTAACTTTTCTCTTAATTCTTTTCTTCTCTTATTTTCTTCCCTTTTCTCTTCTTTTTTGTCTCGCTCTCTCTGGTGTTATCAGA
ATCCGACTAGATTAACTGGTAGGTCTAATTCTTATACCACTATTCTCATGGACGGATGTATGTTATAATATTATTCATCCTTTGTTTGCGAATAATTTTC
AGTATATTTTCATATATTACATTCCTAGAACATGTTATTTTGTTAGTTAAACTAATAAATGTCTTTTTTGTCTGTTGTATAATTTTTTGTAACAGAGACA
AATAACAAATAATTACTCTGTGTTGAACTTTAGCTCGTTCCGTGAAAAAAAAAGAATCAAAACGCATGCCGAAGCAAAGCCCGTTTTAGGATCAAATCCG
CATGGAAATGGGATAGGCCAGTTTTTCAGCGGGCAGCCACAGCCAGAGTTGAATGTTATGTTACCCCAAACCATAAGAACTTGAACTATGCACTATGCAA
GTTGAGAATACACAATTATTCTGGCTGCTTAAATTGATCCATGACCAAATAATAATGATAATAATCTTAAATTGATCACTCGTCCAAAGCCTCAAAGTGG
ATTCCATGTCATGGCCGATGTGGATCAAGAAATTTCTCGTACCAATCTTTGTGTGCGCTCAATATATGCATCTTTTTTAAACGGAGAGATGCTTAAATAT
TTGTGTATATTATAGGAAGGCTTTCTTCGTACACTGGGAATAACTAGAATTTTTTTTTTTGGGTGCTACAAACTAAAAAGTATATATATTAGAAAATAAT
TGTTATCCCAGTGTATGAAAATCAATTCATAACAGAAAAATTAATGGATTTTCCCTTGATATGACCATGCAAATTACAAGGTGCTATATGGAAACATGGA
GAGGAACCTCAGCAATTTCGTTTTCTTGCCCTTCCAAGGGACTGAAGGGAGTCTGCTCCTTCTTTTGCATTGTGTCCCCCTATAATATGTACCTTGAAAC
AAATTACCTAAATTTGATTGATATTATTCATGCTTTTTATTTCAACATTATGTGATGGCTTCATGGCCAAGTGGGAACACTAGAAGATGCCTACATGTAG
GGTTATTATATCAAAGTGCAGAAGGGCCTAACTTTTCTCCTATTACTGCATACATATTCTCACATTCAGAACAATTGAGTCTTTGGTTTTACGCAGCTGT
TAGGTGTTCAAAGGTCAACTGGCTCTCACATTCAACCTGACTCTAGCTTTGGTTAATGCCATTTGAATAGCATTAGAGTTTCTTAAAGCATTTTTCTCTC
AAATTTAAAAATAAGCCACCAGAAGCTTATCTGCTTAGGGGAATTGAGTCCATACAGGATTTCACCTATCTGGAAATATCATTTCTATTTTGTCAACCAA
AAATATTAATAGATCATATAAAAAAAAGACGAAAATATTGCAGTTTTGAAAGGTCACAAAGTGATTTTCAACACCATGTACTCGAGTATGTGCCTTGTAG
TCTAATTAAACGGGTAGCTGAGAAACAATTACATTTCTCATTCAGATTTCAGAATGTGAATTTTTTCTTGTTTTTGTAATGCTTGTCAAAGTTGGTAAAT
AGACCAAGTTCTCTATAAATAGTAGAAATGTGATTCGTTCCATGCATCACCTAAGTGTCCTTAATCTCCACTTGATCACTTGCTTTCCCCTTCTTCACAT

>Glyma01g41330
AACAGGGAGGACATAAAATTTGTCCAGTGTGTTATATATGAAAAAAATAACTTAAAAGTTCCCAAATGTTACATATATCTTGGTGCTGTATGCATCAACA
GTTTCCTGAGCAATGTTGATTGAGCTCTCTATGTTGGCAAGCTTCGTGGACAAAGAAAGGAGTGACCAAATGGACGGGTTGGATTAAGAAGCACCTACTC
CAATTTATATTAGTTTTTTTGTTTGTGTTTGGATGCCTCCTTTTCAATGGGTGACTTACACTTACCCTATACAATGCAAATATGCCGACAAACACCCATC
CCTCAAATTTTATATATATTAGACTTAAATATATTTTTTGATTTTTTTTAATTTTTAATAAAAAAATTGTTATATTGGATTTATGATATATTTTTTTGTT
TTGTTTTGATCTTTAATATTCATAAGATATCATGTTATTACTTAATTACAAAAAATATTTAAAATAAAAATTTTGATATATGAGAATGCAATGTAACGAA
AAAGATTATTAAAATCCTAAAATAAAAATCAGTTATTTATTAATGACCTAAAAACATATTTTTGCATATATAATAATATGGATAATGGTGAACAGTGACT
TGATATGAAAAATATTGATGTGACAGTTGTTTAATTTGTTGCACCAATAAACTGAATCAAGCGAAATTGGATTTTATCTCAACACATTTAACCGACTCCT
TCCTTGCAACTCTTGTAAAGTGAAGTGAGACAAAGATAATGAAAAAGAACAAGGAAAAGAGTAAGTACCAAAATAATACTAATAATTATCGTGAGACTAG
ATGAATTATATTAGAAAACTGTATGCGTATCTTTAAGATGATCTGATTTTCACTTAACGCGTCCAAAGTTGAATCCAGTTACAACTTGTGCTCATACTAA
ATAACGGGTCACTACTGAGTGGACTGACGCACTGGGTGCGTTACAACCAAACGTGGCTGCTAGATATTTAAGTTACTTGACGTTAAACAATAATCTAATC
CATTTATTTATCACATTACTTCCTCCAGGCTTCATCTATTTTTTTATTCTATAATAATGTTAAAATTTTAATATTTATTCCCTCTAATATTTATCATGAT
AATTAATCAATAGTATTAGCTTTTGTTAGAAATAAAATAAATAGTTAGCTATCTACTACTAACAGACTTGGTGTTGGGTTGAGTAATTATTTCGCAACAC
GCATACTTTTCACAATTAGTTAAAGAAATATACAAAAGCAGCAAATAATTTGATTCTAGTGTGGGGATAATACCCCAGAAGGAATTTAACTCGTCCCTAT
TCTTAGGCAATGATGCGGCATGTCATTTTTCCGCACTTAAATAGTATTGTAATTGAATGACATGCTCTGCATGATATAACTACAAAACCATGACTATTAA
CCATTAATAAACTTGTTCAAAGGTTGCTTGTTCTTCCAATCTTTTTGTCTGTTCTGTTTTTAATCGAGGGAAACATCAAACACTTATCGTTTGATCCTGC
ACTATGCACATGGTAGATTTGTCAACATAGCTTAAGATTTTTATATACTTTGCATGTTCCTCTTCCTTGTTTATCCTTTGAATCTATCGACATACCAAGA
TGGAATTTGAAGAACATTATGGGGATGAGATAGACACAAAGAAGAGTATCTACCAATATTTTCTTTCCATTATTTTGTTTGGCTAAATTTTCTATCAGGA
TTCCGAGCCTTGAGTTAAGCTGCAAGTGCATGGATCATCCAAAAAAGTTACAATAGAACAAAGTTAGGTCTTTTTCCATTGTAATAAGTAATTGGTTCTA
ATATATGATGACCCTGGCCCTTGAGGGGTCAACAATAGGGTCTACATGTACACATCATTATTCCAATCCTCTTGCATATTCCTTAGTCCCCAGTTAAAGA
AAAAAAAATGCCTACCACCTAGACTTCAGACCTGTACTATAAATATGACTCTACATCTTTGCTTTCTATTTTATAAAGCTTTCTCTTGTTCATATAGTTA
TTCCTTGCTTCACTTGTATGCTTTAGTTTCTAGCATCGATCACTCCTAATTACTTGCTGCATTTCTCTACTCCCTGTGCTTGACACTTTTGTCATTTAAA

>Glyma01g42370
ATACACAAATTTTTGACTAATTTTATACTCTTCCTATTATTTTTTACAAATTACATATTTAATTTGGAATTGCACTCTTGCATTTCCAAACACATGTACA
TCATCGTCACTACCGAATTTCACCCTTTCACCACCGCATTCGTCGTCTTTTTCACGGAGTGTTAGTAACAAGATTCATTCCGAAGGGGTACATATACAAT
TAAACTAAGATTCTGATTAAGGGCTTTTACTGGGAAGGAGTTCTCGATTTTGATGGGAGGTTATTTATGTTTCAGGGTTTGTGTGCTGAGTTATGATTGA
GATAGGAAATATTGTGCTTTTCTTTCTCTTTCGGTGACTTGGAGGGACGCTTTGGTTTGTTCCTTTTTTTAGTATTCCTGGTAACACTAATTTTAAACCC
TAAACCACTGGTACCTTTGTGAATAAAATTTTAATTTGGTTGATAAAAAAACATTCATCCTCTTCGATCCTTTTGCCTCTTTGCTTTCAAGCTTTTTTGA
AAACAACCCTACAGATGCATGTGGAATCCCAATTGATCAGATTACAAATGTGGTGTTTTGGGTGCATAGTAATAACGAAAACTAGGCATGTGCTTTTATT
GTTGTCAAGGCACCGTGTGTGCTGAACGTCTTTTTCTATAGTGTGTATCATGGTGTTTTTTTCCAAGTCAAGCACCTCTTGTGATATTGGTTTATTAATA
AATATTGTTTATTAGCCTTTTTTAAAAAATAAGCATGTCTAAAAGGGAGTTTCTCTAATGAACGCAAGACTGGATTTAATAAATCTCATCATTTTCTCGT
AAGAGATGATGTAGAAACAATTGCATAAAAAAAAGCTAAAATCTAAAAAATGGAAATAATTTAAAATCAGTAAAAAGATAGTGAGAAGAATATATAATTA
ATCAAAATTTTGTGTATAAAAAAATCTAAACAAGTGCATCCAACTTTTAATACTGTTGTTTCAATTTTATTGGGTAACGTAAAGATGGAGTTATTTAATC
CCAGTTTTAGTTTGGGTTCCTTAGACAAATCCATTTTATAATTACACTTAACCATTTTAAGTATATAATAATAAATGTATTTATTTCTCTTTTTTCTTCT
TTCTCTTTATAAAATCAAACAAGGTGTTTCTTTCTTCCATTGAAACTTTTTTCCTTTGTCTCTTTGATTAAAAAATAGACTTAATTATAATTCTTTTATC
AGTTGTACCAAATTATGGATAAGGCTATATTTATTTACCAATTTTATTTTTCAATTTATATTTTATTTTAAAATTTATTATTATCTTTCTTTAATTTGTT
AAGAGAAGGTTGAAATTATTTAAATTCATTTATTTTTTTGGGTTTGTTGGTGGTGGGAGGGTTTCATAGACTTCATTAATTAGTTCAAAGAGTGGAGTAA
GTGGTTATATTAAGCAAATTAAATACGAATTACAAAAGTAAGCTATATTGAAAATTTTATTGACTAATTAACAAACTTAAAGAATTATTACAATGACTAA
TTTGAATGGATTTTCTAATGGCTGCTCGGTGGATGAAATACAACACGCGGACCTATATATGAAACTTGTCCGCACGTTCACTCAAAATATATATATATAC
TTTTTTTTTCTTTTTCTGCTCGCTGTGGATTGTGGTCTGTGGATCAAACATATTAATTTTTCTTAAGCAAAAAATAAACTATAATAAAATAAAATATTAG
TATATTTATCGTGAGGGATCGGGATTCGTCTTGTCGACTACAGACATATATATATATATATATATATATATATATATATATATATACCTTTGTCTAACCT
TATTGCTGCGGGAAAAAAAAAACAAAAGAATAATATTAATTAATTGTTGACTTTGGAGTCGTGGGGATCACTAAGGCAAGACGTGCATATTGTACTTCAT
ATATAAAAGATACATGCACTTGTCAACTATCAGCATCGGATTGCATTAATTCCTTCTCCTCTAGAATTAAACATAGCTATCAGCTACTCAAAACTTAAGC

>Glyma02g12140
TTGAAATAAATATTTAATTACAATAATGATTCAAAATGAGTTCATCATAATTAATTGAATAATTTTTTATTAATCTATTTTTTTGGAAATTATTAATCCT
CTACTTACCCATTAAAGAAAATATTGAACATTTTAATTAAATTATAATTTTGGTCCTCTTATAATTTTAAACTAACGATTTTGCTTTTTTTATTTTTAAA
TTGAGACATCTACTTCTTCTATTTTTGAGAATAAATAATTTTAATAATGACTAAATATTTTGATTTAAAAATAAAAAAACAAAATCATGAGATCAAAATT
ATAATTTTATCTATTTTTTAAGTTTAAAACATTAAACCATTTAAATACTTATTTTATTTATCACTTTTTCATAAAATGTGAAGGAAGCTTACAACGAAAG
TGTAAAACAACATGATATTTATTTAAATAAATTTTATTAAATTTTTTGTGATAAATGTAAGTATTATCTTTAGTCTTAAATATAAGAATAAATAGATATT
TTTAAAAATATATACAAGTTTTAATTAATTTTATCTTATTTAATATTATTATCTTTAAAATATCTTTCATTTAATTGATATGTTAGTTTTAATAATTTTT
TCTTAACTTTAATATCAAATTTTAATAAAAATAAATAAATTTAAAAAATATTTTTAATTAAATTAATAAAATTAAACATGATTAATTAATGTGTTATATT
TTTTCTTTTTATATTTAAGACCAGAGCGAGTAGGTTACTCTATTCAATGGCTTTTAAGGCAGTCAAAACAGAAAGTTACCTGGGTTTACCAGAAAGAATT
ACTGGAGTAGCTATTAAATTCACCAAACCTTTTGGCCGATTACCTAGGCGACTGCTAAATTCTGCTTCGGTGCTTCCCTTTCGTGTCTGTTTAAAAACAG
ACAGAGAAGCAGCAAACTTCATGACTCATGAAGGAAGAGAAACCCGTTCACAAATATCTAAGCTATGTTATTAATAATTTCTCCGCATGCAGAAGCATTA
ATAAGAATTTTGAATATTAATTAACACTATTAAAATATAGTTAACAAGTACTACTATTTTAAAAAATACTACTTTCATTAATAAAGAAATTAAAAAATAT
TAAAAACACGACCATAAAACATTAACACTATTAAAATATAATAGTATTTTTATATATTCATTTTTTAGTATTTCTTTTACATATTGAAAATATAAAAAAA
TATACTACCATCTAATTATAAATCATTAAATATAATAAATTTGTTAATTTTTATGAAAAATTTCTTATAAAATTATCAATGATAGTGTATGAAAATTAGT
GTAATTTTTAAATAATTACAGTGTAAAAGTTTTATATTATAGTGTATAAACTTTTAAATTTTAATCGGTTAACTCTCTGGTTATGATAACATTTCTCCAT
TTGAAAAAAGAACAGGAAAAAGAGTTGAAAAAACGTAGAAAGAGAGTGCAAAGGGGTATTTGCGGCAAACAGAAGATGCTTGCATGTGGCAGTGGCAGTG
GCAGCTAGTTAAAGATCCAAGTTAAAACCGCTATGGCCCACATGGATTTTGTAGATTTTCCAGCCATGAAAGCTACAAAACCACACGTATTCCTCTACAA
AAACAGCTTCAAACGTGGACCCCTTTCTCAATTTGCACTGTTTCAATTTCAATGCCTTTTTTCTCAAACCGCTTATTATAGTATACCCTTTTGCGGTTTT
TGGTCCCAACAAAACAGATTTTAAAAGCGTTAGTTAAACTTGTGACCTATTGCTTGTGGTGGTTTCCAAGGTCTATAAATTTAGTGGCACCCCCCTTCAG
TTTTTCTTCACACTCATCTACTCCACATTGTCCTCTCACCACTTCTCCAATTGAAAAGGCTTCTTCATCAAAAGTAATTGCAAAATTTCATTTCATATGT
GAAGAAGTACTCCTATGTGCACATTGTTAGCTAAAATGTTGCAATTAGAAGGAAATTAAATGACTGATTATCATTATTATTACTTTATTTTTCAGGAAAA

>Glyma02g40230
GATCCTTAGTCTCCAAGTCCTTTTTTCTTTATGAACAAATAGTTGACGCTACTATCCTAGCTACTAGCATGAACTCGAGATTAAACAATAAGGGAAGAAA
GAGGCATATTTTAATGTCATTTCCTAGAGATAAGAAGGGAAGAAAGAAGACAAATTAATTAATAATTTAGTCTTAATTACATAAATAAGTTTTTAATCAC
TATAAAATGTGTTTTTTCGTTTGTATTATTCTCTTCAGCGGATAGCAGATCCAACGGGCCTTAGATCCAGAAACCTTAGCTAGATTAGATTTTATTAATG
ATGTGATAAAAAAAAAAAAAAGAAAGATATCCAAGGTAAGAAATTAAGTTGTAAAAAAATCATAATTATTATAAGTCTTGCGTATTAGATTTTAAAGAGA
AAAAATTGTACGACTCTACGCTACCATGGTTTATCCGCATGCATTTTGGGTGTCAAATACATAATTAATGATCGAGTGTGATAAGTGCAACAACTAATTT
CCATCTCATCCAATATATAAAGAATTCTGAGCATGCACATCAATTCAATCATTCTTCGTGTTACTTTTTGAACACACACGGGGATACATTAGGCCATGTA
TCACTCCCACCACGATTTGTCAAAGGCTCTAATCTTAATTGCAACAGATTGGAGGCAAGGCTGTTTGTATTAAATTATCAACCAAGCACTTTAATTATAT
TCAAGAACCACATAGTTAATGACACATACCCTATGTAATCCTGTCTTTGTGCCAAACTGTGAAGCACATAGAGGATACTATCCTCTTTTGCTCGTGGAAA
AGGGGAGGCATATATCATGCAAATGCCCTCAGATGCTCCTGCTTTTGGTTGCCCAGATAGACCAGATACCCTTTCATGTGCTAAGATAAAGTTGAGTTTA
TGATTTCCTTAATTGAAACCCTACCCTACCCAATTTAATAGGGAATGCAATTATAGCTGCTGTCGCTCAACACTCTTAAACACCAAGCACCACCTAATGG
TACTTATCAATAACACTTATTTGTTAAAGATTCAGAGTTAATTTTTTTAAAATTTAATTATTGTTTTAGTCTCTGAATTTGAATTATGTATCTTTTTTGT
CTCTGAAATTTAAAAATATTATTTTTAATCCCTGAATTTTTGAAAAATTATTCTTGTTAATCTCTGACATAAAAAATTGATATATTGTAATGATTTTTAA
GTATTTTAGGACAGCTTTCAAATATAAATTCAAACAGTTAAAAAATAAAAATTAATATAAGATAGCTAGTGTCAATTTAATATGTTGAGGACTAAAAAAT
ACAATTTTTCAAAATTCAGTGACTAAAAATAACTTTTTTAAATTTCAAGGAACTAAAATAGTGATTAAATATTTTTCTAATGAAGACAAATTTGATTCTT
TTTAAAGCCACTAAATTCTAGCCTTTTAGGTCAATTTCATGGGGAGATCCCCCGACTCTCATAGACTAGTTGAGTAATTGTGACCAAATAAAACTATTTA
TAATTTAGGTTTAAGTAACCATCATATAAATATGTCTCTACTGACAATTGATTGCATGTCGTTGGTGTCCTGTCTGATAGCTTTTGAAGATCTCTCCCAA
TTCTGTAACTCTTGGCCAATGAAACAAATGATACCCAAGCTCTTAACAATTTTAAAGAAGATAAAAAGAGAAAAAAAGAAAATAAATTAAAAAAAATACC
CTAAAGTAGTAGCTGAAAGAAATATGATAATAGGCCTATAAAGTTTGTTGGGCCGTTGGGGATGCATGTGCTAGGAACTGGCCTACTAGATTAGCGGTTG
GGAATCCCAACTAGAACCAAAGCATGTGCACTTAATTTGGCACTTGTTCTGTGCCTTTAAGGAAACAACCCTACCATTGTGCTTGTAAACCAAATGATGT
TTATAAATAGAGCTCCCCCTATTGCCTTCAACATCACAGCAGAGCAAATTAACTACACATTCCCCTGTTTTGGCTCCCCTGTTTAACCAAGAAGCTTCCA

>Glyma02g40790
GCACAAGCCCAATGAATCATGATGGAAATTTAGTAGTATCTAGCTTAGGTAGGGTTTTTGAGAGGAAATTTGTCAGATGATTAAATAATTATATTTATGT
GAAATGATTGCACCTTAATTTCATTATATGAGAGAACATTGATATCTAACTTGATTTTTTTTTTTTGGAAAGGATGTCCAATTTGAATTTAAACTATAGT
CATCGTGTAAAAAAAATACTCGCTATTCAATGATAAATAATTAAATATCATCTTATTATTTAATGAAATTAGTAAATAACAATATCAAGTTTATTAAAAA
AATAGTTATGCATTTTTAAATGATAATGTAATCAGCCCATAGGATTAACATAATGGTGAGAGGTCTCAATGTGTTGTATTCATGAAAAGAAAAATATTTT
ATTTAATAAGAAAATTCGTATTTAATTTATTTTGCTGTAAAAGTTTTTTGAATTAACAATACTCACACATCATGAGTTTAATTAGTTTCTGATCAGTAGA
TTGAAAAGCATTCATAAACAACAAAAAAAGATGATAATATAATCAGTAATAAAAAATGATAAAATGATAATGTAATTATTTCTTAGGGAGTTTTTGTTTC
AAACAATCATATTCTCATGAATCATGTTTTCAAGAATATTATGACTAAGAATATTATTTCTAGATATATTTAAAATTATGTTTCGTTATATTTTAGTATT
TCTAAGAATATCTTTTAAAATTTAAATAATTTAAATGAAAACAATCAAAATGGAAGTTACTAATATTTTAGAAAATAGATTTTCTTATTTCCATCGGAAT
ATCAGAATGTCATCCTCCTCATTGGAATAAAAAGTATAAAAATATATGATTAAAATAAAAGTTACAACTTTTCTAGGAACCAACCATATAATAAGTTTTC
AAAGTTTGTAACAAATATTAGAATTTTTTTTTCATGCTTATAATTTTGAAAACCAATTTTTAATTTGTAAAACAAACGTTTCTCTTATACTTCTAATGTC
ATTATTGAACTTGTGTACTTTGACATAAACATGTGTAAAATTAATAATAGATAACAACATTTTTGTTACTAACTTTTTCTTTAATAGGCCCCATTAGTTG
TGCCTTTATCCATAAATTTATGCCTTTGGGTTCTACTTCTTCATTATTTGCAATTAAAACTAATATGGGCCTTGGCCCTTTTAACTTTTACACGGGTTAT
AGATTTGTAACTGGTAAGAAATGAGTAAATAGATCCAAAAAGAGGGTATAAAAAAAATATCAACATGTTTTTAATATATTTTATTCATAAGACGAAATAT
TAAGACTTGTAAAATAACGGGGCCTTTTTTTTTTTTTTTTTGAATAACGGAGCTTTTCAGACAAGTTTTTTTAGTATACACTTTCTTATCTTAAGAAATT
TACACTTTAATACATTTTCATATGAGCAAACTTCTCCATAGTGAGAAATAATTAAGAATAAATTTTTCAATTTTTTTCCCTATAATTCTCTTAAAAGTTA
AAAGTATCATCTTTTATTCTGGGCTGACGAAGGCATGATGTTGTTTAAACATTTTTCCATGCCTTTTTTGGGGTTTGGAGAAAATTGCAAGGATTTTGTT
TTTCCTGTTTACGAAAATCAGGAGATTGGATCTACAAATAAAAATGATGAAATGCCTGGCTTATAAATAAACCACATTGTAACTTACCCTTAAAATATAT
ATAGTTTGATGAAAAAAATTAGATAACTTTCAATATTAATCGACACTATGATTTTTTATTTTATTTTAAATTTTGCTTTTTTGGGGTTAGAAACTCTTTA
AGTAATCTTACTTGCAAAATGTGATTATAATGAGTCAAAAGAGAACAGTGATTTGGAGGGAGAGGAAGGGTAAGTAAAGTAAAAGAAGAGAAGAGTGTGC
AGTAGTATCGTCGGTTGCAAATAAAGAAACCCATAATCGATTCCTTTCTTTTCTCTCTATTTTCCATTTTCCTGGTTTGCTTGGGTTCTCCGAATCCAAA

>Glyma02g41590
CTATGATAATTGCTACCATCATTCTGATGCGCAAGCAACTTTATTAGTATCTCAAGAGTTTAACTTGTTTATGAAATTAATTTGGAGGTAAATTTTTTTA
TAGGAGGTTCAGCACTCCCTGTTGTTGATGATTCATTCCTGTTCCTCTCTTCGACTTGTTGACCATTGGCTCCACAGTGGAGATTCCTTAAACACCACTC
CAATATCTAGTAAAAAAAAAGTTTTGTTTTTCGAACATATTATTTTTTTTTTTAATTATCTCTATCCTTTTCTTGATTGAGAACAATATATTTAAAATAT
GTTCGCAAGAAAGTCTATGGTTTTTAATTTAAAAATATAGTATAAGAAAATGGAGGAGAGATCAATCTACATTACCACAAATTACACCAATTATTATATT
ATTAACAAATTAATATCAAATATGGTTTTTATTGATCTATCTAACAATTGAATTATAATTATATTTTTCCTGTGAAGTTACAATATTTTCTAATAAAGTC
AATCATCTTCTCAAAATATTGAAACTTATTTAAGAAGCTTATATCTTCCAATAAATGATATTTTATATTCGGATATCAAACCCTTAACTATATTTTTTTA
AGCAAACCCTTAACTATATGTTTAAGAGGCATTACATTAGATATTATTAGAATTTTGTTTATTCAAATATTATAACAATAGGTTGTTGTTTTTTTTTTCT
ATTTTTATAACATTGAATTTTAAAATAAAGTTACCCAATAAAAATGATTAAGTAATGCAATAGTCAAAAGCAATGTAAAGTTATCCACATATTTAGATGG
GAAACAAATCACATCCGTACTATACTGTATTCATATTGTGAAGCTATTTATTATCCAACGCAACCCATCACACTATTGGATCCCGGTAACTTTTGACTCG
AGTCCAAGTAGGCAACAAACACCAAAGTTGAAACATGAGGGGAAAACAAAAACACAAGCATAGTAAGTTAACACTTAACAGTAACAGCAACATAAAGAAC
AAGCCAAATTTCCGAAATAGAAAAAAAAATGGTTTCGTTTGATGGCACGACTTGCAAATGAAGGAAAGAGATTTGATATCAATTCTGAGGTCCTAAGGTC
CCCTACACTCATCACCATAATACCCATCACTACTCTCTCGCACACCACCACCTCCTTATTATCACTCCCAATTACCAATTATCATAACTTGCCAGGGCAG
TGACGTCATTAATTACCCCTAAACATACAAAGCAAGGGTTTGAACTTTGAATATCCTTCATGTAACTTTTTTTATGGACAACTTGTTTTTGTGGAGAGAT
CTGCTTGTATTTAAAGACCCGTGAATAGTTATAACTAAATGGAACTAAAATTGTTCATAATTCAAACATGCATGGGTCTATCCATGTAGATCCAACCTGT
TATTGATAGTATTGGAAGTTCTTCTCTTGAAAACAATTTTATTCTATCCGAGAATAATTGTTATTAATGGTTAAATTTCATGTCAAAATATTTAACACAA
ATATATATTCAGTACTTGAGATCAAAATTATCGATTAAATAAAAATAATTTCACATCAATTTGTTCATATATTTATTATTATTTTTTTAAAAGACACACT
TAGATAATCTATTTTCTAACACTTTAATCAACAAAAGAAAAAAACCTAGAATAAAAATTAGAATTTTAATATTTGAGCACTCCTAATTTATAACACCTCT
CTTTTCTTTTCTTTTTATCTCTATATATTATTATGAATCTTATCAATTATTATTCATCTTTCTTATCTTTCTAGGTGTGTATACATGTTTATACCTCCAT
AACAAATCAAGAGTCACAAATAAACGGTGATAAGAACATGGTCCAAAGCAGAGATGAAAGTGGGGCCCAGTTTCCTCGGGCACTCCCTCCATAAATAGCA
ACACACCTTTCTCAGAACACAAACCTCTGACTCAGTTGAGTTGAGTATTCCTTCCTCTGCTCACAAGTCATAAATCCCATTTTCAGTGTTCCCACTCACC

>Glyma03g03980
AACTGATATTTTGTAACTTACTAGCGTATTAACCCTTGGCCTGCACAGGTGTTATGTTTATAATCTATAATTTATTATTATTATTATTATTATTATTATT
ATTATTATTATTTATTTATTTCTCAATTATTTACAAATTATATTTTGTAAACTAATTTCTCTAGTAATTTCAAGTTGGTTTAACTTATTTCTAGTTCTAC
ATTGATGTAACATTTTTATTTTTATGCATAAAAAAAATTAGATCCTTTAAGTTTGTTAGTTATAATTCAATTACTGATCATATACACAAAAAGTGAAGCT
AAGTAAGCACATACTCAATATACCATTATGGACATAAGTACATAACCAACAATGAAATGACACATTATCAAATGTAGATTATAGTAAAAAATCAATTCAT
AGTATAAGTGTTGTCCACACAGATATACATACTAATATATATACAATTCTGGATTCTGGATCATTCCTTAAAAAAAAGTTCTGATACCTTTATAATTTAA
TGCGATTAATACCACATAAAAAGATGACTTATATCTTCTTTTTTTTAATTTGATGAAAAATTAATCATAATATATGCCCAAGTTATATATTTAAATGATT
TGGTTCTAATTTATGTTATTTTGATATTTTGATTTATTTAAGTTTATTTTATTGATTGATAATCGATACTTGTTGATAATTGTGTGATAAATGATGATAA
TTGATTGATTGATTTATAAAGTGCGGACAAACCTTTTTTTTTTTTTTTGGACAGTATGTTAGCAGATCAACCTCTTGTGTATATACCAAATTATCAATTC
ATTGTAATTTTTTTTGTTTGAGCCAGGTTTATTCTTAGTACCTTGCCAGGATGTTCTTTCTAAGTACTCCATATATCTTGACGTAGGTGAAACAAATCGT
GAGGATTATAAATGGCTAATTAGTGGGAAATTGATCGATCAGTCATCTAATAGTCGTAATAAATCTTCATAATCAATCAGTGAAAATTAGGCTGATTGCC
ACCAGCTGAATATCAATCCATTGAATCAAAATACTTTGTGTGTTTGTGTTAAAAAAAATAAAAAAAGAAAAATTGATGACATTTTAAAATCAACTTTTGC
AATGTAATTAATTTTTGCTAGTTACTCATCCTAAGTTATAAAAAAATACTAAAAATATTTTTTATAAGTTTATATCTTTTCTACAAAAACTTATGTGATT
ATCATAATTAAAAATTTAAATATAATTTAATTAAAAATAATTTTCTTTTCTGAAAAAGAAGAAGCACAAAATAAACATAATTAGTCCAGCCATGTACAAC
AAATTGAATTATAAGTCATTGATGAGTTCTTATATCAGATTAAGTTATTAACTTTTATTAGAGATTAGACTCACTAGAATATTTGCAAATAACCAATAAA
CATTTTCAGTTACACTAATTTTTGAAATTTTGAAGAGCTGGCACCTTTCATTTTTTTTTAATTCTGTAATCAATAAATTGTTATTCTATTAATTAATGGT
AGCAAAAGAAAAGTGATGACATGAACTAAAAACTAGGTTATTTTAAGGAGGAAAGAATCATATAGCTTATGATTTCTGGGGATGCAACACAATATTTGTT
TTTATAAGCAAAAAAATATTAAGAGCCAAAATAGTAAGTGCCTAAGTGGTACTCCAACTTATATGTAAAAATGTTATAAAATCATTTCAGAATCAATGTA
TACCAATTATATATATATATATATATATATATATATATATATATATATATATATATATATATGACACTATTCGCTTTAATTAGTCTTAAACCGTACCCAC
TATTTGACCTTTATCAAATCTAAATTAGTCATTGAAAGTATACTCGAACAAGGAATATACTATATATATGACAATAATTTTATTTTGAAAAATAATAATC
ATTATAGAATAATTGGTCTATATATAGTACTAGTATGTGCCGTGGGAGAATTGCATCAACACGAGATTAATCGCAAGCTCTGTTGTTATTTGCAGATCGC

>Glyma03g04390
CAACACCAAGGGCAGTGTTGCTTCGAGCAACAGAGTCGTGCATCCTTCAAGCATGCTCGTGATTATTACCATGAAAGATAGCAAAAAAACCTTATCATAA
GCCTGATCGTGTTAGTTAGCACGAGTTTGCTTCCCTAAACAAGGAAGTGCTTCAATTATTCAGGGGTATTCTTGGAATTCAAAGCATAGAAGATGTGCCA
GAAGCTTCGATCATCAGGCATGGCTCCTAAGTGATAAAAGAAAGATGATAATTTGGAGCAATTTTTCTAGAGTAAACCACTATTATAGTGTTAATTTAAA
AGTGTATATTATATATATATATATATATATATATATATATATATATATATATATGAAAGTAATCTTTGAAACTAGTGAAATTTCAAATAAATCATTGAAG
GTACAATTTGTGCATTTATATACAAAAAGGACGTATGACTTAATTGAAAAAAAACTCATAAATCTGAGCGTATAATTATTTTCCAACTATTAAATTTATC
CATTCTTTGTATATCATAATTGTCAATTATTGAAAACATTCCGTCCACTCTCAAAACAAGTTACATCTAAAATTATTATTTGTATATATGCTGTTAAACT
TTAATATTAGTAGTATGATCTTATTGAAAAATGTTGATGATATATTCTCAATCACAATTTGCTGAACATAATAATTTTTATTATTGAATAAAATTTATTA
AAAATCATAAAATTCATGTGTGTGAAGTCATTTTAAGTTTTTACTTGAAATGAAGGATACAGTATAAATAAGCTAAATATAATTTCTTCTAAACACGCCT
TGAATCTGAAGTCTATTGATAAAATTGATTCACACAAGTCGATCGATTCATCACTACTGCTTTCTAGTTTTCACATCGGTTCTGAGTGATAGTTAGGATG
GTTGGTTAACAGATGTATGGTGCGATTCAAGTTTCAAAAACTTCATTAATTAGTTAGTTCTGGACAAAATGCTGATAAATGCTATCGTCTGATATTGAAT
ACCAGCAACATACTTGATAAATTGTTAATTAATTTTTTATATAATGCTTGATCACTCATTACATAGTCACACACACATATAATGGCCAGTGTATATGACG
CTAGTATATTTAATGGCCAGCGTATATATAAAGACCAATGTGTATAAAGGCCGAAGTATATTTATATATGAAGACCAATATTATACTATCAAACAAAATC
CCATTTTAATGCCCCTTTATAATATTTTTTGTATGACGTAAGTCTCAAATTAATCTCCACTTTAATGTCCATTTATTTGGTTCCAAGAAATGTACACTTT
GTAATAATATTGCACTTAGAAAATCAGATCAGCTTTCAAGATTTAATAAAGAACTAAAGGTCAATGTATTTATTAGGGTGCAACGGGTGTTTCGCCGAGC
CCATTAGTAGCTGNNNNNNNNNNNNNNNNNNNNNNNNNNNNNNNNNNNNNNNNNNNNNNNNNNNNNNNNNNNNNNNNNNNNNNNNNNNNNNNNNNNNNNN
NNNNNNNNNNNNNTCGCTCTTGGACTTGATGAGCCAACGCGCTTTTATTATTTTTGTTTTGGTCTTCTAAAGCTTTTCAGTCCTATAATTCTCTCATTTT
TTTTATAAAAAAAAAATCCAGTCCCTTATCTCTTAAGTTGGACCTCCCTCAGATTTAATTGACATGAATCTAACGTCATGAATTATAATGAAAAAAGTGA
AAACACATGAAAATTAAAATGCTCCTGTATTACAGAAACTAAAAAATTATTTAAATAAATAAATTATTATTATTGTTGTTAATTACTAAAAATTACACGT
CAGCCACTCAACCTTAAACGTGAAAACCCCAAATTATGGGGATATGCCTAACACTCTATACTTACGTGGAGGATAAGGTGCAACTCTTTCCCTCATTTTC
ATTAAATTGTGCTATCCCTTAACACTCTATATAAACCTTTTCTCTTCTTACTCAAATAGTAGCAACCCTTGATCCCAACTTTTAAGTTATTATTATTATT

>Glyma03g38480
CACTGGATTAGTCTTTATACCCTGTCTTTTTCTTTATGCATTTCTGCTTTATTAACCTCGTATATGCTATAATTCAGCTTGCCTTGACCAATCATTTGGT
GTTTGTAATATATTTGTGGATTTGGTAAATAAATTGCATTTTCAATTTCAACCAAAACAACTGACTGCTCTTGATCACTATGAACTATTATCTCTCACAC
ACAGATATAAACACCTTGACAGTACAACACTTTATTAACATTTATCCAGTTTTTTTTTATTTCTTTCATCTTATCACATTCATTATTCATGTTACTTATC
ATATTTAAACTTTTTGGATGAGGGTTTATGCAATTCTCATTCAACAATATAATGAAAAAATGTGACCTTTTGTGTGAAGCGGTAGTTGGTTCAACATGTC
ACAAGATACCATCAGCCATGTGCCATGTGGGCGGTGGCAAAATACATGCATCTAGTCATAAACATATTTATTGCAAGAATAAAATACCTCTATCTCTTGT
GATAAACAAATAAGGTCATTGCAGATAGTTAGGCATTGCATGTTACTACAACTATGAAAGTAATTAATTAATTAAATATCCATGCAAGATACCCATAACG
TCTTTCGTTCTCTTGCGTGTACGAATTGACTTTCATATATTATATATATATAAGTACGGAGCTGAAGTACCTTCTATCTGTTCGTTTGATAGCCTATCAT
TCAAATGGCCTATAATTTATACGATTTATCATTATAATATGAATGCATGTTGTCTACTGCAAAGCAGGCTGTGGAAACTGCATGTGGTACCACTCACGTA
CTACGGATAAACGATCAAATCAAATGTGTAAACATGGATTTCCTTAATTAGCCGAAGAATGGGGGTTCAAAAGAATCAAAACCTCATATACCCAATGATT
AGTAGGATAAAATAAGAGTTTTGAATTTAAATTAAAGAAAAAAATTATTTTTAAAACTCAAATTTTGAAATTTCTTACCATTTCTTCTCTTCCACTCATA
CCATTAATGATGATGAGTTTGATGCAATATTCTTTCGCTGCACAATGACCGATCAATTCGATGGGCGTCGAAGTAGCATGAATATTTTAGAAAAAATAAG
TACATCTTTGGTTTTTGTTGAAAAATTAAGTTTCAGGCAAAAAACCATTTTATTAACATATTAAAACACTTATTTTTACATTTATTTTGTTTTTATCGGT
TGAATTTACATTAAAACCTAAGTCGCAACAACTCCAAGTACAAATCATACATGCACTAAATATATTTGTACATCCAAATGTTGGTTGACATCAACGACCG
TGAAAAAGAGAAGTAATAAAAGATAGATATGATAGATGCATGATATGATGTGTAAGAAAGAGAAATAAAAAAAAAGTATTGATCAATGGAGTGTTTAAAA
TAAATGGATATCCAAATATTATTATCCTTAATTTTAGAAGGAAAAAAATATAACAAGTAATCATTATAAATTGTTATAAATAAAACAAAGAGATAACAAG
CATAATAAAGTGATCATGTAAAAAATAGAATGTGAAATAATTAAAGTAGAAGATTTTAATCCAATAAGTTTCAACTTGATGGATGATATTAAGATCATTT
TTCTAAATTAACATTGTTATTTTATAAAATAAATAAACAATGTATACTTAACTTTAAATTATTTTAAAAAATTGAAATTACAATACATTTTAAGATGTCC
TTTCATCTATATCATCTGGTGTTATACTTAGCGTTGTAAAGGCCTACATTACACTTAAATTAACAATAGTGTTGGCTATTGTTAATTAAAACATGCAATG
GTGGTCAATATTAAATTTATGATAACAGGAGACAAATTTGTTGGTCAACACCTTGTTTCCCACAATTTGAACTTTAACTTGCTAGCTAGCTGTTTCTATG
GGCTAAAAGCCTCTAACTGCAGCTATATATAAATGGCCATAGGAATCTGCCATCTTGAGCAACAAGTTAAGCAATTCTTATTCACACAGAGAGAGAAAAG

>Glyma04g02380
AAAAAATATTTATTTAATGTCCCAAGGCTTAAACTGTTTCGTAGGAGTTTTACACTTTTTTTTCTCAGATGTCTCCTCCTTTGGAGACAATTATGTTGGA
GGCATGATCAGACCCTAGAGTTTTACACTTATGATTATTGATTACAAAACCCTTTTTATAATTTTTTTAAAAGATTTTTTTTTTATCAGATCTCCAAATT
GTTTGAATCGTCCAAACATTCACTTGCAAGAAGTGGCAAGATGTTTACTCAAACTATATATATGATAAGGATAGAATTTGAATTATTTAAAAAAACAATA
ATAAAATTAAAGTACCGTTAAACAACTTATATGGGAGGATATCATCAATATATGTGAATATTCACATATTGTTGCAAATTAATTGAAAAGTGTTATATGG
TGCAAAACAGTTATTTATTTATTCTATTTATTATTATTATTATTTGCACCGAAAGTATTTCTAAATAAAGATTCGCATCATAAAAAGTATGTGAATTTTA
TATTTCTTAATAATAAATTATTTTGCTTCGGTAATTTTTTTAATAATTTTACTTTCTATTACCCATTAAAAATATTTTTTTGCATTAAATATATAATTTG
ATACAATTAATATATCTTTATCATAATTTTTTATATTTTATTTATTAATTTCTAATTCATTATAAAAACACTCAGCAAACTAATCCAATACAGATTTCAA
GAAAAGGAGTTCCTGATGATATAAGTTATACAGTCAAAATTTTCGAATGTTTTTCGCACAGAATATCCCTTCGTACTCCGACAAGCATTTTGGTCTTTGG
AATGTAAATACTCATGTCGGAAAGAGTCAGAAATAAACAAAAAAAGGTAAAAAAAAAATGAATAATATTATTTCCAGGATTTTTTTTTTTCAACAATGTT
CATAATTAAGAGAAAAATAGAAAAAAAAATATAATGTGATAAGTAAAGTTTTCTAAAAAAATTACGAAAGTTAGAAAAATTGGAAAGCCGGTGAATACTG
AATTATATCTTGATTGTAGTTGCCTATGCGTCCAATGTGAACTTCATTGTCGCTCGCTTTGCTTGACGGTGCCGACCAGTCATCACTAGATTAAATCAAG
TAATGATCATTTCGATAGGTTTTCAGTATTTTATTTCACAAATGAGACAATATATATCCAACCACCAATACTGTGATTTTAGATGCACATAATATAGATG
ACACATTGTGTATTTTATTTTTATTTTTATCCATAAATATCAATTATTAGTTTATTATTACTTTTTGTTTGAAGGAGGGATCAAACTCACATAGTTTTTT
CTCCTTTTTTTTTTTTTTTAACCATCCAATCCATCAAACCAATCTTATATGTATTCACGTTGTGTATTCTCTAATTAAATCAACGGTGATATTGCCAATT
AAGCTTGTGACTTCTAGCACCATAATACAGTCGTGACAATCTGTATTAGTAGTCAAAATGGGACATGTGGATATTACTCATTAATTATGACATTGCCAAG
CATTTGCATGTGACCATCAGTGACATTTGCTCCATTGCATAAAAATATTACCTGTCATTTTATCCGCAAATAGCTGCAAACCAAGAAGTCAAATGAAACG
ATGGAACTAAAATTGGGAAAAAGATTGAGAAGGAAAATAAGAAAAGACAGGACCAGATGGGGATGTGCAATGAATCGTTGGATTTGTTTGGATGCATTCA
CGGCTCTTGTGCATGTGAGCAAGAAGGGAGGTGTCAGACGAGAGAACGTGGGAATAATTGAATGGCATCTAGAACTGTACCGATATGCACACACAAATAT
AATGCAAGTAAATGATTTTTTTTTTCTCAGTTCTTTCTTGTTGCGGCATTCACATGTGGCATCGTTGCCTTAGCGACTCTGATCCCTTATTTAAACACTA
ACTCCGTGCTTAATACAAATTCTCTCATCACATCCTTTCTTTTTCACTCGGGGCCATTGACTTGAGCATATTCAGTGCGTCGTAAAGCAAAAAGATACTA

>Glyma04g33350
ATGTGCAATGAATGAATAATATACAACTAAGGCATGGATCAAATGGTTCAAAATTGTTGATTGTTGAAGTTTAATTAGATGTCTCAAGTTTATTGATTTA
AAATTGTTGATTGTCCAAGTTTAAATAGATGTATCAAATTTGAGTCCTATAATGTACTTGTCTTAAATACTTAGAGGAAGATATTCGTTGCCTCTAGTAG
TGTTCTATCTGGTTGGCTAGAATATAATTGCTTTTTATATAGGATACTTGTTTTAATATATATATATATATGACTGAGTTCTGCATAAAAAAAAAAAAAA
AGAGTTTGGGCTGTCTTTTGGTCTCCGAATGTAACTTCACATCACTCACCGCATCAGCCACGTGCTGCGTTACCCTGTCTCAGTTCTCATCCTTTTCCAT
TTGAATTTAAGAGTCTAAAAGTGTGGAATCGCTTTTGTAAGTCGTCAAACCCAGTGAACCCACCATGTTACTACATTAATTGAGCTCTGCAGAGGTTGTT
GTCATTTTTTTCTGTATCATAAATAACTATATAAGGCTGAATTCAAACTTTGACACAATATGAAAGGAAAATTGCCAAACCCATAAATTGGCTTTGAACT
TTGAATATACTTCTGGACGGAGCAAATTTTGGTGAGAAGTATTAATTGATGCTTTAATTATCAGCTTTCAGATTTACTTTGTTCACTTCATCTCATAATA
AATTCAGGATTAAAAACTCTATGGAAATGGCCATAGGTGACAGTTATAATTAGTTACTAACTAGGTTTTAATTATTGATTGCGGTCGCGATTTTGTCGCA
TTTGTTGTTATGATGCTATCCCAATTGCGGTCACAAATAATTATAAAACCTTCATACTATGACTCAAATCACGGTTACTGTTTTTTAAAACCTTGGCTAC
TAGTAATAATAATGCAGATTACGTATATCTCATCACCTCTCATGCATTAATAAATTCTATTTTAAGAGCTCTTTCGGTTGCTTGGCTAATAAAATATTTT
TTCCTCGAATAAGAAAAAGTTATGTCCGTTTTCTCGATTCTAGTAATTTAACTTTAAACCGTTAGTTAAGGATCTTTTGTTTCATTATTTATCTTGGAAA
CTATACTGCCTGTAATTTTATATGTTCCAAATAAACTGACATGCGTGCGTGAATGTTCATTTTAGGTTCAAAGGGTTAAATCACATTCACAGCTCCACAA
TATTTTAGACAATATAGTCTATGTTCACTCACATAGGTAACAAATTGGCCAAATTCATTTGATGAGTAAAATAGAACTATGCCAACAACAGGATTAGTTG
ATGCTGTAAATTAGAAATTAGTGACTTATTGGCTTCCGAGAAAACTGTCTTTGGCTCGTTGCTTGCAAGTTGCAACAACAGCTTTTACTTGCAAATCAGC
ATAATGGCCTAAACGCTTGAAATTTGAGTCACAGTTTTGGAGAAGGTTTTAAATTACAGTTACGATCAAAATATCATCGTAATGCTTGATATTATCGGAA
ATTGTAAACAAATGCGATTAATGTAATCACAATTGTAATACATGTTTAGATTAACTTTCAATTCTAAAATTAAGTTGAAGGCCAAAGTAACATGTAGTTG
CTTCAACCTTTTCAATTTTCTACCAAAATTAATTAATTCTAAGGGGTATCTAAACACACAATCAGTCGCATTGCATGTCAAGGCCCCCAATGAACCTAAA
CGTTGAGGTGGTATTCGCGGTTGCGTACCATTTTTTGGAAACCTTGGTTTTGGGTAGCAAATACTTGGAAACCTTGGTTTAGGGTGGCAAATACCAAAAT
ACACACACAAAAGGAACATAAAACCACGTGGTTTCAGGAATAGTGCCTTGTCCCTGCATAAAAAATGAAATAGCTGCATTTGGCGGTTTTGGGTCCACAC
ACCTCTCAAATGTGTCAGTTTGTTGGCATGACGTTGGTTTAAAGCAAGAACCCCTCTTTGCACCCTCACAACATCTATTTATATTCCACCTATGCTCCTT
TGGCTTTCCTCATAATTCATACTGTCTCGTACGTTCTCTCTCTATCTCTATTAAGTTGTAACTCTATTTATCACTCAGATATTTGAGAAGGCTTTGAAAG

>Glyma04g40000
AATAAAATATAGGATTCTCTCCAAGTAATAGTCATCTGAAGTGACTAATATATGCGAGGATTGTAATTAAAAAGTTAGGCAACCGAAAGAAAAAGACACA
GAATTTGTAAGTTCTTTTCTTTTTAGTTTTGGTCATCATTGTAAAATTCAAGCCGTATCGATTTTTCAAATCTTCTTAACTTGAGCATGCCACACGTGTA
ATCAAAATACTTGAGCTCTTGGTTTTGATGGACTGCTACACTTTCATGTTGGTTATTTGCTAAGATACTCTCCAATATTAAATCCTTCTGCATACAAATT
TCTCTAAAAAAAAACTGTGTCCTATTCATATGTAATAGGGTAGAGCCAAGCAGAACCACCATAGGAAGGGCACTGTATCTCTCTAGAGAGGACTTGGGGG
AACGGGGGATTGTAGCAGCATTCACAAAATATAATATTTTAATTTTTCTTTCTAAGGACATTCACAAAATAGTTGGTTTTTTTTTTATTTCTCACAAATA
TCTTATTTTTTTGAAAGACAAATTTATTTGAGACTCTGAGATATTAAATATAAATACTTCTTTTAAGGAATATTTGGATTACAATTCGATATGTTTGTGA
GAGACCAGTATCTTATGCTAAACCAATCCCTTTAGTACATGTGAACTTCAACTCTATAAGAAAATTTCAACCTTGGTTCAATACGATGGAAGATACTAAC
CTCTTTAACTAAAACCAACCCTATTAACAAATAAAGTTGCTAACTAGTAGAACTTAGAATGGTCCATTGCATGCAAATTGCGCATAAGATGAGAAGTGAA
AACAGGTTATACTATAGTAATAATAATAACACTAGCAGTCTAGAATACCTTCACACAAAGAAAGTCATTAATTCTAAACAGTTTGGTGCGACCCTCAACA
GCAGCACACCATGTCGGACGTATCTCAAGGTCAGAGTCAGTGACCCAAAATTAGTGGCCCTTTTCTGCTATAGGCCGTGATTTAAGGGAAAGTTTTAAGA
AGAGAATACATATCACACTAATGGATGTATTTAAGATATTGGTTAATAAATTTAAAATAAAAAATTATTTAAATGTATAAAATTATATGGTTTATTATCT
TTTTAAACTGTCCTATAATTTTTATAAATAAATATTTTTTTAATTTTTTTAATCAATATAGTAAGGATTTGTCTCAAGACATTGGTTAATAAGATTTTTA
TAAAAGATTTAATTAATTATTTGATCCCTATAATTTAAAATTGATCTTTTCAATTCATATAATTTATATTTTAATTACATTGCTACAATATATATATATA
TAATTTCAAATTAATTATAAATTATTAACTAATTTTTTATTACAAATTATTTTGCGATAAAATAGTTATGAATTACTTGATAATATTTTAATAATTAATT
ATAATTGATAATATTATTCATATTTTGATGATAATGACTAAAAAATAATTAAAATATAAAATATAAGATAAAAAAGTCACTTTTAAACTATAAGAATTAA
GAGATAATTAAAATATAAATTATAAAAATTAAAAATATTATTTTCAAAATACATAAACTAAAAAAATAAAAATATAAATATGAAAACTAAAAAAATCACT
TAAAACTAAAAGATACAAATAAAAATACATCAAATAAATAATTAAACCTTTATAAAATTACAAGAGAAACAGTTAAAGAATACATGTGCCGAGTGGGCCC
GTAGATTAAGTAGTTGGTAGTGTAACCGAAACACATGCATGTGCGCCTTGATTCTTGCTCGACGTTCCAAAAAATGTGAATCCTTTGGCTTCTCTCTTTA
GACCTGAGAAACTCTATGTTGTCTCATTCGGGCATGGTACCCCACATCCCTCACTCTTTACTGCCTCCAACCTATGCTTAACTTTTCCTATATAAAGCAA
ACCAAACCTTAGCTAAGCATTAAACACCAACGAGTAAGCCTCTCCTACTATCTTTAAATCCTTTTGTACCCTCAACTTCCCTAAGCACTAGCACCACACA

>Glyma05g03720
TTACTCATGTTACCCTACAAGTGTAAAATGTGTTGCATTTTCTAATGACAGTAATTGTAATCATATATATTATATGTCCATGATAAATTAATCTTCTTTT
ATATTGTAAATTTGCTACATTGAACGATAAAACTACCAATTTGTACTAGAGGCCATCATATTTCCGAGCCTAGCTAGATTAGGTGAATTTGATTGTGCTC
TAATAATTTCAAACTATTTCTATTTACTCCATCATTTTTTATAATATTTTTTATGCAACTCGAGAGAACTTTGATTCCAATCAAACTTTACGAATATTGC
AAAATTACGTTAACTTAATTTGTATGAGAGATTTTTTTTTATCATATAGGGATGGAAGACAAGTACTAGAAGATGTACAATAACTCACTTATTTTACTCA
ACCAATTGAATTAGATTCCTTTAATATCATATATGTGTTTAAAGAATCAAATGATTGAACACAAGTGATTAATAAAATGTTCTCAAAATTGGATCGGTCA
TCGAATAGGTGAAAATACTTGTTTAAGGATCAATAGTTCAATCCAGATCAAACTAATTATAATAAAATAATTTTTTAATTTTTTAATATAATATTCTAGT
AAGATTGAATAAAAAATAATATAATATGTGTAAATTGATAATAATAAAAAGTAAACTTAACTTTAAAATGTCATAAATCATAATATTTCTTCTTCTTTTT
TAAATCAAAACGGCTTTATTTTGAAAGGTTTTAAAAAAAATAATTTTAAGCGAAACCAATGAAATCGGTTAATCCACCGGGTTTTATCGATTTTTGACCG
GTTTAGCAGTTTTGAACCGGTTTAAGGGCGCACTGATTTTTAGGGAGTGTTGGACTAGACACCTTATCGGTTCTCGATCAAAGTGGCTAGTCAGGTTCGG
GTTTCAAAACCATAGGTTAATGTACTGAAATTAAGATTGAATCGTTCGAATAATATCCAAGTTTAATCCTTAGCAGAAATAATTGGTCGAACTTTATTTA
TCTTTCTACCGAACTTTGGATTAATCATAATCCCTTTCTTATGATGAATGGAAAGGTTAAAAACCAATGTGTTTAAAGTTAATCTTTCTTTATTTTCGTT
GTAAAATTATGTCAACTTAATTAGTATTATAGATGTGTCAGACGCGTAAAAAAAACTACTACATATTTAATAAAAGAAGACGGAGGAACCAAAATAAACA
ATAGTTAAAAGAATTAATTTGTGCAATTAGAATCTAAAGTTCAAAATTACATAATTATGATAGATTAACCTGGAATGCAATTAAGCCTTAATTGTTTTAA
TACATGAACAATTGAGTACTACGTGGAGGTTGAAGACTTAAAACGTTCCTACTAACATCGGATGTACTTATTGGTTAACCACCACTTGAGGTTGATGTCC
TACTGTATGACTGCTTATCAGACGGAGTTATTGTATAACCAGACCTTAATCGTTAAGGTACCGTTGCATTGCTGCTGAAATCACATGGAGTAATTGTATA
ACCATCATCCAACGCCAAAACACTTATTTATTGCGGCCATAGCCTGAGTGTGGACTTGTTGGATAGGCTACAACAGTTACTTCGCATATGAACTTAGCAA
CTAACGACCCTTAAGCTGAAGGGATTATTATTATGAAAATGAATAATTTTTGTAATTTCTGCTTGTGGTGGATGAAATGAAGGACATGCAAGACCTAGCT
CGGAAACATGTCCGCACGTTTTCATATAATGATGTAATATTCCTGGATCAATTCCTACATCATTGGCATGCAATATTATTTGAAGTCATTAAAAAAAGAA

>Glyma05g05390
TATATTTTAAGTTTGAATATATGCAACTTTGATTGATTTTTTTAAATCTATTTTCTAACTTCTATGTACTTATGCGATAGTGCACATATATACTCCCTCT
ATCTATACCATGATGTTCTCTAGTCATGTAAATTTTGACCGCAATCATCTGCCGGTACCTTGTACGATAAGAAATTAAAGAGGGAATTATACACTAAATG
TTGAGCTATGTGTTGGCATATCTAAGCATTTAGTTTTGTTAGAATGACGAGGTAGACTTTCCAATTGGATAAAATCATGATAATAGGGTCACTACTAATT
ATGTATTAACCATATATAACATAATCAATTCGACTACCGAACTAATATCAGACGAGAATACTAATTCTACGGGTGCTCATGGTTTTTTAATGAAGCTTAA
TTTTTTATACGTGCATGGAACAAAATAATAGATAAGACCTTATATATAAATATATTATAATGTAAACACATATTTTGGGATATTTATAAATTGATCCAGT
TCAATAAAACCAAAAAGATTAATCCAAAAAATTAAAATCTAAAAAATCTGAAAATTTATGGGATTGAATCAGATTTCTTATTTGATTTTAAATATAGATT
CAATTCAAAATAAACTTATATATAAATATATTTTATATATAAATTCACGATATCGCTCATGTTTACAGTTTTATATCTTATATATTTATAAAATTATCAT
AAAATTTATACTTTTTGTTAAAAATATATTTAATTGAAGATATTTTTTTTATAACTATTTGATTTAAGTTATATAAATAGAAGAGAGATCAAGTTTTGCT
TGGCTGCCACACTCACATGCAACTCTTCTTGGCTTTGCCTTTCAAAATTAAAAAAAGTTACTCAAAGAATAACTCTGAGGAAGATACTTTCAATCTTTAT
CTTTCATTTGTTTAATATAATGACTAAATGTAAGTTACTTAGAACAATTAGATTAAAAAAAAATAAGAATGATGGATAATTATTTTAAAATTACTCTTGA
AGTATCTTTCATATCCCTTCTCATGTAAATATAATTACCAAGTTAAATTTATTTTTAATCGTATGTACATATTTGAAGAATTACACTATTAGTATTAACT
ATATTTTATTTTGTATAATCAGTATTCATGATAAGAATATTTCATTTTAATATTATTGACTATAAATATATTTGAAGAATTAATTATTAATATGAAAAAA
TTACTTTCCATCCTCATATTTTCGTTTTCTTTTAACCCAGTTAATAGTGGGTATTACTTTGATGTAGATTGTAAATAACTCACCGCGGTGTCCTCATTCA
TTCTTTTAATGACATGTGACGGTCTTTCTTTGCCAATTGCCACATCATATAATAATTTTTTTTTTCATTTTGCAATTAAAGTCTAAGCATTATTCTACAA
ATTTGATATTTTTTCTTTTTATTTTTTATTTGTAATTTAATTTTTTAAAAGACTGTATAAATTCGATGTTGTTTCCCACTCCCACCCACCGTGCGACTTT
GTGTGTCGTGATACTTGGAATTATTGTCATACAACTTAATTACATATATATAAAGGCAGATTAAATTAATAATCAAGTTAGATTAGAAGTTTACATATAT
AGGACCTGCGTAAAGTGTTTTTTTTTTTTTTTTTGGATCAAGTTGGATTAATTCTAAATTATGCACCAAACGCATAAAAGGGTTCTGCTGATCTTGCGTG
TTTATCCAAAAATGTTTTAAACCGGTAGACTTTACTATTCAAAATCAGTTCACAGTTCACAGAACCCGAACGAAATATTCAACTTTAGAAAAGAAACCCA
TACCAAAACAAAGGAAATAGGACTATATAGTATATACCACCGGCGGTATGCGTGTGTAGTAAGACCAAAGGCTGCATTATAAATACTACTCCAAATCTAT
GCTTCCAATCCAATCTCATAAAGCCTTCTCTTTATCTCATTGTTCACTATCCCGATCGTAATTACTTCCTAACTTTGCGTTTTGCGGCATATAATTTGCC
AGAACAAATGAGTAATAATGTTTGACTTAAGAGATTAAGAGATGTTATCTGCGTGGGGATCACGAAGACAAATTTCTTTCAATGAGCGACGTGCTATTGG
AATTGGTCCATTGGACGTTATATATATAAGGATACGTGTGTAGGCACCCCTTAGCATAAATTCTTCGGTAGAGAAAACAACGCAATCCAAAAATTAAACA

>Glyma05g05420
ATTAATTAAAGCGCTTATGTGTGTCTCATTAGTTTAAAAATGAGATTCACCGAATAAAAGAACGAAACTGACATATTTAATAGATAAATTTCACATAAAT
TTGGCCGAATAAGAGAGAAAGTATAAAAAAAGAGTATTGCTTAGTTTGTCCCTTTATCTTCATTTTGACCCAACAAACGAACCTTTGACGATATTAATTG
CATTGGACCACTGGTTTAACAAAATACACGCAAAATACTACTGCGCGTAGTGGGTTAGTTCAAAGGTTATGAAAGTAATACTAATTGTTTACTTTTTATA
TTTTCTTTTCAACTTTTTACGGATTCATTAATTAAGAGTGCACTCAGGTGATTTAGTAGAATTTTACAAAAAAATACATTAGCCTTAAATTAGTTTTTTT
TTATTTGGGTGAAAATGTAAATTTATTTTTCTAATTTTAGTTCAATAAGTTGATATTTTTTCTCATTTTGATTACTGTAAAATTTTTTTTATCTTTAGTT
TTTATAATTTTTTTATATAATTTTAGTCTCTTTAAAATTTTAATTTTTTCATTTATAGTCTCATAAGATCATATTTTTAGAGATTAAAATTGATAAAATA
CAAACTTTGAAAAATAAAAAATAAGTAAAATATCTTATAAAGATGAAAATTAAAAAAATTCAAATTTATCGGACTAAAATTAAACAAAATTTTTTACAGG
ACCAAAATTAAAATAATAAATTTAAAAGGAAAAAATATATATTTACCCATATTATTATAAGGGGCATTTTTAAATATTAAAGAGTATTGTTTTCCATTCT
TCAAGGTTATCCACAAGACCCATCTTAGTCCGATCAACTTTAGACAATCGAAAAATCAACCTCACATCATTCAACCAGAACCACGTCGTGCTGTAGATAT
CTCATGGCTGGTCAATTATATTTTTTTCTCAATACGTACCGGGTAGGATATTGTGTATTTGTGTATAATATAAAATTTACCTAACTCAGAATGAAATAGT
CCTGGTCTGGAGGAGGCAATACCTGCACTCTCACATAGAGTAATTAAGAATTAAGAAGGAGCAAGTTATATATAGAAAACAAATGATGAAGTCAAAATCA
TTTTCAACCATCCAAATTTACTTAAAACATGCCCAAATATTTATATATACATCAAATACAAATTAGTGTCACGATCCTGTTTTATTTAGAAACAATTTCA
TTATTTAAAGGTTAAATAAATGATACACCACATAATTATTTTTTCTGCAGGTTAAATAAACGATACGTAGAATTTGCTATTAAGAATATTTTCGGAATCA
GTAAAAAAAGAATATTTTCGGAATCAGTAAATATATCATTATTTTTTTGGTGACGAGAAAATATTAAATTTAATAACAACACCCAGCAAAAAGAATAAAA
TAAAATTAAGGGAAAGTGGGGTAATAATAATTATTATTTATTACCCTTTCAAATTATTACAATATTTGTTTCTGTATGCTCACGCGCTTTGATTAGAAAC
TTCGATTCTATCCAGATTCTGAACCTAGTGGAGCAACAAGTTCATGGAACATGCATGGATTGATCTTCCCATTAAAATGTAACAGTTTAAAGAGGCTAGG
CATATCATAAACTTTGATAGGTCTCATTTTTATCTATGAATATCTCTCAATTAACAAGTGGAAAAAGTAAATAAATCTAATTAATAATAAAATTATATAA
AATATGTAGTGCCAATTTATTTTTTTCATATGTAATAAAGATCTTTATCTCCTTGACCGGTGATATCATCATCATTCTAATCCTCCAGCATATACTATGG
ACGCCAAGGTGGAAAAAATTAAAGTGGCATGGGCTATATATCACGCTGTTATATGTATCTAGACCTCGGGTTGTACTATAAATACATGACCCTCTCTTTG
TTTCCTATCTCATAAAGCCTTCTTTCATCTCATTTTTATATATACTTTTATTCGTTTCTTTCTTGTCTTTGCACCTGAGAATTTAATTTGTCATTTAGAC

>Glyma05g05430
TTGAATAATAATGTAAAATTTTTATCATCAAACATTTTATACTTGCACTTTATAATTTTTTTTCTAATATGTTTTTTTAATTACAATGCAAATTACTATG
CTAGAAGATCAATCAAATCCGTTGTAATTTAACTTCACAAGGGAGAGAGGGCCAACTCAGATTTACACTACTACTCGAGGGGATGCCTTTTGCAAGTTAT
CGTTCTACTTGGCAACCATAAAATCGCTAATAACTTGGCGGCAGGCACAAATGAAGGAACCTATTATTATTATTATTAGTAGCAGTATCACTATTATCAC
TTTTTATACAATTTAAAATTATTTCCTTTGACCTGAGTAATTAAATTACAATTTGTCGATTTCATAGCGTGCCAAATAATGAATCTGTGGGTGCGTTACC
ACCAACGTGGCTGCTAGAGATTTAAGTGCGTGTGGAATCTTGAACAATAATCACTCTAGTTGTTTATACGTTTCTTCATCTATTTATTTATATGATCAAT
ATTAAAACTAATTTTATTGTTTGATGTCTGTTAAAGTCTCTTAAGTATATTGTCATCATTAAATCTCACAATTTTTACTTTTGTACTAGTTAAACGAGGA
AAAATGAACTCCGTCGTGAAATTCAGAATCAGTGAACTGTTCTAAAAACGAACCATTGACAATTAATACCATTAAACCACATGTTTAACAGGATAAACAT
TAAAACTATATAGTGTGTTAGTTCAAAGGTTATCAATATATCATATCACCAGTGATCTTCTTAATATATATCTATATTGGCTTATAAAAAAAAAATTGAA
ATATCAATCTGATCTCATATATCATTCAGACACAACTTAATGTTGTAGAGATGCGAACATAGCTGATAAATAAAAAAAATAAAGACGAAGATGGTTTTTC
CTCTATGGATGTATGTGTTACAGGGAAAGAGAGAAATAAAAAAAAGACTTTTAAAAAATGATAAATAATAATAATAATGTAATTAAAATAAAAATTAAAG
ATATACAATAATTATGAGTTTTTACTTCCCTCTTTTTTATCATTTTTATTACATGTTATCATACTTTTCTTTTCTTTTAATTTTATTACTGAAAAAGATT
CAACACAGATGATAAATAATTGTCTTCTTTAAACATGTTGACTAATTTGATTTCTCGATTGTATATATGAAAAAAAAATTGTTACAGGAGATAAAACCTA
CTTCAATCATTTTTAATCCTCAAGGAATTAATCTCATGGATTCTATGAGAATACCACCTTTAAGCAAAACAAAAATTACTTTTCTTTTCATTTCTCCGTC
TCTTATTATTATTTCTCCATGGTGAGTATACACTCCCTTGGATATATATGAGAAAAATATTTTTTCAAATTAAATAAAAATAGTATTAATAAGTAGTATG
TGTTTTGAAAACTAGTTCAGACTGGTTAGTCGAATCGAAAAATTGATGAACCGCCAAAACCAGTTTAGTGTCTGGTGGAAATAAACTAGAGTTGGTCTTG
AAAAAAAATAGTCAAACGGTTAAAAATCAATAAAAAAAAACCTTTTCACTATATGTCAATGAACAATTTCTAATACGATATTGTTTTAATTTAATTTTTT
TGACTGGAGCTGCAAGTGCAAGGACCTCCCTAGGATACTGTTCCGATAGAACCAAGTTAGGCATTTTAGCATTCTAATATTAATAATATGTAACAATAAA
TCAGTTCATAGGAAGGACCCTGGTGATTATTCAATATTGCTAGCTAGGATCTAAAATGTACACATCATTATCCCAATCCATAGTCCTCAAGAGGAGGAAA
AAGTGGACTACCACCTGTACTATCTAGACCTTAGGCTATTACTATAAATATGACCCCATATTTTTGCTTCCTATCTCACAAAGCATTCTACTATCATTAT
TAGTCATTCCTGTTTCATATACTTCATTACATTGGTCACTAGTAATCACTTGCTGCATTTTCTTTCCTACTCTTCACCCTTGAGAATTTGTCATTCCGAC

>Glyma05g05880
TTATGATAGGTTATGCTATATTGCTCTGCATAAAACTCATGAAAACTTGGCAGAGCGACTAAGCCAACAAGAGCTCCCGGAATTGATAGAAATTTTAAGA
AATTTTGGCTTTTGAAAATCACTATATGGTGACATATGCCCACAACGTTATGACATGACATTCAAACGACCTAGCAAAAACAAAAGGTGATATAGATGTG
GAGGACTCCACCAAGGTCATTTTCTAATCATGACGAGAGTCTGCTCCATTTGCATTGTGTCCTCGTGAAATGTGATGGATATTTCGTACGCACCTTCCAC
ATTGAGATCAAGGTACTTACTATGTGATCTTTGGCAAAGCGGGAATTAACTCAAAAATATGCGTGACATATATAGGGTCATACCCATATCAAAGTGTAGA
AGGGCCTAACTCTTCGCCCTTGTATTCCATTCAAATTCAGGCTACTTCATATTTTCAATTCAGTACAATTCAATCTTTGGTTTTAGCCTACCATTTAGGT
GAGCAAATTTCAATTGCCTCTCATAAGTCATAATCAAACGTCTATACTTGTGAATGAAAATAATGCAGGACAATTAATGAGATATAAGAAACTGAGTTTA
TTATTTAACCACCCTGCTGTCATTAAGAAAGTGGATAAGAGAGAACTTTATTGCTAACTTAAAATAATAGGAAAAGGTGTGAAAATATCATTTGCATCTA
GATAAACTAAAACATACATATTTAACTCATGATGTATAAAATGAGAAAACATAGATACGTACATACATTTCTTGATCTAAACTAGTTTAAACTTAAAAAG
ATATTTTAATTTAAGCCATGTTGGAAGATGTGTACGATATATACAAAGAAAATACAAGATTCATCAAGTGAAACCCACTTGTTAGGTCAGTCTCAATTGA
ATCCTCTGTAGAAAGAGACTAAACAGTACCCATATATTACACTATCACAAAGAGCATAAAGAGCATATGCAGGAATCCAATTTAGATTCTTAACTCTTTC
TTGATGGCTCTCTGTAGTGACATAAAATTCAAGAGTATTTACTATTTTTCTTTCTAATAATGGAACCCAAGTTGAGTTCTTAATATAAGTAGGCTTCATA
ATAAACTTCACATCTTTATATTTTTATTTGAAATCATTTTTATTATAAATTAAAATATTAACTCATATATTTTTAAATGTTTAAAAATAATAAAATTATA
AATTTATTTAATTTATCACAAAAAATTAAATAATGTTGCTCTATTTTAACAACCCAATTAATTGCATTGGAGATGTTATAAGGGTTACTTGGAAAACATT
GACTCCCAAAGAAACTCTTCGAGCAATTGGTTTCCATTGGAGAGCAAGCCGCATGGACTATTTATATAAGAATAGTTGTTTGAGAAAAGAATTATGCCTT
TTCTACCTTTTGCGCATCTGGCATATTTTTCAACTGTGTCTTATGTGAGGCTTTTCAGAAACTTTCTAAGTTGTAGGATCCATTATAAAACATTCTTATA
ATTATTTTAGAGTTGTTAAGTTGAAGGAGACAGATATGATGGAACTGCTTAAAATGGTGAAAATGGCAAAGCATTATGATCAGAAATTGTAAAAATATAT
AAAAATCAATTTTAACAACAGCTCAAGATAATCGCTTAGATAAAGTTCTTAATTACTTCAAATTAATTAATTGTAAATGCATCTTTATTTTTTTTTACTT
TATATATTTTCTTATTCATTTCACAGTAGTCAAATAAAAAAAAATACAAAACTTTAAAGTGGCGTTCTCGTCAATTTAAGTCGACAAATAGCATGTAGTC
TAGGCAAATAACTCATGGTATCAAAATTCCCCTTATTCAAATTTGTGAATAATTAATTTAATTCTATACGTTTTGGAATGTCAAAGTTTATAACATTGAC
CAATAATATTTCTCTATAAATAGGAGAAATCCGGTTCCCTCCATGCATATTACTAAGTTTTTCTTCCTATCTTAATTGCTTTAATAATTCTTTCTCACAC

>Glyma06g02420
TTTTCTATTTGCTAAATGACCCTTAGGAATTAGGATTACTTTTGTCGTCCATTCATTTATATTTGCATACTACTCATCTTTTATATTTTAGAAATTGAAA
ATAAATATCTGAAATATTTTGTGATTATAAAATTTAAAATATATTAAAATTAAATTCTAATTCAATTATGATGTACTTTTAATGTTTTTATGCTTTTTTA
ATGTATGTTTAGATTATTTTTTTCACTTTTTTTCTTGGTTCACTGTGAAAAGATATTGGTACTCTGGAAATAATGACATTGAAGCAATCACTTTTCTTTA
AAAAAAAAATTTAATTTTTCCCAATAATGACACGCGACTTTATCACGTTTTTATACAAAACCTTTTCGTATGAAACAATAGGTTTCTTAAAATATTAATT
ATTGGCTAAAAAAATGAAAAAAAGTTAAGAAATGATTTAATACTCCAAAAGTTTCGTAGGAGTATTTTTTAATCGAAAGTTTTAGAATTTTACACTTATG
ATTATTGATTACAAAACCCTTGTAATAATTTTTTTAAATATTTTTATCAGATCTCAAAATTGTTTGAATCGTCCAAAAATTCACTTGCAAGAGGGGGCAA
TTTTACTCAAACTATATACGATAAGGATATAATTTGAATTATTTAAAAAAGCAATAATAAAATTAATGTACCATTGAACAACTTATATGAGAGAATATCA
TTAAGATATGTGAATATTAACATATTGTTGTTGCAAATATAATTGAAAAGTGTTATATGGTGCAAAACAGTTTTTTTTTTTCCTTTTCATTATTATTACT
ATTATTTGCACTGAAAGTAATTTTTACTAAAGATTCGTATCATAAAAAATATGGGAATTTTATCTTTCTTAATAATAAATTATTTTCCTTCTGTCATAAA
AAAAAATCTTCATAAATCTTTACAAATCACATAGCAAATAATATAACAATTTTTTTTATCAATATATTATAACAATTTTATATTACAATTAAAAATAAAA
AGGTTTGCATTAAATATATAATCTATTACTATTAATATATCTTTATCATAATTTTTAATGAATGTTTTTATTTATTAATTTATAATTCATTATAGCAATA
CTCACCTAACTAATCCAAGACAGATTTCAAGAAAAGGAGTTCCTGAAGATATACAGTAAAAAATTTCGAATGTTTTTCGCACAGAATCCCTTCGTTGAAT
ACTGAATACTATGTTGATTGGAAATAGCATTATTCTAAAAAAATTACGAAAGTTAGAAAAATTGGAAAGCCGGTGAATTCTGAATACTATGTTGATTACA
GTTGTCATTGGGTCCAAATGTCCAATGTGAATTTCTTTGTCGTTCGCTTTGCTTGACGGTGGATCAAGTAATCATCAATCCGATAGATTCAATATTTCAC
AAATGAGACAATATATATCCAACCCCAATTCTATGATTCTCTAGTCTATACATACATAATATAGATGCCACGTTGTGTATTCTCTAATTGAATCGACGGT
GATATTGCCAATTAACCTTGTGCCTTCTAGCACCATCTATAATATAGCCTTAACAATCTGTATTACTAGTCAAAATGGGACATGTGGATATTACTCATTA
ATTATGACATTTCCAAGCATTTGCATGTGACCATCGGTGACATTTGCTCCATTTCGCAAAAATATTACCTGTGATTTTATCCGCAAATAGCTGCAAACCA
AGAAGTCAAATGAAACGATGGAACTAAAATTGGGAAGGAAAATAAGAAAAGACACGATCAGATGGGGATGTCCAATTAATCTTGGTTTTTTTGGATGCAT
TTACGACTCTTGTGCATGTGAGCAAGAAGGGAAGTGTCAGATAAGAGAACGTGGGAATAATTGAATGACACCAGAACTGTACCAATATGCACACATAAAT
TTAATGCAAATAAATGATATTCTTTTTTTCTCAGTTCTTTCTTGTTGCGGCATTCACGTGTGGCATCGTTGCCTTAGCGAGTCTGATCCCTTATTTAAAC
ACTAACTCCGTGCTTAATACAAATTCTATCATTACATCCTTATTTTTCACTCGGCCGGGGTATTGACTTGAGCATATTTGGTGCGTGAAGCAAGATACTA

>Glyma06g02430
ATGAAATTGCGATACCCGAGCTAAAGCATGAGTAACGCAATTAGATTGTCTCCTACCAAAGAAAGCCTATGTATGCAAATGCTAACAATGAAGTCTGTAA
CAATGGCGGCCAATTCAGAAAGGGTTGTACACTTTCCTTTAATCCTATTAACTACAATCAGTTTCTATAATGGCTCTCTACAATAGCCTCTAAAATAGCC
AAGGCTTCAGCTTCAACAGATCTCATATTACCCACGAAATGAATAGAATAGCTGGAATTGAAGCACATTAATTCCCTGAAAATTGAAATTCAAGTCTAGA
AGCAACGTGTTGTTTCTTCATACTAGTTCGTCAGTTGCATTGCATCACCCGCTTAAAAAAGCATAATAGTTCTGGATTTGAATTTTCTCTTTGAAACGAG
ATGGTTCTATTATTTAAGTAGAAAATGTCACCATGACAATTTTTTTTATTAAATATTTTATGAGTTTAATCATCAAATGTTAAACAATTTTACACTTGGT
ATAATTATAAATTATTATTAGTTTAATTTTTAAAATAATTATTATAAAATTAAAAAATTTATTATACGTGATAATTTATAATCATAATTTGTAATCAGAT
GTGATTATAAATGTATTTTATAATATTAGTGTATAATCTTTAATTATCATATATTATTATTATTATTAAATTTATATGAAATTATACCAATATCGTTTTC
ATTTTTTAAATTTCACACTCATGATTTTTAATAAACTTTAATCTAACAATAATTAGTTCATTAAATTAGTAAATATATTATCAATACATTTTTAATATAT
ATATATATATATATATATATATATATATATATATATAATTCCAATACATTATTAGTTTAAATATTTTATATTTGTCAAGAAATTAAAAATTACTCCAGTT
ATGACTTAAGAAGTAATAATTGTTGTCAGTATGTTTAGCAAATAATTTCATCGGACTTCTAATTTTTTTTTTAGTGAAAAAAATTATTTGATCTTCTTAA
TAATATTAGTTATACAATTTTTTTTAGTGCTTTGGCTATTTTCTGAAATATTACTGGTATTTTAACGTTTATATATTTAAATTAAATATTTATTAATTTT
TTTAGCCATTTTTAGTTTACATAAGGATAAAGTAGAATTTTATTTGATTTTATCTTTTTTTACGCAAAGTATATACTAGAGATTTTTTTTTTTATCTTTT
TACCTATAATGTATTTATTTATTTTTATTATTGGTTGTTCACTATCATATAAAATGTATTTTATATTTTGCAATTATATGATAGTGAACAACCAATAATA
AAAATAAATAAATGTATTATGGGTAAAAAGATGAAAAAATATCTTTATTACTATTATATACCCAGCCTGTGTGCATCATACAGATGACTATGCTAGTTAC
CCAGTAATTACTACCTTCAAGTCTCCAAACTCATATCCCATATGTACTCCATTCCAATTTGTTAGTCTGGATTTTAGGGTGAGTTCTAAGTTTGTGTTCG
TAATTACCAACACAATTCAGTAGGTGTTTGGGCTTCAGTAGATATTAGGAGTAGTTAAATAGGTAAAAACAATTAAGTAGTATTAAAAAATGTGAAACGA
CAACGTTTATTAGTAGAAGATGATACGTATATAAAGATATAGCTTCTGGTAACTAACGGAAAATAGTACAAAAGAATATATCGTCAGGTGAAGCCGTAAC
ATACTAACATTTTACTACGCGTTAGCAAATAAAATGTTGCCAATATAACGTATGCAGAGTGATTCTTGTCAGTTAAATCCTAATTTGCCAATTAACTCAC
CAATTTGTCAATCAATTCCTAATATTCCAACTAATCTTTAATATGTTAATAAATTCTATTAACCTCTTACATGTCAAACAATCTCTAATATGCCAATTAA
CTCGCAATACAGCTCACCAACGAATTAAAGACATCTATCCTATATATGCAGCCACTTATAATTGAGTAAGAAAAACACAAGAATGACCACTACTACAGTC

>Glyma06g14850
AGAGATGTATAAGTGTGAGAAAATATTAGAAAAAGTTATTATTGCACTTGGGGATTTGCCTCCTAATATGGAATGTGGTCCTTGTGATTCAAAGGAAATT
AAAATCTTCACAATAAGAAAAATTTATGCCCCTTTGATGAGGTAAGGAAAAAACGGATGAGTAAAAGTTTGTAATTAATATTTGATATGGGTGAATTCGT
TGGAGAAAAATGGTCCACAGGACCACAATAAAAGTATACTACTGTTATACTCACTACTTGGATTTACATTTCACATATTTTTAAATTTGTTAAAAACCTT
AAAAGTATATAGATATAACTCTACTAAAGTAAACTATACATGTTTCTTCATTTTAGAGAAGTCAAGACAATGAGTTAGTTTGATATGACTGTTTTAATTT
AAATTTCTATGCAATGTGGTATAAAGAGTGGGTAACCAAACTTTGATTCACCATATAAGTGGACATATATAGGTTAATTTATTTTGACAGCAGAGACAGT
CACCTTAGTGCCTTCTCGTTAAATTATAGTGTACTTTTGCTTAATTAGAGTATCATTTGTCATTGTAGCCGACAAATAAAATATAGGATTCTCTCCGAGT
AATAGTCATCTGAAGTGACTAATATATGCGAGGATTGTAATTAAAAAGTTAGGCAACCGAAAGAAAAAGACAGAGAATTTGTAAGTTCTCTTTTTTTTAG
TTTTGGTCATCATTGTTCATTGTTAAATTTAAGCCGTACCGATTTTTCAAATCTCGTTAACTTGAGCATGCCACACGTGTAATCAGAATACTTGAGCTCT
TGGTTCTGATGGAGTGCTACAGTTTCATGTCGGTTATTTGCTAAGATACTATCCAATATTAAATCCTTCTGCATACAAATTTCTTTTAAAAAAATATTGT
CCTATTCATATGTAATAGAGCAGACCCATGCAGAATATAGAAAGGGCAATGTATCTCTATAGACAGGAATGGAGAAACGGAGGATTGTAGCAGCATTCAC
AAGATATAGTATATTTTAATTTTTCTTTTTAAGGGCATTCACAAAATAGTTTTTTTTCCTCACACATATTCTATACTGCTTCTGTTAAAGACAATTTTAT
ACTGCTTCTCTTTTAAAGATAATTTTATTCGAAACACGGAAAATACTTTCTTAAACTTCTAAGGAATATTTGGATTACAATTTGATATGTTGTGACAGAC
TAATGCAAATTTCAACATATGAACTTCAACTCTCAAAGAAAATTTCAAGATTGATTCAATATGATGGAAGATACTAACCTCTTTAACTAAAACCAACCCC
TATTAGCAAATAAAGTTACTGACTAGAACTTAGAATGGTCGTCCATTGAATGCAAATAAGAAGAGAAGTGAAAACGGGTTATACATGCAATAGTAATTAA
TAATAACACTAGCAGTCTAGAATACCTTAACACAAAGAAAGTCATTAATTCTACACGGTTTGGTGCGGCCCTCAACAAGAGCACACCATGTTGGACACTG
ACCCAAAATTAGTGGCCCTTTTGTGCTATAGGCCGTGATTTAAGGGAAAATTTTAAGAAGAGAATACATACGTAACGACCACATGAAAATTAACGTTCAA
TACTAATCACACAAAACGATTGATGAATTAACGTTAGCATATAATAAAATTACAAGAGAAAAAATGCATGTGCCAAGTGGGCCCGTAGATTAAGTAGTTG
GTAGTGTGACCGAAACATGAGCATGTGCGCCTTGATTCTTGCTCGACGTTCCAAAAAATGTGAATCCGTTTTTGTGGCTTTGGCCTCTCTCTTTAGACCT
GAGAAACGCTATGTTGTCTCATTCGGGCATGGGACCCCACATCTCACACTCTTTACTGCCTCCAACCTATGCTTAAACTTTCCTATATAAAGCAAACCAA
ACCTTCGCTAAGCATTAAGCACCAACGAGTAAACCACTCTCTCCTACTATCTTTTAAATCCTTTTGTACCCTCAACTCCATAAGCCACTAGTACCTCACA

>Glyma06g20970
TTGAACCAATGTGCAATAGCATATGAATGAGTTAATAACAGTATACAACAAAGAGTGTGGATCAATTAATATAAAATTATTAATTTTTTAAGTTTAATTA
GATATCTCAAGTTGAAATGTTAATAATGTAATTGCAAAATTTAATTTGTCAGCCCTAATAGTTTTATGTAGTTGGCTCGAGCAAAATTGCTTTGAGTACA
GGATAGCAGAGGATACTTGTTTTAAAATGTACATATTAATGAATTAGTTCTGCATAAAAAAAAATGAATGAGTTTGGTCTGTGTTTTTGTTCTCTGAACG
TAACTTCACATCACTCACCGCATCACCACGTGCTGCGTTACCCTATCTCAGTTCTCATCCTTTTCCCATTTGAATTTAAGTGTCTAAAAGTGTGGAATCG
CCTTAGTAAGTCGTCAAACCCAGTGAACCCACCATGTTACTACATTAATTCAGTTCTTCAGAGGTTGTTGTGATTTTTTTTCCGGTATCATAAATAACTA
TATATAGCTGAAATTCAAACTTTGACACAATGTGAAAGGAAAATTGCCAAACCCATAAATTGGCTTTGAACTTTGAATATATTTTTGGACGGAGCAGAGT
TTGGTGAGAAGTATTAATTGGTGCTTTAATCATCAGTTTTCAAATTTACATTGTTCACTTCATCCTCTCATAATAGCCATAGGTGACAGTTATAATTAGT
TAATACTTAATATATGCAGATTACGTATATCTCATAAGCTCTCATGCATTAATATATTCTATTTTAAGAGCACTTTCGGTTGCCTGGCTAATAAAAAAGT
TATGCCAGTTTTCTCGATTCTAGTAATTTAACTTTAAACCGTTAGTTAAGAATCTTTTGTTGTTTCATTATTTATCTTGGAAACTATACGACCTGTGTAA
TTTTATATGTTCCAAATACACTGACATGCGTGTGTGAATGTTCATTTTAAGTTCAAAGGGCTAATTCACATTCGCTCTAATTGGTAACAAATTGACCAAA
TTCGGTTAATGAGTAAAGCAGAACTATGCAAACAAACAGGACTAGTTGATGCTGCAAATTGGAAACAAGTGATGGCTCGTTGCTTGCTAGTGGCAACAAC
AACTTTTACTTGCACATCATCATAATAGCCTAAATGTTTGAATTCTGAATCTCGGTTTTGGAGAAGGTTTTAAATTGTAGTTGTGATCAGAATTTTATCA
TAATACTTGATATTATCAGAAATTGTAAACAAATGCGATTAATGTTGTCACAGTAGTATATGTTTAAATTAACTTTCAATTCTACTAAAATCAATTCTAA
AATTAAGTTGAAGGCCAAAGCAACATATAATTGCTTCAGCCTTTTCAATTTTTCACCAAAATTAATTCTAAGAGATATCCAAACACACTAGTAGTGGTGC
TGTAGTCAAGGACCCCACTGAACCTAAGTGTTGAGGCAAAAATCACGGTTGTGTACCATTTTTTTGGAAACCTTGGTTTTGGGTAGCAAATAGTACTTGA
AAACCTTGGTTTTGAGTAGCAAATACCAAAACACACACACAAAAGGCACTTAAAACCTCGTGGTTTCAGGAATAGTGCATTAATTGTCCCTCGAGACAAA
AAAAAAAAAAATTCCTAATTTAAAATAATTTTAAAAAATATATATTTATTGTGATCATAAAAGAGTATAAAAAAAAATCATAAGTAACACAATTTTATAT
ATTCAAATAAAAAAATTTAAATTTTTTAACAAATATTTTAAGAACACTAGTTAATATTTAAAAAAAGAGAAATAACTACACTTTGGCGGTTTTGGGTCCA
CACACCTCTCAAATGTGTCAGTTTGTTGGCATGACGTTGGACAAAGAAAGAACCCGTCTTTGAACCCTCACAACATCTATTTATATCCCACCTATGCTCC
TTTGGTTTTCCTCAGAAGTCATACTATCTCTCGTTCTCTCTCTTTCTCTATTAAGTTGTTACTCTATTTATAACTCAGATATTTGAGAAGGCTTTAAAAG

>Glyma06g38100
AATAAATTTAAGTCAATAATAAAAAAAACATATTTAACAGTTTGAGTGTAGAAAGTATATTTCTAATATTTATCAGATGTTTAAAAGAATAAACTAAAAG
GTGTCTATTAAATATTCTATCAGGACATTCAAATCCTCTACTCATATAATATCATCTTAATTAAATCACCACTTGAGTTCCTGCATGTGTACATGATTGA
AGGCTTCTTTGAAGAATCAAATGAATGCATGTCTATATACGTACCTGCCAATTATTACTCATAAGTACGAAATTTAGAAAAATAAATTAGCATACATAAA
AAGGAAGATCATAGATAGTTCATTTATAGATAGTTTATTTATATTCTGTTTGGTTTAGGAAAGAAATAAAAAACAAAACTAGTATATATATATATATATA
TAAAAGCAAAACAAATAAGAAAATTTTTTTATTAGAAAAGTGATTGAAAAATTATTAGATTTTAAGGTCATTGTAGAGAAAGAAAAATAAAATTTTATAT
CCACGTATTTAGTTGGAAAGAAAAGATATAGATGTTTTTTCAATTAAATAAACAATTATATCCTAAAATAGATATGGGCTGTGAAGTAATATATAATTTA
TTGTATTTTTTTATACTTTGTATTTACTTTCATTATTTTAAATTTTTGACAGGTTTAAATACATTCTTAGTCGTTATAATTTAGTGTTTTTTGCTTTTCA
TCCTTGAAAAATTATTATTTTTATTTTTAGTCTTTATAAACTATTTTATTTTATTTATAATTCTTAAAATATTTTAGATAACGCTTTGAACAGTAAAAAA
ATATTATCTAAAGTGTCATAATAAAAAAAATAAAACAAACATAGTTTGCAATGAGTAAAAATAAATAAATAATTTTGTGAGGATGAAAAATAAAAATTTA
TTAAATTGAAAGACTAAAAAGATATATGTTTAAGCCTTTTTAATATATTTACTCAAATAAATTTTAAAACCATTACAAATTATACAATATTATTTTATCA
AAAGGAAGAGAGCATATGAGTATTATATGACAACTGCTGAGAAATGGGAGACCAATAATATAATTTAAAAGTAAATAAAAAAAAGAAATCTCTTTAATTA
TTTTTCATTTTGTTTTACTAATTTATATAGAAATATGCATAAGAAGATTTACATTATTGTTTTTTTCTTTCTCAACAATTTCATTGTTAAACCAACTAAT
AAGGAAAACACACTAACGTAATTATTCTATTTCTCTCCCACCACTTTCTTTTCCTTTTCAATGAAACCAAAAAGAATATTAGCTAGTAATTTTCCCACAT
GGAACCAACGAAGTACCGAATTAAAATATATAATATCATATTGTTTTCTTGTATTGTCAGTCGTTTGTCTCTATAATATTTCTCATTTTCTTTTTCTAAC
ATGTATATTAATTAGTTTGCCGATAAAAAAACGTATATATATCAACAAATTTTTAGATTTATTTTTCTCAATTTTTTATCATATATTTCTTATTATGTTT
TAGATGTTTAAAAGTAAAATCTCACTAAAAGAATGTGCAATTAATTTTTTAAACTGGGATTATTTATCAATAAATTAATAAATATTTTGTAAAAAAAAAG
ATGTTTAAAAGCTCAAATGAAAAATACGTGTTCATTTCTCCACAAACACACATAGACGTACTAGTTAATTAGAAAGAAAGAAAGAAAGGAGAGAGAGAGA
GGAATTGAAGACTTTGCTGGCATTGCATGTGATTGTTTATCTTCTTGTCTCAAAGTTAAATTCCGTCATTCCAACCGTACATGTCGAATGTAAGGAAACG
CGTTTTCTAAAGATCAAAATCCCACCAAAGTCGTTAATTAACAGATCCAATTTTAATATAGATATCACCGACAACCGCGTATTCTATCTATAAAACTGGG
CACTTTCTTCAAGGATGTACTACACCAGTACCTTCTTGTTTGGGAAAAGAGAGAAAAAAGAAATTAAAGCAAAAGTTGTTTTGTTGGTACGGTGAGAAAA

>Glyma06g44930
AAATCTAATACATACACGGATTTTTTTAAAGAATCAAATTCTCATTCAAAAATTAATTAATTACATCATTTTTATAACTTGATATAAAATGTGATTTTTA
TTGATTCAATTGTTTAATTATATCTATGTATTACCAAGATTATTTATGTCAAAATTGAACAATAACAAAGAAGATAATCAAATTATTCATATTTTAATAT
ATTTTAAAATATTTATATTACGTTAATTTTAATTTATATGAAAGTGGTAGCAAATGATTTTGAATTAATATAAATTTTTGCATGTGATCTATGTGAAAGG
AACTTTTAATCCAACGATAAATTTTAAAAAATATTATTCAATTGAAAATTATAGAATTGTGTAATAGTTGTCAAAGTTATACCGGTGTCATTTGACCTCT
CCTCTATAACTATTTTTTTTCCTAAGTCTAAGATCATAGGTGTTTCCCAAGGACATTTTGCATACTATAGGAATTGAATACATGTTTTCTCGTTAAATAG
ATCATTATCACTCATGTGAATGCAACGAGACCTTACATCGCTATGTCAACCCTTTTAGTTATAGAAAGAGTATGACCATAGTTTTAAAAATTGACCCGAT
GATTGACCTAATCATGACACTGGGTCAGTGGTCAAACCGATGAGTCACTAACTAACCTGTATGATCCGGTCTGTAAAAAAAAATATAAAATTTTATACCT
ATCTTAAAAATGTTTAAAAATAACATTACAAATTAATATAATTCTATAACATAGATAATTAGATACCAAAATGTTAAAAAAACATCATTGTCCAAGTTCA
AACAACACAAGTAACAAAGATCACAAACACAAATAAATAGCTAAATAAGTTCTAATTCAACATATGTTCCTAATCAAATTCAACTTTTTCCTATACCCAT
GGGGAGGCACCGAGGCTATGAGCGACGGCATAGAGTGAGACTACGAGAGGAAGGAAAGTCACTTAAGAAAGAGTTTCTAAAATTAAAATGGCTTGAAATT
GAAATGACATTGTTTTGAACCGTAACCAAAAAAAGGATAAGTGACCTAGTCTGGGTTGACGGGTCACTGATTTGACCGCAAACCCAACCAGGTCACTTTA
GGTCGAAAGCATACCCGATCGAATATAAGACTCAACTTGATCCAACTACTGGGTCACAGTCTAACCAACTGAATTGACTGGGTTGGTCTGAGGTTTAAAA
CTCTCAGTATAACTATTAGTATCATTTACTAAAAACAATTTTATCCTTAAGTATAGAATCACTAGAACTAGGAGTTATAATGTATCAACAAAAGTTGACA
CAACTGGTAATAATTTGTGTTTTTTAATAAGTAGTTCAGAGTTTGAATTTCGATTGATCCCTTAAGTATGAAACGAATCTTGTTGAAAGAAATTTATTCA
TTTTGTGTGTGCTCATAATTATTGACAGAGATTAATCATTATTTTTAGCGAAATTATTTTATATCATTATCATAATTGGTCAATAGAAATGATGAATTAT
AAGATTTATATGATGGTAAAAAGAGAAAAAAATAAAAAAAAGTCATAAATTTAATTTTCTCCTCTAACAATTAACTAGGGATAAAAATAAAACAACTAGA
GCGTTATGAAAAACAACAAAAACTCTTTTTAAGGACTGATTTAACGCTTGTTCATTTATTTAACACTCTAGAACCTGGCGCCTAACACTTTTCTTCATTT
CCCGCGAAATGACTAATACACCCTTGTTTCCCGCGCACACGCGTAATTAACGCCTTAACTACCGCTGGGACCCACTCCTAAGACCCTCAAATGGCACCCT
TGCGTAAATAACCACAAAACCAATGGAGCACAAGGTAAAACCCTACACGCCCTGTTGCACTATAAGAAACCCAAAACCCCCCTTTAACGGTCTAATTAAC
TAAACCCACACTCACTCACTCTGCCGCCACCACACTGTCGGCAACGCCCACGTTACGCTCCAACCGCGACGGCGCGCCACCCATTTCGCCTCCCTACACA

>Glyma06g44940
TTTGCTTAAAAAATATCCAAATAAAAAAAAATCAATATTTTCTTTTTTTATGCATTTTCTTTCATCCCAAATAAATAAAAGATAAACGTTTATTCAACTA
AAACTATAAAATTATACTTTTTAAGTTGATCTTAAAATTTTATACTAAAATTCTCAATAAACCCACATTTAAAATATATGTTTAAAAATAAAATCCTTCA
TTTTAAAACAATTTTAATAGAATCAACTAGGATCGATCCACTGACGAGACTTTGATTAATATACATAGAGTCAAAGGAGTTTTTAATATCAGTGTGATTA
TTGTAGACCAATTCTTTTTAATAGAATCAAGTGTACATGCATTTATTGAAACACACGCTATGATTACATTTAACTTTTCTAAAATGAGCATTTTATTTGG
AGGATAAAGTAATTAATTTCAGTTGTTAATGAGAAAATCAATTATTGTGTTATGTGCATATATTATAAATATACTAGAATATAAATAGTTGAATTCTCAG
TTTAAAAAAATTAAAATTCAATAGTTGAGTTCTCATCAACAATTAAAATTACTCATCAACATTTCTTTTTCTAGGAAGCCTAAAAAAGCCGCTAATTTAA
TTTTTACACAGTAGTTATTTTTACAAATAATGTAAAATATATTGTCAATTTGTCATATCATATAGTATTTTCATATCATCTAAATTGATTTTAAATAAAA
TTAAAGAAAATAAAGCATAAATCAACTAACCAAATCCTTAAAACACTGCATGTCCCAGAAACAAAAGGATTAATAAAGCATTCCTTTGGTAGTCAAGGTT
CCTCACTGAAGAGTATAGTAGTAGTAGAACTTTCTGCTTTGTGTGTCTGCCACCATCACAAAGCCTAAAACCCTTTTCTGTATGAACTGCATCTAAATTG
CAGGCTCCAAACCCTCCTTTTGGACTCTCCATTCCATTTTTCCCCCTAAAAAGAAGAGACAATAGTAAAGCATCAAAGCAAACAAAAGAAAGAGCAGGCA
GGCTCCTTGGAATGAGCAACAAACTACCTTATTTCTCGGCTTATTTATTATTTCATGTGTCCCCACAATTTGGAAATTAATCATCCATTGCTAAAATTTG
TCAATGCTTAATTATATATTATGCCTAGGTTTGATTTTCGGCTGGGAAGCCTTGAGTTTTTTAATGCTTATGGCTAGGTTTGATTTTCGGTTGGGAAGCC
TCAAGTTCTTTATTGATTTCAGTTGGGTTCAACTGTAAACTAAGTTTTGCTTTATTTTTGTCTTCAAATTTAATTTGAAATATACAAAATAAATTAATTT
TTCAAAATCAATTTACAGAACAAAATTTACTTATATTTAACTTTACAACTTTAATCTAGTTAATCTGGGCATGTATGATTATGTTTAGATAGATGTTGAA
AATGTAGTTTTAAAAATTTTAATATACATTCTCAAATTTCAAAACACAATAAAATAAAATAAAATATAATGTTGCTTTGAAAGGTAAGTAAAATTTTGAA
TTTTTTTTCTAGAGTCTTTTTTGTCAACTTCACCGTTACGGTGTGTTTGGGAGCACTTCCATTCAAGAGTAACGCGTGTCTTTTTGAAGCATTCCAGTGT
AGCTTCTATGCTGTTTTGAACTTTTGACATAAAAAATGCTTTATATATGCATTGATGATGAGAAACACACACTAATTTTATATGTGTGGATGCAGTTGGG
AGAATTAAAAAAATACTTTTACTTTTAAGACAAAAACATTTTCATTTTGTATTCTATGTCTTAAAATTAGAATTAAAAAATGTGCATTAAAATTTCCAAA
ATATATTTTAAACTTTTATTCAAAGATAGGCTATATCTCCATCTTTAGCAACGAGATCATCATCATTTGCAGCTAGAAAAAGAACCAATTTTCCCTATTT
GTTGAGTCTCCTCTTAGCCCCACATATCACAAAAAACATAATAGACTTAAAAGTATTTCAATTTAAAGTAATAATCAGTTTCTAAACAGAATTATCTCAG

>Glyma07g15910
AAATATCAAGAATTTGTGTCTATATCAAGGTTGTCTTTAGAAATTTGGAGCCTATTTTTAGTGTAGAAGTAAAGAGCAATGTAATCATGTCGAAGCTAGC
ATAAGAGAGATATTTAATCTATCGATTTAATCTATTATAAATTACAATAATTGAATTAATGATTTTTTTCCTGCCTGAATAAATCAGATTTTGGTTAACA
AGGAATTTTAGTTAGTTCAATTGATTAAGTAGAGTACTTAACTTATTATAAACTATTTTATATTTATCCTCGATTTCTAAGACAAAAAAAAAATCAATTT
TTGGTTCTTACATTAAAATTAATCTAATTAATAATTTACATTATCTATTATATTTCTTTACTGAGAAGAAAACTTCACTAAAAACACGTAGGTCAAAATT
TAATCGGATCACAGCCATTAAATTAAGTTCACTCAAGGGGTTTTCCCCTGTGGATGAAATTAATGATAGACCAACTTTGAGAACCTTTAAGAAAAGAAAA
TTTATACTTGTAAAATAAAATATATAATTAAGAGAGAGAAAAAGAGACAATGAAGATAAATTTAAATTTAAAATATATTAAATAATTCGAAAAAAGAGAG
AAATAAACATAAAATAATATATATATATATATATATATATATATATATATATATATATATATATATATATATATATAAATTATTATACCAGTTATTATAC
GTGTATCATTTCTCTCAAGAAAATATCTTGGTGGTTAGTTTCAAACATAAATGACATTATCCTGGTTAAGATTAATCCACTAGCGTAAAAGAAATTTTAG
AAGAATGGATGAAAGATGATACCGCACCATCTTTTTACTTGATATTTATTCCAAGTCAAACAAGTTGAGAGAAAGCAAATGTTCCCTATAACTATCTGTT
CTTTTTAATATTAGTTTTTTTTATAAGAAAACCATCATTCTGAAGATAAAAAAAATACTTATAAAAATTAACACAATAATAACTTCACTAAATGTATTGT
TATTTATAACTTTCTGAGCAAATTGTGAACAGAATTCCATTTTATTGCGATGACAAGTTTAAAGTGGGTGATATATATTTACATCTAACTTAGTTTTTCA
TGTGTAAACAAAAGCTATTAATTCTAACTTTTACGTTTTTAATCTTAGGATTGGCTGCAAAGCGTGTATCCAAACACGAGGTTGATCTTGATTCAAGCAA
ACCGTTGTAATTTTTTATTGCTCAATTGAGAGGACATAAATTGGACGTTAAAGAACTTTTCTCATAATAATATAAGCTAAAAAGTGACTACACTTTGCTT
GTGTTGTGGATAACATGAATCATGACATTAGTGTGAAATCAAGGAAGGGGTCTTCCCTATTTCACGTCAAACTTTTGCTATGTCTTTCCATGATGATGAA
TGCATCATGTGCCTCCCCCCATTTTTTCCTCTCTCAAATTGAGCCTCAACTTGCCTTGGTCACTCTGACCCAAACAGTTTTAGCATGAAGGAGAAGCATG
TGTGATGCACATGCACATCATTTCATGTTCCATTAATAATAGGGGTGACCAAAACATTCCTTGTGGAAAAAGAAAAGAGAGAGAGAAAACTTCAACCAAT
TAAGGTTATGTTTGGATAACCATAATATGGTGTACAAATCTAAAACAAATTTAATGGTTCACAAATTTAGTTTGCAAAAAGAAAAAATTGAATGTTTTTG
CAAATCTTATTTTACCCAAAAAAATCTGTTTGTAATAATAAAATAAACATGCATTAAATTATTGAAGGAAAGTTCCATAAAATAAGATCCCATAGAGAAA
GAGACAAAGAGAGAGAAGCAAGTTACTTAGATGGTAATAATTAGTTCAGAAACTACTGCACCTGCAGGTCCATGACCTAATTCATCTCACTCCTTGCTTG
GCCTCACTCCATAAGTACCCCCCTTCCCTTCTCACTTTCCATTCACCCTCAAACCAATACAATCAACCAACCCCTTCACTCTCTCTCTCTCTCTCTTGCA

>Glyma07g35620
CAGAATTAGAAATTAATGAGAGAATATTTAATGATAAATAAAAAGCAAGAAATTTCAACGAAGTTACGAGCTTTTCTCCAACTGACTCAAATTGTCATAA
ACCATGTGCTGGAGGGTAGCTTCGTTGCATTAATTTCTCTGATGTGAACTGTACTTTGGAATTAGAGTCTTCAACAGTAACAAGACATGTTCAGATTCAG
CGAGTTAGAGATTGTAGGGGCTGTGTTGTTTGTTTTGTAAGCCCTGAACCTATGATATTTATTATGTGTGGTTAAAATTGGTAGTGCCATTAGCCTATTA
TTACTTTGCAAAATATATAGTAGTAATAAACAATTTTGTACACATTATTTAAACTGAAACTAATTGAATTTTTTTACTCATGATAGCTTAAAATGAACAC
TTTCCTCGGTAGGTTTACATCTGTGTGTTGTTAGTATTGATTGAATGTTTCTTTCTCCAGAAATTTTTTCTAAAGAATTAAATTTCTAATCTGTTAGAAG
ATTACTTAATGATATGATTTATTATGAAAAAGACAAAAAAAAATGTAAGACTCTCAAAAGTTTAAACTGATTTATCGAGAGAATGAATAACAATTTGGTA
TTTATGACAGTTAAAAATAAAAATGAAAAGTACTATTGGCCCAGAAAAAAATCAAAAAAGAATTCTTCCATTAAATTAACCAACCTTCAGAGTTCTGACC
GTTTTACTTACCAACTGAATTGTGCTTCTGTCTGTGTCTGTTCTAACATGTTAGAGAGAGAAAATCAGAAAAAGCTGTGAATAGTGAATGAGATATTTCG
TTACGAATCTAAAGGGTAAGAAATACCAGTAACACAACTCTTGAACTCTGCATCACTCTCAATTTAAAATAAAGTTTAATAATTTCTGTTAGTGTAATTT
TTAAAATTATTGATTAATAAAAATTATTGATTAATAAAAATTATTGTTAATATGGTTTTTGAAATAATTATTTTAAAATTTTATATTTATTGTACATAAT
AATTTCTAATTGAATAACATAAAATTATTTGATTATAGAAGAAAGGTACTGTGCCTCTTTATATATTATAAATAAAATAAAATAAAAAAATTAGAAGTTA
AAAAAATTAGTAAGAGTAAGAAAAGAAAGTGACTAACAAGAAACTAGGTGAGCATTTGTTAAAAAAAATATCGGAACAACTGGAAATTTAAAAACTGATG
AAAAATAAAATTGTCTCAAATGTGGACACTAAAATGGGTATTTTCTTTATTATTAGTATAGATATTTTGATCCTAAAGATTGAAAAATTATTCAATAATT
TATGTATAAAAATATGCACTTATTTTCTTATGTTAATTTTTTATTCAATGGAAATATCAGAAAGCCAAAACAATATTTTAAACCCCTAAAATTTATTATT
ATTTTGAAAGTTGGAGCATTGAGAAGTTGGAGCAAAAGAGAAGTGAAGTGGGAAAAAGAAAAGAGAAGGGTATTTGAGGCAAAATGGTTGATGCTTGCAA
TGCATGTGACCGTGGAAGCTTGTTAACCGTCAGAGCCAAAACAGCTATGCCCCACATGGATTTTGAAGATTTTTTTTCCAGCCACAAAACAGCCTTTGCA
AACATAAAAAATTCAAAAGTGGACCTCTTGGCAACTTGAACTGTTTTTAACAATTTTATTACAAAAAACCAGTTATGCCATTAGCGGTTTTTTTTGTCCA
AACAATTCAAAAACAGTTAGTGGAACTTGTGCTATTTCCCCCTACCCCTCAGGGTCTATAAATTAGGTGCGACTCCCTCTCAGTTTTCTTCACAACTCTG
CTTCACTCCCCATTTCTCTCTTCTGCTCATTCCTTTGACTCCTCATTATCAGGGTATTTCCTTTTCCATTCATATCTACCTGAAGTTAATTGTTCCAACT
TTTGAAGAAGAGTACTTCTTCATATACACAAATGCTGTAACATTTGTGTAAGAAGGAAATTTCTGATTTTTTATTTTGTTTTGTTTGGTGTGTTTAGGAA

>Glyma09g37090
GAGCATATAATAATTAAGTAGGTACTTGTGTCTGCAGATATGAATAAATTTCACATGTTTGTATTTAATATCTAAGCAACTTTGCATGCATGCCAGCCAA
ACACATACATGTCTTTGCAGATTCTAGATAAGTAACCTCTTATATTACGCCATTGCACAGGAGTTCAAGGTACAATACGGATTTTGTTATCTTTGAAATA
GATTACGATCGATGATATAAATATCTATATTGATTTATTATTGTACCCTATGAATTACTGAACCAGTGGTACTATATGTAAGTTATTTACTGAATCTCAA
TTGCTTGATGGTAAATGGAAAAGAAAAATCATTGAAGCTAAATGAATGAAAGGCTGAAATTGAAGGATTGAAGTTAGCTAGAGTTAATCCATACATTGGT
AACTAAGGAAAATGAAATACCAAACTACTGTTGGTGACTTTGTCATGTTGCAATTTAAAGTAGACAAACGCCCTTGCTCGCATCCAATGTGTAAATGCCA
CTCATAAGAACGTTATCTTTGTTGTTATCCAATAAAGAGTCCTACTCAAATCGTTACCATGACTTTTTGATTGACACTTTGGGGATGACATTTATTACCA
TGCATCTAATCATTCAAATAATTTAACACAAAAGAGGAGTAAATTAATTCAGAGAATTTTTAGTATGCAGTCTCGTACTAGTAGTAATTAACGAATGAAT
TCTGTTATATAAGGTATTGAGTCATCAGTCAACGATAAAGATCAAATTTATATCTTAAAAAGAAGAGTGAATTTGAATTTCACTGCTGATATAAGAATTT
TATTTATAAGTGATGTGAGAGTATTTTTATAGGTGCTTAGTACATCTTGAGATATGTTTTGATTTAGTAAATTTTTTAGATTCAATTTATGTAATTTTTT
TTATAATCTTTTAAGGATAAAAGATTTAAATTTAGTTCCTAAATATAAAAAAATGTAACAAATTATAGTCATATAAATAATTTAATAACAAATTGATTCT
TAAACTTTATAACTTAATATCAAATTGATTATAAAAAAATATAATTTATTATTAAATTGATCTTTCAGCATTATAACTTAATGACAAAATGGTTTATCAA
ATTTAATAACAGAATTATTTTATCGCACATTTTACACCTTCAAAGACAATTTATATTTTTCATCTTTCAGGGTTAATTTATTACCCATCACACTTTGAAA
GATAAATTTGACTATTTATCTTTTTTATATAAAAAATTATTAAGTCATGTTTGCATACATTTTTTAATTAATAAACACTTATAGAATAATAAAATAAGAA
GGTAAACTCAATTAAATTTCTCTTTTAAAATAAATTCAACTTATGTACTTCAACTTTTATAGTTCTCTTTTTTAACTCATTCTAAAATTGGATTTTTATT
TATTTTATCTGCTTTTCTCCCATAAATATTCTTTGATAAATTTATCTAGACAGAGCCTTAATTAGATGGTACATATTCATTATTCAGTTTTTACCTCAGG
TATCATATTTTAATTTATGCGTTTGTTCTTAGAAGACATAATTTTTTCTTCTAAAGGAGGGTGCCATTTTCCAGAAGAAAGATTTTGAAGACATTCTTTC
ATGTCTAAAAAGATTCAGGTAAAAGAAAAAGGGGCTTTGTTGGAAGTAAGGTAATTTTCTCCCCCCCAACAGATGGTGACTTATTTGGACTAATTTTACT
GCAGTACAAATTTTGACTTTTTCTTGCATGAAATTTTGCTAGTTAGTATGTGGACAATTACAAGAATATCTCACCGAAAGAAAAAGAAAAAAAAATCTAA
AACTTAATGCCTCATAGTGGAGTCCAAGTCCATTTGAACTGTAATAGTATGAAACTGGTTTCACATTCACATTCCCGTTAAAAAAGCATATATAGTTTTC
CACAAACCAGATTCCCTAGATCCCTTGCTCTCTCTCACAGTTTTCAGCATTTGCATGGTCCCAACAGCTCAAATATTGTGTCTATCTGTCTGTCAGGTTG

>Glyma10g24080
TTTTTATCAAAAAAATAAATTATGAAAAAAAATTCTAGAAAATCAAATTAAAATTTATATAAATTAAACATTACACAAATATGTTTATTTATGCAATTTT
ATATTTTTTTATCTACTTTAACACATAATTTTATCAAATATTTTATGATTCAATAAGATAATTTTTCAACTTTTAGTTAATTTTGTTTAATTAATTTTAT
GAAAGCATAATTCCCTGTTCATCCTTAAGCGATATTAAGTAAATATTTCCATCAGATTGCTAAAAAAATAATCAGAAGCAATTGTTACGAAGAAGTTATA
TAATGCAAATTAACTATCAACTAAGCTCCTTAGAGAAAGAAAAAGAAAATTATCATCTGTGCTATTCTTATATCACAAGAGTGATGATTTTTGAATACTT
ATTTTTTTATAGAAAAATATTAATTTATTAATTTTATTAGAAATATTAATTGAGATTTGAATCCACTGTCTCTCTCCTTTGGCTCATATATAACAATTGA
ACTAATTTTATATCTTCCTCTCTATTTCTTTTCTCATATCACATCATATCACCTACCATAAATTTATTTATTTTTTCTCTTTTTTTCTTCTTTTTCTATA
TCATAAAATATTTGAGTGTCTAAATATCTTTTTTCCAATCCACAATAATTTTGAAAAATAATATTATGCTTACAAATAGATCAAAACTGCTTTACTATGA
CGGTTTGTTTTTACATGAGAGCGTAAGTACATAATCTATTTTTTTGAAGAAATTAATCATATCCATAAACCATAGACAACGAGAAATTATAACCCTACCA
TGAATCTTCATGGGGGTTGGGAATTTTCTTTTAACCATATGCTTGGAGGTGAGTCTTCTTATAATTAGGGGTGGAAATGAGTCAAGCCAAGCCAAGCTTT
ACTAGGCTTGAACTCAGTCTGAGTTGAATACGTAAGGCTTGAGCTTGGCTCATTACTTGTCATAGGCTTTTTTTTAGGCTCGGCTCGGCTTATATAAAAG
CATATTTGAAAGCCTGCTTAAAGACGTCTTTGATTAATTAATTATTTTAAAACCTAGTGAAATACTAACTAAAAAAAAAAACTTATAAAATTTCGTATAA
GTAATGTACAAATCCAAAAATAATTGATGAACAAAATCATATTGAATTCAAGTCGTTAAAGTACAAAATATATCAAAAGAAAATAAAAAGAACATAATAT
TAAAAAATATATGAATTAGAAATGATTTGCAGAAAATGAATTTTATTCTACGTGAACCAAAACTTACAAATCTATTTTAAGTTCAAGCCCATAAACGAAA
TAAAATAAAATCTGGATAAGATAAGATGAGATGAAATAAAATCTGGACAAAATAAGATCTAGATAGAATAAAATCTGAATAAAATAAAATCTATACAGAA
TAAAATCTAGATAAGACAAGATTTGATAAAATAAAGTTGTTATTATTATTATTATTATTAGTTAAACAAGTCAACTTGTCAAGCTTAACAAGCTTTTCTA
TGGTTTGAGCTTGACCTTTTTATCTAAAAAGATTTTTTAAAAAGCTTGAGCTTGATCTTTATAGTAAACAAGTCAAGCCGAGCCGAGCCATACATAGATC
GAGCCGAAAATCCTGGACAAACTGCTCGGCTCATTTCCACCCTTACTTATAATATAAACACAACAATAATTAAAGCAATCCACGATAAGATATAAAAGGG
GATATCTTTACAATACGTGAAGGATATATCAAATTCAAACATCACATTTGTCTTGTTCTTGGAAAAAAAAAAGTTAGACTCAATTGTCATGTGGAATACT
TTTATTAATACCGTACGTCTTCTAAATTGTCATGCGCAATATTTTCACTTAATTGGCGGTTAAGAAATTATGCACTTCCCACGTTTGTTCCTCTATAAAT
ACCATACCATCTATGCCATATTTCTTACACCATAGATATCACAATTAACTATCAACTACCTATAGGGAACTAATTACAAAATCCTAGAGGTTGTGATATT

>Glyma10g24120
TGGAAAAACAAAGAGGAAAAAAAAAGAGAAAAGTTCAAAATTTTACTCGAAAGAAATTTTCAATTTTGTTTTTAATTTTTCTTTCTTTCTATTTTTTCCT
AATTAAACAAAAGAAATTACATTGTCATTTATATTTTTTCCTATTTATTTATTTTGATAAAAATATGTTTTTGTTTCCTCTAAATTAAATTTTTAACAAC
TTGATTTTAGTCTTTCATTTTTTTTTATCTTATTTTCCCATATAATTTTGAAATACTCTACTTTTATTCCCTACAGTGTTGTTATAATTAAAATTTAATG
ACAATTGCATAAAATACAGTTAGAGGAACAAAAATAGAGTATATTAAAATCAAAGAGATGAAAATAGTAAAAAAAATTTAGACGACTAAAATCAAATTAA
AAAAATTTAAGAGAAACTAAAATCATATTTTATCTTTATTATTTTCTTTCAATTTGAATATACTATTATATTTTAAATAGTTTATTTTAAAGAGGTTGCA
GCAGAATGTCTGTGGGAGTTGCTATTCTCGATTAAATTTTTTCTATTCACAACTCCATGTTCTTTTAAAAAATATTCTAAAAATGCACTTTCTTATCTAA
TAGAAACATGATTTTATTATATATTTTATCAACAAAATCACTTTTATTTTGTATAATTTTTTTACATCCTCTCTTACACAATAAAAATGTATTTCTTGTT
GTGTTAATTTTTTTTTATGAATTTTTAAAATTAATTTAGATATAAGTTACTCTTTTTAAAGTAATCAAATTAATTATGATATAAATTATCTATTTTTAAA
TTAATTATAAAATAAAACTTACCCTTTTAATAAGTTGTCAACATTATACAAATTATCTTTTTAATTAAAATTGAATTAATTAAATTAATTAGATACACGT
TATCATTTATAATGGTAGTGGTTCTCTTGTCTTTAGTGTGCAATAGTTAATAACAACTCCTTCGTCCTCAGGATAAAACAACCACCCATAGCTCAATATT
GCTTGGAAAATTTCCGCAAAACTAACACCTCTCAGCACAAAAGAAAGTTCCGCAAACTAACACCCACCCATAGCTCAATATTGCTTGGAAAATTTACAAA
GCAGAAAATACGTTTATCTTGTTCAACTTGTTTCACGTGTTTTCCACACCTATGCTGCTACTTCCTTTCTCATATTTATATTGCTTTGAAAATGTTTTTT
AGAGTAATTAAACCAATTAGACTCTCGAATATACTCAACGTTCAAAACATTTGAAGCCAAAGTATCAAAACCACAATTAAAAGGTATTAAATCACATAAA
GACAATTGATTTAAAAGCTATTAAATCAAATTAAAAGTTTATTATGTTACACAATTTATAATCAACTTAAAAGCTTTCAATGGTAATCGATCAATATTAA
ACCAAATTAAAAGCCTTTAACTTTTTTTTTTTACAAGCAAAAGCCTTTAACTTAAAACATAAACTTATGATATAATCTAAAATATTTTTTTATAAATCAT
TTCACATATAAACATAAAATAAAAAACTCTTCCATAATTTTCTGCTTATAAGATCTCCATCCATCATAAAAATTACGAGGTTGATCCCATTTTATGTCAA
CAAGTTAATAGGTAATATATATAATCTTACCATGAATCTTTGTTGAAGTACGTTGATGATTTCTTAAACTGTGCATGGATACGTCTTTTCTAATCTAATC
TCTAAACATATAAAAAAGCAATATCCACCTAAGATATTAAGGAGTGTATATCTTTACAAGATGGTGAATACGTAAAGGAAATGTACATCTTGTATCACAA
ATTCAAATTACATCGCCTTTGTCTTGTTCTTGGAAATCAAACATATTACTCTAAATTGCCATGTGAAATAATTTTGCTCTTGTTTGGCATTTGACTTACC
TTGTTTGCTTCTCTATAAATACCATACTATCCATATATAGCATCTATTTCTTACATATCACAATTAACTATCAACATCCAATTAGGGATTTCGTGATAAT

>Glyma10g28040
TTTAATTTATTGGATTATATATGTGGGTGTACGTATTAAACATATCAGTGAGAGTGTTAGATATGAAAGAGTAAATCTTGGTATTTTTTGGATTCATACG
ATTTAGTATATTTTACATTCCATATAAATTAACTCTTTTTTACAAAAAAAAGATACTTGACTTTTTTTTTTGAAAAAAAAACTTTACTGAACACATGCTT
TAGTTTAGGCCTTCATTTTCTCCTAATTCTTTAGAAAATTTGTAGCTTTTTTGTTTGTTTGTTTGAAGAAGATTTTAAATTCTATAAAAGGAGGATATGC
AGTTCACATTCAGAAATGGTTAATGGGGCCCTCGTATGTGAAGCTATCGTATGGTGAACATGGCAAGGGATGCCATCAGCCATGTGCCATATGGGCGTAG
TTCCACGAGATAAGGCACAATATTTGGCATAAATTCATGAGCATTTTCATATAGCTGACTTATTCATGCTAGTCAAAGCTTCTTTAATAGTAGCTACTAT
TTGCTAATATAAAAAACTCCCATTTCTCGATAAACAAGGTAAGGCCATTGCACATACTAAGGCATTGCATGTTACTACTAACTACCGTTATGCTCATGTT
TTCTTCAATGCTCTTGCGTGTAAGAACCGACTTTGTAAAGTATCATAAAAAAAATAGCAATAAATTTTTAATATGTTTTTATGTTATTAAATAAAATTTA
TACCAGACTTATTAAATAAAGAATTTGATTAAAAAAACTAGTGAAATTTACTTCAGTGATGCTTACAAATTCTCTCTAATAATAATTAGTGTGTTAAAAA
AATGTTTGGAAACGTGTGTTGTTAGCCTTCTCCTTTCTATTATCAGCATTGTTATTAAGTCATGAACAGACTGTACGAATTTAGACAAAATGTGAAAAGC
TACAATATATTTTTTTGTAAACATAATGATTAAAAAAACTCAAAGAATATGAAATATAGTACTATAATTTAACAGAAATCACCATTAGCGCGTTGTAGCA
AACAACAATTTTCAATGTATAATTATATAAATGAACACAAGAGTAATAAATATGGCTTGAACTTTTAAAAATTGTGCTTCTTTGGTTGACTATGCTGGGT
TTGATATCTTAAAGGATTTTTCCTAAAATTTGTTTTAGCTTTGAGCTTTTAAAATTACTGATTTAAAAACTAAGTATGTGTTTCAATAATTATGTATGTT
AAAATTTGTATACTTTTCATTCCTCCATTAAATATTTTAAAGATCTATCCTTGTTCCATGTTGTGCTTCAACTGATTCAAGTGATTAAATTTGTAATTAA
ATCATTATTGATTTGGATAGTATTCAAATTAAAAACATAGCCGAACTAATTAGTTTAATCACTACCGTTTCAGTTCAATTTTTTTCAACATATCAGTTAA
AAATATTGGTCTTTTGACATTGAGTGAGGAGAAGAATCTTCTATCTGTTAGTTAGTTAGTTTGTCATTAAAATAGAGTAGTACTCTGACAATACTCAAAA
GAAATTTATTCATTATATTATGCACGGTTTACTTCGAACCAAGATGTGCTGCAAGTTGCATTTGACTGTACCACTTACGTACCACGGATCCTATGACCAT
CAAAGCATGTTCTTTCACTGCACAATGAGTATGATCAAATCATATGCAGAAAATATAAGATGAATATTAATATTAATCTGAAGACGGCGAGTTTAGCTAT
TAACATCCATGTTGTGCATAATTTTAATGGGTTGAGTCTTCTTCACACCTACCTAACTGCCTTCTATTTTTTAATGCGTGCATTACATACTAATTCTTTT
TATAATAAGAGAGCAACTTTTTGGGTCAACTACAACATTTTGTTCGATAATACGAATTTGAGTCCGAGTTAATTTTTTCTATGGGCCAAACGTCCGTAAC
AGCAACTATAAATACCTCATAGGAGTTTGTCATCTTAAGCACCAAATTAAGAAAGTCCTAATATCATACTCAGAAAGAGAGAGAGAGTGAGATAGAGAGG

>Glyma11g03000
GTACTCACTCACTTCTCGCGGTAGTTTTAACCTTACCTGAAATTCTACTAGCTTATGAGTTAGAGTGCTTTTTATTGTAATATTTATTTTATTTTCTATT
ATTTTACAATTAATACTATTTTATAGTATTATTTTGTGAGAGTTAGAAGTAATGTCTTTACCTAAGATTTGAAAAATGATCAAACATAACGTGACAATCT
AATACACCTTTCTGGACCTGACCAAGTAATTGTTGACAACTCTGAGCCAACAGAGTCATACCAGCCCAATTGGCATGGCCTCGTCGCATGAGAAGGAGCC
CAGCTTAGATTACTGATTACAACATACTTTAATTTCCCATGATTTCCATTATTTAGTTTTCATTAAAATAATTTATAAATAAATATTAAAAAGTAGATCT
CTTTTGAGATCTATAAAAAATAATTTAAAATTTCAAAATAAAATTTATTATTGAAATAAAAAATTTAAAAAATCTTAAAAATAATATAGCACTACATAAT
TAAAAACCTAAAATAAAATCTCCTAGAGAAGCCTTTACAAGCTTCCATCCAGTCATACTCAGTCCACGTACATACACGCCTTTTCTTTGCGTGCGGTTAC
TTTACTGCATTCATTGCGGATTTTCTACATTCAACTCAAATAATTTCCTCCAGGAAATTAATGTCACCTCGACTAGAAAAAATAAACAAGGTAATCTCAT
GAGTAAAGACAACATTATTCTAATCAGAAAAATAAGCCAAATGCTAATTTAGGATACTGATAAAGAAAATAAAAAATTATTATTAAAAAACATATAAAGA
AAAAGTAATACATTAAAAGGTTCACTTAATTTTCATTACTTAATTCTAACAAATACTTTGAAAAATATCATATTATTGTATAAAAAAAAATCATCTTATT
AATTTTCCATAAAATGAAGTATCATGTTCCGACCAACTCAGGCAATTAAGTTCAACAACCGAACTTAGTGCGAACAAGCTAGAAAGATGATGGTCTTATT
TTTAGAAAGTCAATAAGAGAGACACGGGTATTTTAAAACAGTTTCTATAAAGTAGTGTGGGAGGAATACAATTTCAAAAGAAATGCCACAAAGGTTAGTT
GAATCGAACTCATATCAAATAAAAATCTAACAAATACTTCAATTAAATTTTTTGGTTCAGTTCATATGTATTTGAAATCTTTAACCTAATGATTTTTTTT
TTATCAAACATGGTATAACTCCAACCTTCTTTATATGCGGGGTAACAGCCTACGACATACAACTATACAAGCATTAATGAACTTCTGGTATATTGTTCAC
ACACTATTGTTTCGTATATTTTTTATAGATCTCATCAAAGATTCATAATGAACTTCTGGTATACAAGCATTAATGAACTATACAAGCATTAATGAACTTC
TGGTATTTTTTTTTTATAGATCTCATCAAAGATTCATAATTATTTTTTATACAAATACAGATATCATGATCCACAAAATATAAATAATAAGTACAATATA
TTGAAAGCACATGTAAGAAAGAAGGGTTAAAATCTCTCTTCATTACAATAACTAATTTGAATGGATTTTCAAATTGCTGCTCGGTGGATGAAACTATGAA
ACTAGCTTGTCCGCACGTTCACCCAAAATATATACTTTTCCCCCTGCTCGCTTAAATATATGTTTCTTAAGCAAAAAATAAACAAAACTAAAATAAAATA
TTAGTATATTCATCGTGAGAGGGATCTGGTCCTAGGGATTTGTCTTGTCGACTACATACATATATATACCTTTGTCTAACCATATTGCTGCGGGGCAAAA
AACAAAACAACAATATTAATTGTTGACTGTGGAGTCGATCGTGGGGATCACTAAGGCAAATTAAGACGTGCTGTAGGAAGTGTACTTCATATATAAAGGA
TACATGTACTTGTCAATCAGAATCGCATTGCATTCCTTCTCCTCTAATTAATTAAACGAACATAGCTATACACTATCGATCAGCTATTCAAAACTTAAGC

>Glyma11g04080
CAACAGTTTCCTGATGAATGTTGATTGAGCTCTCTATGTTGGCAAGCTTCGTGGACAAAGAAAGGAGTGACCAAATGGACGGGTTGGATTAAGAAGCACC
TACTCCAGTTTATATAATTAGTTTTTCTGTTCGTGTTTGGATGCCTCCTTTTCAATGTAATTACGCCCACAACACATTCATCTCTCAGCTGTTATATATA
AATAATAAATAATACAATATTATCTTCTGTCTGAAACAAGTGATAGTATATTTTACCATATCACATGTTTCTTATAATAAGGATCAGAGATAGGAATATG
AATAGTGAAGCAGAGTGATTTCTTATGAAAAATATTGATGTGACAGCTGTTTAATTAGTTGCGGGAATAAATTGAATCAAGTGAAAATACACTTTTATCT
TCAACACAGTTAACTAATTCCTTTCTTGCAACTCTTGTAAAGTGAAGTAAGACAAAGATGATGAAAAAGAACAAGGAAAAGAGTAAGTACCAAAAATAAT
ACTAATAAAGTAATGATTGTCGTGAGTTTGATGAGTTATATTAGAAAACTGTATGTGTATCTTTAAGATGATTTGATTTGCCCTTAACGCGTCCAAAGTT
GAATCCAGTTACAACTTGTGCTCATACTAAATAACGAATCACTACTGAGTGGATTAGCGAACTGGGTGCGTTACAACCAAACGTAGCTGCTAGATATTTT
AGTGTCTTGATGTTAAACAATAATCTAATCCATTTGTTTAGGACATTACTTCCTTCTTCAGGCTTCATATATTAATTTATTCTATGATAATGTTATAATT
TTAATATTTATCTTGATAATTAACCAATAGTATTAGCTTTTGTTAGAAATAAAATAAATAGTTATATAACTATACTACAAACAGACATGGTGTTGGGTCG
AGTAGTTATTTTGCAAGAATCATACTTTTCACAATTAGTTAAAGAAATATACAAGATAATTTGATCCTAGTGTGGGGATAATATCCCAGAAGGAATTGAA
CTGTTCCTTATTCTTAGGCAATTATGCGGTATGCCATTTTTCCGCACTTAAATAGTATTGTAATTGAATGACATGCTTAACATGATAAAATAGAAAATTT
AAAATATAAATATAATAGTAATGAAATATTAACATTTCATTAAGACTATATTTTTTATTTTAAATATTAGAAATTCTATTATTATTACGTTATAAGTTAT
AATTGTTATAATTATTTATAACAAAAATTCTTTAAATATATAAATTTTATTATATTCAAATTCTAAACTATTCTAATTCTAAACTAAAAACTTATAATAA
CTACAAAACCATGGCAATTAACCATTAATAAACTTGTTCAAAGGTTTTTGTTAGTTCTGTTTTTAATCGAGGGGAACACCAAACACTTATCGTTTGATCC
TGAACTATGCACATGGTAGATTTGTCAGCATAGCTCAAGATTTTTATACACTTTTGCATATTCCTCTTCCTTGTTTATCCTTTGAATCTATCGGCATACC
AAGATGGAATTTGAAGAAAATTATGGGATGAGATAGACACAAAGAAGAGTATCTACCAATATCTTCTTTCCATTATTTTGTTTGGTTAAATTTTCTATCA
GGATTCCGATCCTTGAGTTAAGCTGCAAGTGCATGGATCATCCAAAAAACAGTTACAATAGAACAAAGTTAGGCCTTTTTCCATTGTAATAAGAAATTGG
TTCTAATATATGATGACCCTGGCCCTTGAGGGGTCAACATTAGGGTCTACATGTACACATCATTATTCCAATCCTCTTGCATATTCCATAGTCCCCAGTT
AAAGAAAAAAAATGCGTACCACCTAGACCTCAGACCTGTACTATAAATATGACTCTACATCTTTGCTTTCTATTTCATAAAGCTTTCTCTTGTTCATAGT
TATTCCAGCTTCACTTACATGCTTTAGTTTCTAGCATTGATCACTCCTAATTACTTGCTGCATTTCTCTACTCCTTGTGCTTGGCACTTTGTCATTTAAA

>Glyma11g04370
CATAAGCTTGTTAACGTTTTTAAAAAATAACTTATGTACTTTATATCATCTAATTATAAATTATTATATATAATATGTTTATTAAATTTTATAATAATTA
TTTTAAAATTTATATCGTTTATTTTTATTGCTTAATAATATATATGTTTTTACGTCGAAAGTACATAAAAATTAAATCCAAATGATTAATTTTTTTAAGA
GAATTGTCAAGAAGTCATTTGAAAAAGAAAATAATAAGTTAAACCTTTTATAATAAAAAAATTGTCAAGAAGTCATTTGAAAAAGAAAATAATATACATA
ATATTACAAATAACTATATATGTCAAGTGGTATACATATAAAATAAATAAGTATTAGTACAAGTTTTGCATCTTGGTTGGATTTCAAAACATAAACAATA
AAGATTGATTTGATTTGATTCAATAAAAAGCATGTTAATTTATTTCTCAATTTTTTTAAAATATATCAATTTAGTCCTTCATCGATAGGGTCGACGCCGT
TAATATTATGAATTTCAATTATTGTCTTTTAAAAATCACTAGATTTATTATTATTTTTAACATAGACAAATAACAAATAATTACTTTTGCTTGAACTTTA
GCCCGTTCCGTGTAAAACAAAAGTAGAAAGAAAGAAAGAAAAAGAATCAAAACGCAAGCCGAAGCAAAGCCCGTTTTAGGAGTTCCGTGCAATGATTTGG
TATCAATGGTATGGACTCGTTAGGGTTAAATCCGCATGGAAATGGGATAGGCCAGTTTTCCAGTGGGCAGCCACAGCCCTAACCATAAGAACTTGAACTA
TGCATAATGCAAGTCGAATTATTCTGACTGCTTAAATTGATCCATGACCAAAAAACAATAATAATAATCTTAAATTGATCATAGGTCCAATTCCAAAGCC
TCAAAGTGGATTCCATGTCATGGTCGATGTGGATCAAGAAATTTCTCATTCCAATCTTTTTAAACGTCGAGATGCTTAAATGTTTGTGTATATATATATA
TTATAGGAAGGCTTTCTTCGTACACTGGGAATAGCTAGAATTATTTTTTTTGGGTGCAACTAACTAAAATGTATATATATTAGATAATAATTAAATGTTA
TCCCAGTGTATGAAAATCAATTCATAACAGAAAAATTAACGGAACCAAGCAAATTACAAGGTGCTATATAGAAACATGGAGAGGAACCTCAGCAATGTCG
TTTTCTTGTCCTTCCAAGGGAGTCTCCTCCTCCTCCTCCTCCTTCTGCATTCTGTCCCCCTAGCTATGATATGGAGAGGAGTTAAATCCTATGATATGTA
CCTTGAAGCAAATTACCTAAATTTGATATTATTGATCATGCTCTTTCAACATTATGTGATGGCTTCATGGCCAAGTGGGAACACTAGAAGATGCCTACAT
GAAGGGTAGAGTTATTATATCAAAGTGCAGAAGGGCCTAACTTTTCTCCTATTATTACATATATTCTCAAATTCTGAACAATTGAGTCTTTGGTTTTTAC
CTAGCTGTTAGGTGTTCAAAGGTCAACTGGCTCTCACATTCAAACGACTCTAGCTTTGACTAATGCCATTTGAATAGCATTAGAGTTGTTTAAAGTATTT
TCCTCTCAAATTTAAAAATAAGCCACCAGAAAGCTTATCTGCTTAGGGGAATTGAGTCCATACCAGGATTTCACCTATGTGGAAATATCATTTCTATTTT
GTCAACTAAAAATATCAATAGATCATATAAAAAAACAGAAAGTATTGCAGTTTAGAAAGGTCAGAAAGTGGTTTTTAGCATCATATACTCAAGTATGTGT
CTTGGTAGTCTAATTAAGCGGGTAGCTGAGAAACAATTACATTTCTCATTCAGATTTCAGCATGTGAATATTTTCTTGTTTTTGTAATGCTTGTCAAAGT
TGGTAAATTGACCAAATTCTCTATAAATAGTAGAAATGTGATTCGTTCCATGCATCACCTAAGTGTCCTTACTCACCATATATCTTCCCCTTTTACACAT

>Glyma11g10240
GGGTAAGCTGAATCACCGACAGGTGTGGGTAAAATGTGTATGATATTATGGCCTTTTTTCTATTCCATTTGTTTGTATCCCTTAAGAAAATATTTGGGCT
AATGGATCTATTTGGGTCTTATTAGAGGGTTGGGTTTATCTCTAGTGGACTAAGAGAAGAAATTAGTACAGTAAACAAAATACAATATTGGCAAAATGAT
AAATAGATAAATAGGTTCAGAGAAGATAAAAAAAAAATGGGAATGAAATGGAAGTAATTGGTTCACGTTCTGCTGAATTTTATATAGATATGCACTTCCA
TTACTTGCTTTATATTTAAAATGTTGCTTGTACAAGTGTTTTTACATGGTATTCCTTTATATATATGTACACTAATACTAATGCTCATCCGTAGTAGAAA
TAGATTGTGATTCTACACAATTTTTATTTGTAACATTTCGAGTTTAAATCTTAAACAGTACCTAACTAGTATCACCAGTAATCTAAGGATTGGTCTCACA
AGTCACTTTTCCAATAAAAATATCTGGCCGAAAACAAATAAGAAAAAAAAATGCTCCTATTTCTTGTCTAGAATGACCAGTCTGTGTGTATAGTAATTCA
AAAACAGTGGAAAGAGTGGAAGACCGATGGTTTATCACAGATGCCAACTGCTATACCGTGTCTCTGAAGATTTATCACAAATTATTCCACCTCAGTTCCC
TGTTACACAACTCAATGATTCAATTTCAGATTCCAATATACGCCATTTGTTTTGATATAGAAGAAAAAATTAACACCAAAGGAAGTAAGAGACGTTCACT
TCCGAGATACTACTAGAAAATGTTTTAGCTTTTACTTAATCAACTTTTTTTTATTCTTAAAAATCAAAGACAGATATTAAAGATTTACAATAATTTATAT
ATATATATATATATATATATATATATATATTATTTATTCAAGTTAAATTCCTTAGTCATTTACCAACTTTCATAACATTTACAACTTATTTTAGTTAATT
TTATAAGAAAATAAATAGCTGGTGATAATAATGAAATTAAAACGAGAAGATCACATTTTGAATCGCATCATATCGAATCAAATATATGACTAAGTTTGAT
CGTATCCTTACTTGGCAAATGGGGTGTGAGTTGTAAACTTTGTTCCTAAATTCCCACTCATGAACAAGCAAACAATCATTTCCCCATCCCTACCTTCTTA
AAAGCTTCATTTCTTTTTGTCTTTTGGAACGCCATACGCGGAAACGTTATAAAAAATCAACCAACATGCCACAATACCTCGTTTTCTGTTTTTTTCCTAT
TTGATTTTAATTTTTCTATACATATTTGTTGGTATCTTGATTCCCGCGCTGCAGTGATGCACAGCTGTTAAACTAGAGACACCAAGATATTGTTTTGTTC
CCCTTCACAATGTGTGGTGATTTTTAAGCCATTGACTATAGGTGACAAATAAAAGCTAATTAAATGGCATTTCAAAAAAGTTAAATTAACCCTTTTTTTT
CCTTTTTTCTTCTTGTATGTTCCAAGCCTTAGTTTATTAGTTCCACAAACGAAAGTGGGAAAGGAACTTCCGAAAGTGTGAAAAAGTTTTGGCACCAAAA
CATAATCATCACCTCGTAATCAAGGTCCATCTTCATCATCTAGTAACAGTATAGTAGCACTTGCCACATATAAGGGAAAAGGCACAACACGGCCACAGTT
AAATTAATTAAAAGAAAGAAAACACGTTCTAACAGTTAGCACGCACACATAGAGAGAAACAGCTGTTTGAGATTGGCGCATAGATACGCAGGGTCGGTGA
GTGAAGTCAGAAAGTGACCCCATTTAGTTTCTTTGTGCAGCCGCGTTCGCTGAGTGCGTGTCCCCTTTCATTTCATTCTTATCTGATACCAATGCCTTTT
TGGAAAATGCTGACCTGTGACCCTATATTCCTGAGTGTACCCTGCTAGTATATATACCTCGCTTCTTCCCCTTGCTTTCTGAACCAAACAACAAATATTC

>Glyma11g14800
TGAGAGAGTTACAACTTACACTGTATCGATCAGTGTTATTATATATGTTGATTGGCCGTACCATGCATAGTTGCATATATAATCTAATATATATTAATCA
AAGCTAAGGATTATCTTCACTCTTCATGATATGGATGCTTGACTATTTGTGTTACAGTACACAATAAAAAGCGAGTAACATGCATGCATGTTGAGAATGC
AATTTCTACCATTTCATGACAAAGTGGAGCTTTTTCGGTTTAACTTGAGCTTTACTTCGAATTTACTCGTTTGGCCGAGAATCCAAAATTTTCCCTCCTT
TTCCATGTGACCCTGTTTGGCATATTTTGACAAAAAATGAGAAGGTTCGCACGACTCCTCAAATAATGAATCATAACACTACAAAGAAGACAAACAGGAA
GCTGGTCATAGATCTTCAATCATCTTTTGGCATTTGGAGCATCCGATGCAGCTAATTTGCTTTTCCGATTTTTTTTTTTTTTTTTTCAAAAGTTATAGAC
TGACGTTTTACTTATGTAATAATTTACTTATCCATTTTTTGTTATTATGCATCTCTCAAATACTCCTACCAATGCATTAACAAATTCGCTCAAGTTAATG
AAGAGTTTTTGTAAAGAAAAATAATCAGCAACAGCAAAATATATACTATATACCTCTATCTATCTTTTTTACTTTATTATTTGTCTTTTTTTATAACACA
TTCTTTTAACTAAAAAAAAAAAAGAAGACACTCTTCTAAAATTCTAATACATTAATTATTTTTATTATATTATATCCTTAATTAGTCACATTATTTTTAT
TTTAAACATTAATTATTTCTTGATGAAAAATAAAAGAATTAAAAAAAAGCTATATAACCAACCAATTTAATGTAATTGATTAAATTAACAACTTAAAAAA
TATAAATTAATGAAAAGAGTCTTATATATATATATAATTAAAAGAGGTTTGAGTGTGAAGGAATATATAACCGCTTGAGCAGGTAAAGTTAAATGTAAGA
ATGTGAGAAGGAAGGAAGAGACAGGCGTAAATTACAATCCAGTGGTAAGAAAAGGTGTGGTTTGAAGTTCGAAGCATGAAGCTTCATGTATGTAATTGGT
AACAGTACTAAAGACTAAAGAGTGAAGAGTAGTGGTTTAGTGGGTGCGGCTCGAGAGAGAGGAAAGTAAAAGGGGCTATAGAATGTGGATGTCTACGGTG
GGCCACGTTACAGTTAAAGTCAATTGGGACCGGTGTTTAAGGAGCGATGATTACGGGTTGGATTCTCAATCCCATTTGTGTCGTTTCTGTTCCTTCATCA
TTCATTCACTGCAACGGATCCAGGGACTTGTTACTATGCCAATACCCTCACAACTCCAAACTATATTAATAATCAATTAAATCTTCCTCACCCTACCATT
ACACACCCGCTCTTCACCATAATAATTATTCTAGACTATGGGTGCGAAACAAGAAAAAAATAAATAACGCAAAGATAATCCTTCTCTTAATAAATAAGTA
TAAGAAAGAAAATAAAAAGTGGTGTGGAGAGTGAAGCCCACACGCAATCGAGTATGTCTGAATACAATTGGAAGGTGATCTATACGTGTTCAAGAAAAAA
GTAGCCAGGTAGTAATACAGATATATTGTATGAAATTTTTTTTAGACATGATGTAAAATGCCATTGTATTCATTTATGGGAAATTATTTAGAGAAAGAAC
TGTCTTCATTCTCACCGTGTATAATGAATAAAAAACAGTCACCTATCATCAACAAAATATCTCTGATCCAATGAATTGGATAAAATTTGTGATTTCTTAT
CTAAGAAAAAAATTAATGTATAAGAAAAATACATGTGTTATAAAATATGCAAAGCAGCATATAATAATGATAGAAAAGTTAAAAAGAAATTTCCAAAAAT
ACCCCTGCAGTGCAAGCTGTCACTAGCGCCATCTGCTCTCCATAAGTACTCCACCCTCTCCCAGTGACCAATCGCCTCTCATCTGAGAAAGAAGAAAACA

>Glyma11g17160
ACTTGTTAACAAAAAAAATAATTGAATCTAGGGAATAATTAAGAAAGGGAAATTTTCAATTAGGAATAGTCAACGAAATCTTAATTCAACCTCCCCTTCT
TAATATTTCTGAGGTCACTTGTCCAACAAATAATATAGTAATTTTTTTTAATATTTTTAACTATTTATAATTTTATCATTTAAATTTAATTTAGATTTTA
AACTTTCTAAAAAAAGAATTTCTAATTTATATTTTGATTTCTTAACTTTGTTGATACATTATTTGAAAATTTTTAATTCTATTTTACAACAATTCAAATA
TTTTTGGAATAATTATTTAATTTAATATATATTGAAATTATTAAGTTATATTTACACATTTTTTTTATTAAACAATAGTTTATTTTCACATAATAAAATA
TTGGTATATTATCTTTAAAATTAAATTATATTAGTTAATGTTTTTTACATTTTAAAATTAATTTTGTAAATATATATTTTAATATCATATATTTTCTTTT
TAGTAAAATACATTTATGTTGATTAAACTAATTTTACATAAAAAATTTATTCTTTTCAATATAATTTACGTTACAATTCTTATCCTCTTCAATATATTTT
ACATGGAGTGAGGCAATTAGTTTTAAACAAATTTAATTTTGGTCATAATATGTCAAGAGTTCTACAAAATTTTAAAAATATTAATTTTGTTTTCATAATA
TTGTTCGGATTAATTTGATTCCTGTAAAAATAAAATATGTTTTTATTGTTTATCAGTGGTAATTCCGTTAGACAGTAATCTGACGTAGCTAACAAACTTA
TACATGTAATTTGATTAAAAATGAATTAAACAATTTGTGATGACTAAACCCCTCAAAACGAATTAAACAATTTTTAATGGCTAAAAACTTTCCAAAAATT
ATAATTTTTCGTCATTTCTTGTGTGGTTTTCTCGCACATTCTAATGAGATTAAAGGAAAAAAAATTGAAAAAATAGTAAATTTTAGTGTCTTCTGAGTGT
GCTTTGAAAGATAGAAAAATAAAGTAAATAAGTCTGATAATCACGTCTGGAAACTGTATGAAAAAAAATAAATTGTGCCAAATATAACTTTAGTGTTTGA
CTATGTCTTCAACAAAATTATATAAAAAAAAGGATACACATTGGAAATAAAAAAATGTGTTATAATATTTAATTTCTTTAAATAGATTTATCTCATATTG
GTAGAATAGGTTTATTATTTACAAATTAAAAAAACGTGTTATAAAATTAATTGCTTCATAATTTAATGTAAAAATATTTAAATATTAATTATAAAAAAAT
TAAACGTAGACATCTTGAAAGTTTATTTTGATATAAATAAGAGTATCTTCTCAATATTAATTCGTTCCGTCAAACTGATATTGTAAGTTAATTTCTCTTT
GAAGGATCTTGTAGACATGCTTCTAATGACCCCTTTAGAAAGTGTTTGTTTATATTTTCAAACGGCATTTTGAAAAAAAGAAAAATGTTCCTTTCGAAAA
GTTAGTTTAGACCATGTCATTTTTCCAATTGGGGTTAACAAAAAAGTCTCATACAAAGACTCTTATGTATTGGTCTAATATTCAAGCCAGCTTTAAATAT
TTAATACAAAAGTATCGGACATCTTTAATCACAAGCCCAACATAAAATTTTCGATTGCTTTATATAATATTAAAAATAAAAAAAGTCCTATGATGTAAAT
TAGCTTTTCAATTAGTAGGGAAAAAAAATAGAAAATGTAATAAAAACTTTATATGTTTAGGTGAGAAAGTTAAGCCTGGTCATTAATAATGATAATTTTG
AAAATGAAATATTATTCACTAATATCTGAACAACATATCTCGTACCTCAAATTCAAACATCTTTTTTGTCTTATTCTTTGAAGATAGTGAGGCACAAATC
TCTCCGATGGATTGAGCATAATCTTTTATATTATTGACCAGTGGAATATTTTTACTTTGGATTAATTAATAGAACACGCGCAATTTGCTCCTTAGTTTTC
TATAAATACCATACTAGCCATTGCACATTCCTCACACCATAAATCACAGTTAATTACCAACTACCTAAGAAACTAACAAAAGCCTAGTGGCTGTGATAAC

>Glyma11g26240
AAGTTGCTTTATCTTTAAAAAGAATATAAAGAAAAAAGAAAAACAGATTATGAGAGTGATATTAAAAATGCCATGTTATCTTGTCTTGGACTGGTCAGCA
TAGCATCCGAAATGTAGGCTTTCAACATAGTCAATACTAGTTTCTTCTGGCCATTGCATGGCATGTGACCATAACATACATAAAAGTCAGCAAAACATAT
CCACAATGTTTGCCTCATCCCATGTGCCACATACATTTGTTTCATCACCTTATTAAGAACCCTTTAGAAAATAAAAAACACAAGAAAACAACTAAGAACA
TGAATAAAGATCCTTAGATATCCTCCATCTCCAGATTCCTATGTAAATTTAATTTTCTTTCATTAACAAATTACTGACACGAGATATGATGGTAGCATAC
TCGTGAAACATGTTGTCAGACAAGATCATCAAGAATACCTGGTCTCAATATAATTCTAAATTTTTAGAAGAGTCTAAATTCAATCATATATTAATGTTAA
TTTTGTTAATTAAAATTTGGTGCCAGGTAGAAACCAATGAACTAGGACTTGTCCCCAAGAAGGGAGAAAAGGAAACAGCCACATTGATTTTTAGAATTTG
CTGTGGTTGTTAAGATAGCTGTTAGTTTCATTTATCACTTTTAACCCTTTTTTTCTCTTAATTCCATTAATTACTATTAAGTAAATTCTAATAATTTATT
TACACATATATGACATCTCCAAAAAGGTTTTAAGAAATACTTATAAGACTGCATATAATGGTTTTGTCCACACATGTTTTGTGCGTGTCAAAAACAAACT
CAATTAGTGAGAGTAATATCTGCAGCACCTAATATGGACATGATCTTCCACCAAATAGAAGCTCCCCCTTTAATGTAATTAAAAAATTCTCAGTGGGAAT
GGTCAAGTAATTTACATACGAGGGTTATTACCTTTGTGTGTGAAAACCATTGCTACCAATTACCATGCACAGTTTTGTCCAACTGGAAGCAAATGCAAGG
CTGTTTCTATTAAATTATCAACCGAACTCTTCAACTATATTCAAGAACTGAAAATATAATAAACAAAATAAAGTAAAAAAAAAAATGAACACGTTATTGT
GATCTTTCCTATGTGGCACATTCTCAAGCACAGAGAAGATACTATACTATCTTCTCATTTAGACCCTTGAATATTGGAAAAGGGGAGCTGCACCATGCAA
ATGTCCTAAGTAGCTTCTACTTTTGATTTTGTGTAGATAGACAGATACTTCCCCATGTGCTAAGATACTGTTTATCATTTCTTAAGACCCTACACATTTC
AGTTCAAAGTGCAATTTAGCTTTTGAATCTTTTATCATTGGGACTCTTAACACCATGCACGAGCTAATCATACCTATGCTCTTATCCATTTATCCATTAT
ATAAAATGAAAAAAAAATGCCAGCAACATATTTTTTAAAACGCACACACACACTCTATCATTCATTCAAACTTATTTAAAATTATAAAAAAAAACTTGTC
TTATTTAATGGATCACATTAATAATTTTATAATTTTAAATAAATTTTAACTAATAATAAATAATATATATTAGAAAAAAATGTCTGAGACTGTGTTGCTA
ACATTTTGCAAGGGAAAAAGATAATCTAATGAAAAAGAAAAAAAATGTTGGTTAAACTATTGGCTACAAAAAAAAAAAGTTATTAGTGCTGGTCTATAAA
GTTGGGAAGAAAGATAGTTGGGGTTGCATGTGGAGGGGTGTGGCCCACAATATTAGCGGTTAGGAACCCCAACTAGAACCAGCGCATGTGCACTTGATTT
GTCACTTGTTCTTTGGCTTTTGGAAGAAATAAAAAAAAGCACGCTTATGTGGAAGTTAGTAATAAGAAAAAAAAGTAAGATGTTACTTATAAATAGAGGC
CCCCCTTGAAGCACTTTACCTCACAGCAGAGCAAAAGAAAGAAAGAAACTGCAACTTCCTCTGTTTTGCTCCCCTGTTTAGGCCTTTTCATAAGCTTAGA

>Glyma11g34040
CTACCAAATATTGTCTAGTTGCGATTAGATTTACATTTGATTTAGTTCACAACAAGGGAGTTTGTGATTGGTGACAATTATATTATCACAAAGATATTAC
GGTGAAATATATTTTTTTAAACAAAAACCTAACAATTAGGAATTGGAACTTTCATGTATGAACTAGACAAACCTCACATGGAATACAACGGGAATCTAAC
AAAAATAGCTAGCATATATCTCTATCTATGTCTAAGTTGTGATGTGTAAGTACAGCAAGAAAAATTGTGATGTGATTTTTTCAAAATTCCAATACATATT
CTTAATAAAAAAAATGATTAAAAAAATTATTGTATCATTATTTAATTTTAAAATATAATGGTCTGAATATAAAAAAATTCAAGAAAATTTATAACATATA
CCTCAATTTAATTATATACTTATGTATTATATCATGCTCTATATTAAAAAGAAAAATAAAATTAGATTTGTGTATCTGACATCAAATTAAGAACGATTCA
TTTTTAGTCAATATATTCATTATAAAATAGCAGAACAGCCAAAAAAAAAAAAAACTGAGAATGATTATCGTATCTAATGGCTAAGTTTTTCACACACTAA
AAGATCGCTCTAATGAAAAATATTGCATAGTTTCACTCTCACCAAACGAATGTAAAGATCTCTAAACAATCAAGTAATGGTGATATATAAACTACTCTCG
ATTACAGATATGTATCTTATAAATTAACAGTTATAATTTTTTTCTAATTTTTTTTATCACATCATATAACAACACTCTCCATACAACTATTATAATTAAC
TGCTCATGTCAAATTGTGTGTGGTGTGGTGGGATGGGGGACTGTACAGAGTTTCCAATTTCCAAAATATAGTATACAGAAAATGGTTGCTGGATAGCACA
ACTTGCAAATGAAGCAAAGCGATTTGATGTCAGCCTTCTGGGGACTGAAATTCCTTTGTCTCATTCACTCTTCCACTATCTTTGATGCCAACTGCTACCC
TCCTAGCTCCTCCTTGCTTTTTCTCCCCAATTTTGACCGTTACTTGTTATAATTTTCGTAAGATGAATGTAACTTTTTTTAATAAGATGATGTAACTTAG
TAAATTAACAGATCACCGTGAAACATAGAGAACAGAAGAACTTAATGCAAGTTTGGATTGCTGTTGTGAAAATCCAAATCTCCGTTTCCAAAAGCAAGTC
CATCAATACTTCTGTGTTGGCTGTTGAAGTTGCTTGGAATTTCGTGCTGCAGCAAGATGGCCGGATAAGCAAACACGCGCTTAACAATATGTGGTTATCA
TTTTAAAAACAACATTTATATGCTTATCCTTTAAATCCAAACATTTGATGCAGGGATATAAGATATTATTGTGTTTACATAAATAAGGATAATCTATTTA
ATAAAAGAATTTATATTCAATTTTTATTGTATATAAAATTTCTTTTCATCAATAATAATCATGTATTAGAGTGAGATTAATCTCTAATCAATAGATTGAA
AAATATTCATAATCTTTGATTTATGACAAAAAAATAATTTTCACTTACACTCTTCTATGTTGGCATAATCTTTTGTATTTTCATATCTTCTCTATTTGAT
ATAATAATGTTTTAAGAGGATAAGTTCAATATAGACAATAAATTTTCTTATATTTAATGTCTCAAACTCTAGATCAATAAATAATTAAGTTAAAATAATC
CCAATCCATAAGTAGTAACTACTTGATAGTTTAAATAATGGTGAAAAATAAGTTTTGCAAAAGGATCTCCACCCTATCTTTTATAGACCATTAATTTAAT
CTCAAAATTTGTGCAAAAGACAAATATATAATTCTTGATAATAAACACCTTTTATTTCCCCACTAATATATATTTCACCTTTTATTTCCCTACTAAGACC
CCAGTCTCCCTCCATAAATACAAGCCAATCCTTCCTCCATTCCCTCCTCAGAAAAACTCCTCTCAACACAGATATTTCATTGCACCAATATTCAAGAGCA

>Glyma12g02550
AAAATGTGTATGACATTATGGCCTTTTTTCTATTCAATTTATTTGTATCCCTTAAGAAAATATTTGGGCTAATGGGACTATTTGGGTTTTATTGGAGGGT
TGGGTTTATCTCTAGTGGACCAAGAGAAGAAATTAGTGTACAGTAAGGAAAATAACATAAAAATAAAATGATAAATAGATAAATAGGGTCAGAGAAGATT
TTAAAAAATGGGAATGAAATATAACTAATTAGTTCACGTTATTTGTTGAATTTTATATAGATACGCACTTCCATTACTTGCTTGATATCTAAATTTTGCT
TGCGTGATTTGATATCTATTCATTCGCATCTTATATGGTAGGATGGGAATTGAGAAAAGTAGCATTTACAAAATAATTAGAAGAACTATTACTCTACTAA
TCTTATTTTTTTATATATAATATATACAACTAATTGGTAAAAGTTCAAGTGTTTTTACATATTATATATATACACACACTAATGCTTATCCGTAGTAGAG
ATAGATTGTGATTCTAGACATATTTTACTGGTAACATTACGAGTTTAAATCTTAAACTTGACCTAAACTAGTATCACCTTTCACAACTCACAGGTCACTT
TTCCAAAACAAAAAGAAATGTTCCTATTTCTTGTCTAGAAAGACCAGTCTGTGTATAGTAATTCAAAAGCAGTAGGAAGACCGATGATTTATCACAGATG
CCAACTGCTATACCGTGTCTCTGAAGACAAACTATTTCACCTCAGTTCCCTGTTACACAACTCACAATGATTCAATTTCAGATTCCAATATAAGCCAATT
ATTTTGATAAAGAAAAATTTAACGCCAAAGGAAGTAAGAAACCTTCACTTCCGAAATACTAACAAAATGTTTTAGTTTTTACTTACCAACTTTCATAGCA
TTTTAGTTAATTTTATAAGAAAAAATATAGCTGGTGTTAATAATGAATTTAAAACGAGAAGATCACATTTTGAATCGCATCATATCGAATCAAATATATG
ATTAAGTTTGGTTGTATCCTTACTTGGCAAATGGGATGTGAGTTGTAAACTTTGTTCCTAAATTCCCACTCATGAACAAGCAAACAATCATTTCCCCATC
CCTACCTTCTTAAAAGCTTCATTTCCTTTTGTCTTTTGGAACGCCATACGCGGAAACGTTATCAAAAATCAACCAACATGCCATAATACCTCGTTTTCTG
TTTTTTTCCGTATTTGATTTTAATTTTTCTATATATATTTGTTGGTATCTTGATTCCCATCTCGCAGTGATGGACAGCTGTTAAACTAGAGACACCTGTT
TTGTTCCCCCTTCACAATGTGTGATTTTTAAGCCATTGACTATAGCATTTATTAGGTGACAAACAAAAGCTAATTGATTGGTATTTCAAAAAGGGAAATG
GTATTAAGAAATTTAAAGTAAAAATATTTATATTAAAAGATGAAAATTTACACTGTTTAGAATTTTTTTTTACATTTTTTTTATAATTTATAGAATAAAT
ATTTTAATTTGTTACTTTTTAGACGATACTAATTAACAAAATCTTTCCAAAATAAAGTTAAATTAACCTTTTGATTTTCTTCTTGAATGCTCCAAGCCTT
AGTTTATTATTAGTTCCACAAAGTAAAGGAAACAGAAGTGGCAAAGGAACCTCCGAAAGAGAGAAAATTTTTTGGCACCAAAAAATAATCATTACCTCGT
AATCGAGGTCCGTCTCCATCATCTAGTAAACATAGTATAAGGAAAAAGGCACAACACTGGCACAGTTAAATTAAAAAGAAAGAGAACACGTTGTAACAGT
TAGCACACAGAGAAACAGCTGTTTGGGATTGGCGCATAGATACGCAGGGTCGGTGAGTGAGTGAAGTCAGAAAGTGACCCCATTTAGTTTCATTTCATTC
TTATCTGATACCAATGCCTTTTTGGAAAAATGCTGACCTGTGAGACCTTATATATATATACCTTGCTTTCTGAACCAACAAAACCAAACAACAAACATTC

>Glyma12g06730
GAATGATCAATGTTAATGGAAAGGTACAATATTAATTAAAGCTAAGGATTGTCTTCGGTCTCCATGACATGGATCGATGCTTGACTATTTGTGTTCCAGT
ACACATCATGCACGTTGGGAATGCAATTTCTACCAACCCCATGACAAAGTGGAGCTTTTTCGGTTTAACTTGAGCTTTACTTCGAATTTACTCTTTTGGC
CGAGAATCCAAAATTTTCCCTCCTTTTCCATGTGACCTGTTTGGCATATTTTGACAAAAAATGAGAAGGTTCCCACGACTCCTCAAACGATGAATCATAA
CACTACAAAGAAGACAAACAGGAAACCGGTCACAGATCTTCAATCATCTTTTGGCATTTGGAGCATCCGATGCAGCTAATTTGCTTTTCCAATTTCTTTT
TCTTTTTTCAAAAGTTACAGCTAGACTGACGTTTTACTTGTGTAATAATTTACTTATCCATTTTTCGTTTTTATGCATCTCTCAAATACTCCTACCAATT
CATTAACAAATTCACCTAAGTTAATGAAGAGTTTTTGTAAAGAAAATTAAGCAGCAGAAGCAAAAAGTATATATTATTAGAGTCTTACTGATCATTGTCC
TAAGGACATTAAAAAAAAAAACTTCTTACCCCATTAATTAAATAAAAGACTGTTTCCAAATTCGAACCCATGAACAACGTCAGCAAGACACAACTTTACC
GCACCAGGACATTAATTAAAAAATTAAAATGATAAAATACTTTTTGCCATTGGATGTCTACGGCTCGAGAGAGAGAGGGGAAAGAAAAAGGGTTATAGAA
TGTGGATGTCTACGGTGACCCACGTTACAGTTAAAGCCAATTGGGACCGGTGTTTAAGGAGCGATGATTACGGGGACTATAGAGAAAAAAAAGGACTCGC
CCCACACGTTGGATTCTCAATCCCCTTTGTGTCGTTTTGCTCATAGGGTCAGCTGGGTAGCACTTCCCTTCGGTTTCTGTCCTGTTCCTTCATCATTCAT
TCACTTCAGGGCATGATTTTAAATTGGAATTGGAATTGCAATCGTGTTGCCATAAGTTATAAAACCTATACATTATGCACAATTGTGATTTTAAATATAT
ATATCACATAATGTAGTTGTTGTCACGTAACCTAATCCTGATGTGAAGAAAATTTCAGGGGCACTTTTGTCCATCGTCCTTGAAATTCTTAATTCCACTA
GAAAAAATATTCATTTACTTGTCCTTTTCATGTTATCTGTTCTGCTTCTATATTTCTCTGTTTTCTTTTCCGTTTCCATTTAACAATCACGTACTATACG
TATCGGATTTGGATAGAGGGTCATGCACCTTCACCATAATAATTATTCTATGGACTTTGAAACAAGAAAAAAAATAACAAAAAGATAATCCTTCTCTTAC
TAAAGAAATAAGTATAAGAATAAAAAAGATTGATTTATTTAGTAATAATAAATAAATTCATATTTTAAAAAGAATATAAATTTAATTTTTACCACTGATG
TAAAAATTTTATGAATGTGTAATTTGTAAATAATTATGTAAGTGTTACATGTGAAGTTATCAAATCTGATTTGGAGAGAATTTTTTTATTTTTTAGTAAA
AAAATAAGTACAAGAAAGAAAAAAGGGTTTTCATATCACTCGCTTGTGAAGAGCGTGAGTGGTAATCTCCAAGAAATCCGGTGAAGGTGAGGTGGTGTGG
GTAGTGGAGCCCACACGTAAACGGAAGGTGATCAATACGTGTTCAAGATTAGAGTAGCCAGTAACAATGCAAATATATTTGGTGGTTTTTGTATGAAAAG
AAAAATATTATGTTATTATAAATTATGCAAAGTAGCATTTAATAATAATGATAGAAAAGTTAAAAAGAAATTTCCAAAAAATGCCCCTCCAGTGCAAGCT
GTCACTAGCGCCTCCCCTGCTACATAAGTACTCCACCCTCTCCTACTGACCAATCACCTCTAATCCCCGAATCTCCCAGAGAAACAAAGAAAAGAAGAAA

>Glyma12g12340
CAACTTGCTAATTGTCATCATCACATCGTTCCTTAAGATTAAAAATTATTTAAATCATATTAATTTTACAATTATTAGTTGAATTATTTATGTTTTTTCA
ATTATATGGCATAATTTAAATGAAATTTCAAACATATATGATTAGTTTTAAACAAAAAATCTTATTTGTATCATGTTTCATAATCTTACAAGTGAAAGAC
ATATACATCTAAGTTATTTTTATATAAATAAAAAAATGCTTTAAAAAATTATAAAGAAAAACACTTTTTATTTTAAAATAATATCATTAATAAAATATTT
AAATGTAAAAAAATAATTTTAAACAATATAATTTTAATAATTTATTTCATTTCGTAACTTATAAGCTTTCAACTAATTTTATAAGTTAGTTATACCATAG
TCTAAATAATAATATCAATTAATGGAAAACTAATGATCAATGTTACATGCACAGGTATAATAAATTATAAATTATGAATATATTGAAATATTAATCATCG
TGTATGAAATATTTACTCTAATACTTATTAACATTTCTTTTCTTGGAAGCTGCGAAGCCACTAATGATTTAATTTTTTTATAGGAATTCACTTTTTTAAT
TTTCATAATAAAAAATGATTTTAAATAAACAAGTCATTTGTCAAAAATGTTATTATAAGGAAAAATTTACTAGAAATAATCAATCAAAATTACTCATCAA
TAGATACTTCATTAAATTACTTAAAATATAACATTATAGTGATCATAAATTAAAAGGATATAAAGCATAAATCAACTACTAACCAAATCCTAGAAACACT
GCATGTCCCAGAAACAAAATGATTAATAAAGCATCCCTTTGGCAGTCAAGGTTCCACACTGAAGAGTAGTAGAGCTTTCCAATTAGTGTGTCCGCCACCA
TCACAAAAAAGGGTTTTAGTATGAACTACATCCAAATTGCAGGCTCCAAACCCACCTTTTGGAGTCTCCATTCCATTCTCCTCCTAAAAAGAAGAGACAA
TAGAAAAGCATCAAAGCAAACAAAAGAAAGAGCAGGCAGGCTCCTTGGAATGAGCAACAAATTACCTTATTTCTCGGCTTATTTCATGTCCCCACAATTT
TGAAATTAATCATCCATTGCTAAAATTTGTCAATGCTTATACCTAGGTTTCATTTTCAGCTGGGAAGCCTCGAGTTTTTTTAATGGTATCTCCAGGTTTA
ATTTTCGGTTGGGAGGCCTCAAGTTTTTTTATTGGTTTCAGTTGGGTTCAACTGTAAACTAAGTTTTGCTTTACTTTGTCTTCAATCAATTTAGATTTTT
CTTTTTACAAAATCTCCTACAAAATAAAATATATTTAAATTTAAGTTTACCAATTTTAATCTAAACATATATGACTATGTTTAGATAAAAGTAGAAAATA
TAGCTTTAAAATTTTCAACATACATTTCAAGTTTTCAACACACAAAATAAAATAAAATAAATTGTTGTTTTTGAAAGGTAAAATACTTTAAAAACTTCTT
GTCATTCAAACATCTAATTTTGTTTGCTGGGATGAAATTGGGATAATTAAAAATGAATTTAATTGTTATATATTATCAACATAAAATTTTATATACTATC
AATCAATCACAATTCATAATGTATAACTTTTAAAAAATTATAGACTTAAATTTGTAAAAATATGACATTTTGTAATTGGTTAATAATGTATAAAAAATTA
TATTATCCATATATACCGATTAAATCCTTAAAATAAACATTAAGATAACAATTTTTTTATTCTTTATTCCATGTCTTAAATTAAGAATTCAAAAATGTGT
ATTAAATTTTCCAAAAACATATTTTCAACTTTTATTCAAAGATAGGCTATATCTCCATCTTTAGCAAGATCATCATCATTTGCAGTTACAAAAAAGAACC
CCTTTTCCCTATTTGTTAAGTCTCTTAGCCCCACATATCACAAAAACATAAAGTATTTCAATTTGAAGTAATAATCAGTTTCTAAACGCTATTATCTCAG

>Glyma12g12350
TAAGGAAGTGTGTCAAGATAAGCTTAAAAGAATACTTAATTAAATAGCTTAAGAAAGAAGCAGAAACACTTGGTTTATATGGATTCACTCAAACAAAGTT
GTGTCCAATTCTCCTTTTCATAACTATAAAGGGCTCCACTAATCAGAACTTTGATTACAAACAAATATTTTATTTTGGTACACCCTTAGACTCCTTCTAA
ATCTAAGAACACCAAAGTATTGTTTAACACTAAGTCATTTTTTGTTTTCACAAATAAAAGTTTGAAATAATACAATGATTCAATAACACTCAAAGAGTGG
ATAAACAATTAAATGAAAAGATTAAATGTTGAGTGTGTTGTTGACTATTTTAGTAGAGTTTCGCTCCAAAGAACTCATGCTCACTTTTTACTTGATAATT
TTTTTACTTCATTTCTTGAGCAAGAAATGTCTTTTATAGACTTCAGTGAAGAATTCCTTACAATATCAATGTTGAGCCTTAATATGATTGTTGTCTCATA
GCTGGAGATGATACCACGTGGCATGTTCTGAATGGCGAAGATAGGAATAAAGATACAAACAATTGCTTGTGCTCCACTTCCATGATGAACGTGACCCTTG
AGAGGAATATTTTACAAATTCCTTTTATTTTGTCATTTCCTTAAATTCAAATATTAACAATTTAAATAAGGAGAAGCAAAGCTAAAATTTGAAAAACAAG
AACGTGTACTTCCGTTTGTAGTTAACATTGTCCTTTAGTTCCTTGTTGGACATAAGGGGATATAAAATAAGTGTATAAGTGATTTAAGTCTAGTGGACAC
ATGTAAAAATAATTCAATGTGTAAACACTGGTTTTCACAAATAAGTGAACGCAATTGATTTAATAGCACATTGGATGCTAAATAGAACTTAAGAAAATTG
TTTTCCACTTAAGAATGGACGCATACTTACTATAACTTATAAATGTTGATTTAATAATAAGTAAGTTTTTTTACAAATAGGTTTTGTTCACTTAATAACA
ATTCATTAGTTTATCAATAATTTATATTTTTATAGTCATTAAAATTCAAGATATGATAGATCATTAGGATCATCTAAACCTAGCACTTGGAGCACTCATG
AAGGAGAAGAGACAAAAGAGAGCATACTAGGGCAGAAAACTTTGAAACATAGTTTATAAAAGCACGTATGCATATTTCTTTTCGATAAAATTAGTTTTTA
GATTTTAATTTAAAAGAACAATTTTGATGGACAAAATTTAATTCAACTAACGAAATACACAAATAAATTACGGCGGTACTTTTTTATAATCATTTTGGGA
TTTAACTTGTGTTAGAAAAATTGTGAATTTTTTTAATGTGAATTTTTTTTATGAAAATGTAAAATTTTGTAGTTAAAATCATGATAAAATATGTTTAAAT
ATATTATGAACAATAAATTTATTAAATTACGTAAAAAATATAATTTTGTAATTTTATATCTAAAGCATACACGGATTTTTCATAAAGTCTATAAGTATCT
TTTCCTAAAAACAATTTTACTCTTGAGTAGAACTGCGAGAACGTTATCAACAGCAAAAACTCTTTTTATATCTTTTACTGAAAACAATTTTACTCTTTAC
TACAACTGCTATCAACAAGGAAATCTCTTTTTTAAAGACATATTTAAGTATTTAACAGCGCTTGCACTTTTCCTCCTTTCCAAATGAAATGACGAATACA
CCCTTCTCCCTTCTTTCCCGCGCACATGCGAAATTAACGCCTTAACTACCGGTGGGAGCCACCCTAAGACCCTCAAATGGCACCCTTGCGTAAATAACCT
CAAAACCAACGGAGCACAAGGTAAAACCGTTTACGCCCTGTTGCACTATAAGAAACCCAAAACCCCCCTTTAACGGTCTAACTAAACTAGACCCACACTC
ACTCACTCATTCTGCCGCCACACCATTGTCGGCAACGCCCAAAACGCAACCGTTTTGCTCAAACCGCGGCGGCGCGCAACTCATTTCTCTTCCGAGCACA

>Glyma12g23200
AATTAGTTGTTATATCAAATAACATAATTTAAGTTTAACTTCTCTTGCATTTTTTGATCAAACACTTATCATGTTATGAAAACCGCAACGTCACATTTCA
TTTTTTAAATCATAACTTATTGAAAGAAAATAAAAGTTAACAATTATATATTATAGTTGATCTTGAAAAAAAATACCTATATTATCTTAAATATGTTATT
TTCTCTTATTACTATTTGCAATGAAAATATATAACTATAAATTAACCAAAAAAAGTATTTTTAACATATAGTTACATATTTAAATTACTTTTCATTTTCA
AATAGTAAATTCATGAAACATATCCATATTGTATATCATTAATGAGAGAGAAATGCGAATAACACACTTTATCATCGATTAAAATTTATTGAAAATTATT
AAATTAAGAAAAAGGCTCTTTAAATATAAAGTGAGATTCATTAAATTTTTTAATAAATTTCAATCAATAACAAAAAATATGTGTAAAAGATTGAATGGGT
TTGAAAATATATTCATAATATTTATCTTAATTAGATGCCTAAATAAATAAATTGAAAGGTGTCTCTTAAATATTCTATCTGGACATTCAAATCCTCTACT
CATTTAATATCATCTTAATTAAATCACCACTTGAGTTCCTGCATGTGTACATGATTGAAGGCATCTTCTTTGAAGAATCAAGTCAATTCAAGTCTATATA
CGTATGTGTCAATTATTACTCAGATGTACGAAGTTCAGAAAAATAAATTGCCAAATAAAAAAAGGTAGATCATAAGTAGTTCATTTATAGATAGTTTATT
TATATTCTGTTTGGTTTAGGGAAAGAAATAAAAAATAAAAAAACTACCTAGTAGAAAAACAAAAGCAAAACAAATATGAAAAAAATTGATTACAAAAGTG
ATGAAAGAATGATTAGATTTTTAAAAGAAATATGAATAACATTGAAGAGATAGAAAAATAAAATTTTATCTCCACATATTTAGCTGCAAATAAAATATAT
ATATATATATAGATGTATATATATATATATATATATATATATATATATATATATATATATATATATATATATATATATTACTTTATATTTTTAATATATT
TACTCAAATATATTTTAAAACCTTTACAAATTATACAATATTATTTGATCAAAAGGAAGAGAGGTCATATGACAAATGAGAAATGGGAGACCAATAATAT
AATTTGAAAGTTAAAAAAAAAAATCTCTTTAATTCTTTTTCATTGTTTTTATACTAATTTATGTAGAAAAAATATGCATAAGAAGATTTAGTTTTTTTCT
TTCTCAACAATTTAATTGTTAAGCCAGACTAATAAGGAAAACATTATCTTAATTTTTCTATTTCTCCCCCCACCTCTTTCTTTTCCTTTTCAATGAAACC
AAAAAGAATATTAGTAATTTTACCACATGCAACCAATAAAGAACTGAATTAAAAGATGTTTTTTCATTTTATATATAAATTGTCAGTCTATCTCTATGAA
ATTTCTCATTTTCTTACTCTAACATGTATATATACCAAGGAATCTCTAAATTTAGTTTTCTCAATTTTTCTACATATATTTATCATTATGTTTTAGATGT
TTAAAAGCTCAAAATGTGAACAATAGGTGTTCATATAAATAATTTCTCCACAGAACACAGACTAGTTAATTAGACAAAAAAAGAGAGGAATTGAAGACTT
TGCTGGCCATTGCATGTGCTTGTTTATCTTCTTGTCTCAAGGTTCAATTCCGTCATCCAACCGTACATGTCGAATGTTAGGAAGAAACGCGTTTTTTTTT
TTTCTAAAGATCAAAATTCCACCAAAGTCGTTAATTAACAGATCCAATTTTTAATATAGATGTCACCGACAACCGCGTTTTCTATCTATAAAACCGGGCA
CTTTCTTCAAGGATCATACGTTGTACTACAGTAGTACCTTCTTGTTTGAGAAAAGAAAAAGAAAGCAATTAAAAGTTGTTTTGTTTGTTCGGTGAGAAAA

>Glyma12g33070
ATAGGAGCCATCGTTTGAAATATATAAGTTGTTCTCAGAAAATTTGTGAGCCTGCCGGCTCTTGTTGCATGTGTTTCTGTGTTTAAAATGCTAATATCAG
TTTTTAGATTTATTTTAACTAATTAAAAATAAAAATCATTAAAAATATTATTAATCTCGAAGTACATAATTTTTTAAAATAATTTTTCACTTTTAATTAT
TTAAAATCGGCTGTAATAATTAATGTTATTAAAATTAGTGTCTTCATGATTATTATTATTATTATAGTTACAGAAAAAAAATTATGCACTGAGGGAAGAA
AATTTTAACCAATTATCTAATCAATGATAATTTTTAAATGATTTATTTTAAAATAATTTAAAATTATTTTACACTATTAATACATAAATATTAGACTCTT
ATAATTATTGAGACATTATTTATAATGCTAGCTAGTTTTTTATTCGTTTTTCCTACATATCATTATGCTACTACCTTACTAGTCGGCACCAGCTTCCAGA
ATTGCTGACCTTGGACCAACTACAATTTATGAAGCTAACGATGCACATATTTTCTGTTAAGTGTCTTTCATGAATAATTAATCAGGTCTAGAGATAAGTT
TAACTATAAGCATGACAAGATATAGGAAGCAAAAAACACAATAATTAGGATATTAATTAGTGCCAACTAACTAAACTCCCTCTTCCAGTTCCATTAATTG
CTTTACCTTTACGAATCAGTAAAACTGAATTCAATAAAATTGAATTTACTCTCAAAATTAAACTTAATTAGACACCAGTGATACAAGCAGGCATATAACA
AATTATTGCCTCATATTATGTCATATCCTAATTCCTAACACAGACTACACTTAAGGTACAGAAGCAGCATATTCGTGTGATTTTATTTTACTTTTATATA
TAATATTATATCTATCTATATATATAGATATGGTCCACCAAAGTCCATAAAACACAAAAACAAGGACAATAATCACAATATTACAAGTGATAGTTGCCTC
ATAGGGCCTCAATGGCCAATAATCATTCTCAAATCTGCTCACAATTTTCTCCACTGGGCCGGGAGACATGGCATCCACTACAGATTAGACTCCACACACC
CATGTTATTATCTGAAAATTCCAAGCAAGTCTTTCTAACTTTTATCATACCATAAATATCCAGGAAATATTTCCAAAAAAGGGGACCATTTTTTATTTCA
AAAAAGAAGAGAAGAAAAACCAATAGCTAATTGTTTGATTGAACTTTTTTTTTTCTTAAATAATATGTTTCTACACGTGCGATCATTGCCTTTTATATTT
GAATTCATTAAACAAAGCCAATGATAATATAACAAAATATCTAATCTTAATACACAATAAAATCAAAAATTCAAAACACAATTAAGTCAAAATATTCCAC
CCACAGTTTCGCACCAACTGCAGCAAGGTGGGAACAGTGTACTTGTGCGAATCGTTTTCGGGCAAACGGCAACTGGGGTCCTCAAAACAACGTCGTTTTC
AAAAAACGCTACATTCTCGCTTTCACGTTCATTCGATCGTTAAACAAAAAAAAAAAAAAACGAGGTTAACGGTAGCAAAAATAAATAATTCTGATATGGA
ATGGAGTCAATGGACCAATATACCCACTTGCTTTGCCTTAAGGGCACGCACATGCGGAGTTAACAGTTCAACCGCCGGTGGGACCCAATACAGTGGCATC
TTTCGTAAATAGACGCCAAACAAATGGACAATAAGGTCATGACAGTTATTCCGTTGAATGGACCCGGCTGCGTTGCACTATAAAAAACCCAAAAGCCATT
AACGGTCTCATACAATCAAACTGAAAAAAAAAAAAAAACAAAGCATTTTTTTTTTGCCGCAATCAATCAATAACTGTCGGCGACATATCCGAATCACCGT
TGCAGTCTCACGTTTCCTCTAACTGTTTTTCTCGGGCTCCGAGCTCGCCGGAGCTAACATTCACGGCGGCGCACCGCCCATTTCTTCACCCTCACTCAAA

>Glyma13g37395
CTAGTTATTATATATTTTTGAAATCAATGATTTTATCGTTTAGTCTTTACAACTGCCAAACAAAGCTTTACATGGATTAAATTTCACTATATCGAATCCT
CTTTTTAAAAAGCATTCGAGTCCATATCTTTGCTTGGTTTGATTTGATGCTTTAGAGTTTAGACCTTTTGTTCTAAAAGCTTTGTATACTTACAAGTGAT
TTGGTAATCCCACTCAAACTTGATGTTCCGATAATTAAGGAATCAAGAGTACATAACAATTTCTAATGGACAATGGTGCAATTAGTTTCTTATCAATATC
CATTTACACTAATACTAATTAAGCAGGATCAAAAGGAGCCATCATTTGAAATGTATTAGTTGATCTCAGTAAATTTGTGAGCCTGTCGGCACTTATCGTA
CGTGTTTCTGGTCAAAATGCGAGATATTCCGATTCAGGTAAGTCACAAAAAAGTAGCTATTTTTATTATTATTTTATTAATATAAGCTTTTAGATTAATT
TTAGCTAATAAAATAAAAATGTTTAAATATTTTTCCACTTTTAATTATTTAAAATCGGTTGTAATAATTAATGTTAAAAAATCAGCATCATTATGATTAT
TATTATAATTATTGATACATTATTTGTAATGCTAGTAGTTTTTTATTCGTTTTCCCCCCATATCATCATTATGCTGCTATCTTACTAGTCGGCACCACCT
TCCAGAATTGCTGACCTTGGATCAACTACAATTTATGAAGCTAACCATCCACGGATTTTCATGAATAATTAATCCGCAGACAGCAGGTCTGGAGATAAGT
TATAAGCATGACAAGATAGGAAAAAAAACACTAATTATGATATTAGTGCTAACTAACTATATAAACTCCCTCTCCCAGTTCCATTAATTGCTTTACCTTT
ACGATCGAATTGATCAGTAAAATTGAATTCAATAAAACTTGATTTACCCTCACAGACTTAATTAGGCATCACTGTTATCCAAGCAGGTGTTTCAAATTAT
TGCCTCATATTATGTCATATCCCAATTCCTAATACAGAGACTACACTTAGCAGAAGCAGCATATACATGTGATTTTATTTACACACACACACACACATAT
ATATATATATATATATATATATATATATCAAATGTCTGGTCCACGAAAGTCCATAAAACACAAAAACAAGGACAATAATCCCAATATTACAAGTTATAGT
TGATTGCCTCAATGGCCAATAATCATTCTCAAATCTGCTCACTATTTTCTTCACTGGGAGACATGGCATTGGCATCCACTACAGAATAGACTCCTCACCC
ATGTTATTATCTGAAAATTCCAAGCAAGTCTTTCTAACTTTTATAATGTCATAAATATCAAGGAATTTTTTTCAAGAATGGGGACCATTTTTTTTCAAAA
AAGAAGAGAAGAAAAGTCGATAGCTAATTGTTTGATTGACCTTTTTAATTTTTCTTATATAATTTATTTCTACACATGTGCGATCATTGCCTTTTATATT
TGAGTTAATTAAACAAAGCCAACGATAATAATACAATAAAATAGCTAATCTTAGGTCAAAATAATCCACACCCACAATTTCGCACCAACTGCAACAAGGT
GGGAACAGTAGTACTCTTGGGCGAATCGTTTTCGGGCAAACGACAATTGGGGTCCTCAAAACAACGTCATTTTCTAAAAACGCTACATTCTCGCTTTCAC
GTTCATTCGATCGTTAAAAAAAAAGAAAGAAAAAAGAACGAGGTTAACGGTAGCAAAAATTAAATAATTTCTGTTATGGACCAATATCATACCCACTTGC
TTCGTCTTAAGAGCACGTACATGCGGAGTTTACGCTTCAACCGCCGGTGGGACCCAGCACAAAAGGACAAAAGGGACAATAAGGCCATGACAGTTATTCC
GTTGAATGGACTCCAGCGTTGCACTATAAAAGAACCCAAAAGCCATTAACGGTCTCATAAAATAAAACCGCCTGTCGGCGACATATCCGAATCACTGAAA

>Glyma13g41160
AGAATTAGGCTATGATTAAAATAAATAAATAAATAAAATATATGATAAAATAAATGATGTAATAAGAATAAAGAAATATATGATAAAAAAGAATAAAAAC
ACTTCCTATGTTTCTTTTTTAAGTGTTGATTTTTTTAAAAAAAATATTTATTTATCCTTTTCAAAGTTCAGTATAACATTAATTATTCTTTTATCAATTA
CATTCTTAATTTTTACCTAATTTTAAATAATTTAAAAATTTATCATGAAAGCGAAAATGAAAAAAATGCATTTATTGTAGGGTAACAATTTAAAAATAAT
AAAATAAAAAACTTCATAACTATTATAATAGGATAAAAAATATTGTATTTCTTAATTTACACATAAAAAAACATATTTAGCCTTAAAAATATACCATAGT
CAAAATTATTACATATTTTAATTCAAATTAATGTTTTATATTTTCAGTGATGTTAAAAGAATTAAATTATTTACGTCTATTAGGTGGCCCACTTACAGTT
AAAGGCCGATGATTAAGGGAGGAGAGGGCCCAGCACCCACGCTGGATTTTTAAACCCCTTCGGCCTCTTTCTTGTACTGCGTTCATAGATTTGGTTGAAT
GCCCTCACCATTCACACTACACTACGTTTGAATTGAGTGACCTGAGAAGGAGAAAAAATGGAAGAATATGTCTGAAAGACAAATAGAAACAAGAAAGTAG
CTCAATTTTGTGTACCATTAAGAATTCTTTTGCTCAACGTATTTATCACACATTAAATTTTTTTGTTAGCTGACATAATACGAAAGTGTATATCGTATTT
TCGCCATTCTTCGTTGACGCCTACCATTTATTTCATAAATTATGTCGTTGGGAGATTCACCCACTCTAATCAAATCCGCACATCACGCCAGGTAAAGCTA
GACACTAATCTCTGGTCGTTTCTTTTGACACTATGATGATGGTTTATTATTATTATTATTATCAAAAGGAATGAAAGCTACCCTATTTCAAAGCCATTGA
GCTCGAAACATAACATAGAGTGGTTACTACATTTATTTAAGTTCCAATTAAAGCTTCGTAATTACTACAATTTGATTATACCAACTAATATTAACGTGAC
AAACTCAAACTGTTCATTACTGAAAATTACATGTTTTTCTTAGTATTAAAGCCTCGGGTTGGTTTCTTTCTGATGACCCATTCATCACCATTAGGTTGAT
TCCAGTTAATCAGTTATGCTTTTGTGTTCTGTCCATCGAGATTGAATTCCCCAAAGATTTGGTTCGTTTATTTGTCCTTTTCACATTGTCTGTTGGAGGA
TCATGTCCCACCTTTACCACCTTCACTGCAAAATAAAATTGAAAAATAAAATGCAAAAAGACCAAAATCCGAAAATGTGTACAGTACTCTCCCAACATAT
CGTGGTTATTATATTGGGTGGACCCACAAGTATATGTGGGAATAGAATTTGGGAAGTATCACCTACGGACTCAGAGTGCAGTTGAGCATCGATGAAAAAA
TAAACATTATTTGGTTTTACAATTACATATAAGGATAAAATATACTAATTTTCTTCTTTAATCTTAATTTTTTGGTTTAAATTTAGTGTTTAAGTTAAAT
TTTTTTTAACTTTAAAGTGCTATTAAACAAAAACATTTGAGCATTGATATCTTTCACAATTTATCATGGGTCAGCAAAGTGAATTATTTTTTTTAAGAAA
AAATAGTCGAGCAAATTAAAATTGAAAACAAAATGTCAAGATAAAAGAGCAGTTATTTATCCTAGTCTATACATAAAGGAGGCATTTAATTAATTCTAAG
AAGAAAAAAAGAGTGACAGGACATTGAATAAAGATAGAGTTTGAGAATTCCAAATGTGGCCCCCGCAGTGAAGAGCTTCCCCACCACAACCTCAAGAAAG
CCTTGTCCATAAGTACTCCACCCCCCACGGGCTTCTCACTCATTCATTCCCATCTCTCTCTCTCTCTGCTCAACTGAATAAAGCAGAGAAGAATAAGAAA

>Glyma14g07360
CTCACTAAAGAAGAGAAATATAAAATAAAAAATATGATAAATAATGTAACAGAAAATAAGAAAGGAAATAAATAAAAATTTAATGTGGGTGAAAAAAAAA
ATAAGGATTAATTTTTTTTATTACATGTGTCTCTAAGGCTTGAAGAATAAAACATTATTTTATATCTCATATTTATTATGTCAATATATTGAATACTTAT
ACTTTTTATTTAATAAATTATTTTTATTCATTAACTTATTCACATTTGAATAAAATAAAATCAATATGTTCAATAATAATCTTAATATAATAAATTATAT
ATATTATTGCTTATAAATTAAATATGAAAAGCATACAGGGTGATATAATGTCGACTGAAATCTTATTGCATGTGTTACGAAAAGAAAACGTAAAAAGTAA
AAATGTATTTAACTAATAATAAATTTTATTTTAGAAAAAAATGAAACACATGGTGAGGTAACCCACTTTAATATATATATATATATATATACTCACAGTG
TCTGATGGCTAAAGAAAATTAAAAAATTCAGAGTGTCTGAATATATTTTATCTAAATTTCTTTTTTGTACACTACCACTATGATAATTGTGTTTGATGCA
CAAGCAACTTTATTAGTATCCCAAGAGCTTAACTTTTTTAGGAATTTAATTCGGTGGTAAATATTTTTATTGGAGGCCAGCACTTCTTAATGATTCATTC
TTGTTCTCTCTTCGATTTGTTGTTGGCCATTGGCTCCGCAGTGGAGATTCCTTAAACACCACTCCAGTATCTAGTAAAAATAATCTTTTATTTTTCCCAC
ATAATTATTTTTAATCATCTCTATCCTTTTCTTGATTGAGAAAAAATATATTTAAAATATGTTCGCAAGAAAGTCTATATTTTTTAATTTATAAATGAAG
AGATATAAGAAAATAGAGGAGAGATAAAACTGCCACAAATTACATCAATTATTATATTATTAATAAACTAATAGCAAATGTGTTTTTTGTTCATATAAAA
ATTAAATTATAATGATATTTTTCTTGTAAAACTAAAGTATTTTTCTAACCAGTAGTCTAATACTAACTTATTATGGAGACCTATTTAAGAAATTAATCTT
TCTCAATGAAATTTCATTTTCAAGGATCAAACCCTTAACTATGTGCTTAAGAGGCATTATATTATATATCACTGTTAGTGTAAACTTTTATCATATTCAA
ATAATTATAAATAAATATAAAATAATTATTTTTATATATTGTAAAGTACATTATGTTAATTTTAATGTTTATCAACAGAGTATTAAATAATTTTAAATTA
ACAAGAGATTTTGTAGATAAAATTTATATTATAAGAATTTTGTTTATTAAAATATTATAAGAATAAGGTTTTTTGTTGTTGTTTCTATTTTTATAACAAT
AAAAATCATTAAGTAATGCAATAGTCAAAAGTAATGTAAAGTTATCCTGTTTCATTTTGGTCATCCACTGGTTCCCCAGCACTATCCATATTTAGATGGG
AAATAAATCACATCCGTACTATACTATATATTCATATTGTGAAGCCATTTGTTATCCAACGCAACCCATCACACTATTGACTCCAGTCCAACCAACAAAC
ACCAAAGTTGAAATATCCAGGGGAACACAAGCATATAGTAACTTAACACTTAACAGTAACATATAGAACAACCCTAAATTCCGAAATAGAAAGAAATAAA
TAAATGGTTTCGTTTGATGCCACAACTTGCAATTGAAGCAAAGAGATTTTATATCAATTTTGAGGCCCTAAGGTCCCTAACTTCTTTTGTCCCCTACCAA
TTACCAATTATCAAAACTTAATCAAAATTGTTTCTTCGGTTAAAGAGAAATAAAGGGTGATAATAACAGGGGCCAAAAGAGATCGCAGTGGGGTCCAGTT
TTCTCTGCCACTCCCTCAATAAATAGCAACACACCTTTCTCTCTTCCCTGCTCAGAACGCAAACCCCTGAGCTGAGTTGAGTTCCGTGTTCTCGCTCAGC

>Glyma14g38430
ACATTAATATGATTTACCGAAAAATGATAAATGCAAATTGAATTGATTAAAAAAATAAAAATCTCTGAGAATTTTTTGAAGTCCTAACTAGGAGGCAATT
CAATAAAACAAATCTCTAATTAAGTGGTTTTTTTTGTCTATGTTATCTTAAATGAAAAAAAAAATAGAGATGCGTGAGAGTATTATTAATTATAAATGCC
AAATTATGATAGATTCCTTGTTTTTCTCTTTATCACAAAACGAACCGTATATGCCTTCATTTAGGTCGGTTTTAGGCAGTGGCAATGTGGCTTTCAAGCT
TCAACCCTAGTGAATTCTTCTTGTTCATTGCATTTGCATGTGACCTATATGCAAGACATGTATGTGACGAAATTATATATCCACAATATCTGCTGCCACA
TCCCATTGCAAGTCACATATCTGACTTAAAATTTTCGTGAAATGTCTTTGAAAATCAATGAAAACATAGATAAGAAAACAATAGAGATATAAGGTTGGTC
AATGGCTCGGAAGGATAAAGGAAGAAGAAAGGAAAAGAAGGTCTAGGGAATAGAAAAAAGTCACATGTTTGAATCTCTTAACTAACATTTCTAACAAAAA
TTAACAAATTAATATTTTTGCATGTACCCACACTTCTACCTCCTTGCCTTTGGATCAAGAAACCTTAGCTAGATCGGATTTTATTAATGATGTAATAAAG
AAAAATATCAACAGTAAGAATTAAGGAGTGAAAGAAAAAAAATCATAGTCACTACAAGTCTTTGCGCATTAGATATTCAAGAGAAAAAAATTGTACGACT
CTATGCTAGTATGGTTTATCCGCATGCATTTTGTGGTGTCAAATGCATAATCAATGATCGAGTATGATGAGTGCAACAACTAATTTTCATCTCATCTAAT
AAAAAAATTCTGAGCATGCACATCAACTCAATCATTCTTCGTTGCTTTTTGAACACACACGAGTATACATTAGGCCATGTATCACTGCTACCAGGATTTG
CCAAAGGCTCTAATCTTAATTGCAACAGATTGGGGGCAAGGCTGTTTCTATTAAATTATCAACCAAGCACTTTAATTGTATTCAAGAAACCGAATAGTTA
ATGACACATACCCTATGTAATCATGTCTATGTGCCAAACTGTGAAGCACATAGAGGATACTATCCTCTTTTGCGCGTGGAAAAGGGGAGGCATATATCTT
GCAAATGGAAAATGCCCTCAGATGCTCCTGCTTTTGGTTGCCCAGATAGACAGATACCCTTTCATGTGCTAAGATAATGTTGAGTTTATGATTTCCTTAA
TTAAAACCCTACCCTACCCAATTTAATAGGGAATGCAATTATAGCACCTGTCACTCGTACTCTTAAACACCAAGCACCACCTAATGCCACCTATCAATGA
TACAAATTGATACAAGTGATTAAAGATTCAAAGTTACTCTTTTTTTGTATGGATACCAATTCGATTCTTTCTAGAGTCATTAAATTCTTGCCTTAGGCAA
ATCTCATGGGGAGATCTCTGATACTCAGATTAGTTGAGTAACTATGACCAAATAAAACTATTTATAATTAGTTTTTGAAGATATCTCTCTCTCCCCATTC
TAGGACTCTTGCCAATCAACCTAATGATACATAAGCTCTTAACAATTTCTAAGAAGCAAAAAGAGAGATAAAGAAAATTAGAAGAAAAAAAAGAAGAAGC
CTAAAGTAGTAGCTAAAAGAAATATGATAATAGGCCTATAAAGTTTGTTGGGCCGTTGGGGATGCATGTGCTGGGGACTGGCCTACTAGATTAGCGGTTG
GGAATCCCAACTAGAACCAAAGCATGTGCACTTGATTTAGCACTTGTTCTGTGCCTTTAAGGAAACAACCCTACCATTGTGCTTGTAAACCAAATGATGC
TTATAAATAGAGCCCCCCGTATTGCTTTCAACATCACAGCAGAGCAAATTAACTACACATTCCTCTGTTTTGGCTCCCCTGTTAAACCAAGAAACTTCCA

>Glyma14g39120
AAAATGTTATAATTTAATTTGCACCATAGTTATCAAAATTATCAAACATGAATACCATCACCGTCGTTTACTCAACCCATGTTAGTGTATTTGTTGATTT
TCCTTATATATATTTTTTTGTAAATTGTCTTATTTAGTTATTAGAATAATTTTAAACTATTAAATATTATTAATTATAAAAATTAATATTGTAGTACTTT
AATTATGATAATGAATATTTTTTTTGAGGTATATGATAATGGATATTTGATATTAAATTATTAGTGTGAATGGTTTTGTAATAGATAGGATTATTCACTT
TCATTTAAGAGGTTGTAAAAGTTGTAATTTTGCTAAACAATTAAGTATACCCAATTTTAATCTAATTGTCAAATCTATAATTATTTTCTCTTTTTCGTCT
TTTTTTTTTGTGTGAAGTCTCTTTCATATTGGTGTGGCCTTACTACTCAAAATGTAAACATGAATTAAATTTTTTCCTTGACAATTTTTCAATTAAATTT
GTTTCTATAATAATTGTCGTATAAGAAAAAAAAATTATTTCAAAATAATTATCATTTTAACTTTTCAATGTAACATTAATTATTTGATAACAAAATCACA
CCATACCTATTTAGTTCATTTTCACTCCACATCTATATAATAAAGACTAAGTTTAGCAAACTATTTTAGTCAATTTTTAACTTTTTTTACTAACCAGAAA
ACTTGTTTAATGGTTAAACACTGCTTAAGTAATATTTTTAAAAACTTTAGTTTCTAGTATCTTTCTACACTTTTTTCTATTTTTTTATCTTCAATATATT
TATTTAATTTTTTAATTACTTTTTTTAAATCAATCATAATTTTATTATTTTTATTATTATTTTATACTTAACAACTATTTTAACTAAATACTCATAATTT
AATAAACTAATTTTTTAAGTCTAAGTATTAACTTTCAGCTCAGCTATCAGTTAGCTTTTAATCTTTTAATTAACTTTTCACCCAGTTTATCAAACATGAC
CAATAATCACTTTCACCAGCTGTCTGTCTATCGGTTACCGATATAATATTGCACAAAATTAAAGTAAAGTGTAAGAAATATGATTAACAAATACTAGTTT
TAATTAAAAAAAAAGTCCCCAAGAATTCAACACACCATTATTAATTTTATATATTTCACTGATTTTTTAAATATAATTGTACTTTTAATTTTTTAGGTAT
GATAATCGTATAATATCATTTTCCATGTTTGAATTACACAAATTAAGTTCTTCTTTAGATATCATAATTATATGATTTTGAATTTTTTTAAAATCTTTCA
TTAAATATTTACGAATTTTATTGATATAATACTGGATTACATGTTCGTGATATGACAAATGACAACAAACGTCTTGCTTAACACATATATTAATATAAGC
CATATCAACATAAGTTACATTATTATCCAATATCATGTTCGTAAAAACGTCAAATATTTAATAAATAATTGATAAATATCAAAATCACACGATTACAATA
TCTAGATTATCTAAATTGCACATCAGAACTTGAAGAACTAAACCAAAATCGAATAAATCAGAGTCAAGCTTTGTTTTTATTTACTAATGGCTATGCTTTA
GAATGAAAAAAAGAAGAAGAAAAGTGATCTGGGGAAAACATGTTCTTTAATTAGTTAAGCATGATGGTATCCGAGTGTTATAAAACTTAATTTAATTCTC
ACGTATAAAAAAATAAATTTAATTTTAATTTTTTATAACTTTAATTTGTGATATGAATTTTATTTTGTCAACGAATGATCAAGTGATAGAATAATAAAAA
TGATTTATTTTTACTAATATCTTTATGAGTGTAAAATTAAAAAAAAAAATTGAAAAAGGAAAAAAGAAGTAGAAGAAGAAAAAGGAAAAGTAGAGTGTGC
AGTAGTATGGTGGGTTGCAAATAAAGGAACACATAATCCATCACTTTGTTTGGGTTCGGTTTCACACTATTCTGGTTTTCTTGGTTTGGTTGGATTCTCC

>Glyma15g04240
TTTGATAGAATTAATTTTAATATAATTAATATTAGATTGTTAAATTTAATTATAATGTGTATTCAAATTATTCCCGGTTATAATTTTTGTAAACAAAATT
AAATTTTTCTAAAATGAATAAAAATATTTTTAGTCACTTCTAAGAAATAAACTGTCTTATTTTTTTGTTGTTGATGAAAATGTATCACTTGTAGTCATTA
TCTTTTATAATAATTAACTCTTTTTTTATCTCTTCTTTATGGAAATAGGAATTTTGCATGACACATTTTTATAAATAAAAGATAAAAGAATTATTTAATT
TTTGTGACAGATCATAAATATTAATTTATTTGTAAAGATTGAAAACATATTCAGAGTTAAAAATATATCATTGTTAGTTAAAATTATTACATATGTTAAT
TCACTTCAAATTAATATATATGCATGTACATACTTTATATTTTCAATCATGTTTAAAGATTTAAATTCATTGACAAAGATTGATTCATATTTCACAAGAA
TGTTAACTTAATTTTTGTTATCCATACAAGAATTTTAATTTTATTGATAAATAATTTATAAATATTTTTGTAAATATTTTTTAAAATTTGAACATTTAAT
CCCGGTGAATTCCGAACTGTTTTTCATTAATAAAAAAAATTACGTCTACTGGATGGCCCACTTAAAGTTAAAGGCCGATGATTAAGGGGAGGAGAGGGCC
CACCCCTCACCTCGGCCTCTTGTATTGCGTTCATAGATTTGGTTGAATTCCCCAAAGAGTCCTTTTCACATTTTTGTTGCAGGATCATGTCCCTCCTTTT
ACCACCAAAATGTATACATACAGTAGTTATTATATTCGGTGGAGCCCACAAGTATATGTGGGAATATAATTTGGGAAGTGTCACCTACGGACTCAGAGTG
CAATTGAAACATTATTTGGTTTTACAATTACACATAAGGATCAAATACAGTACTAATTTTCTTCTTTAATATTGATTTTTTTTTGTTTAAATTTAGTTTT
TAAGTAAAAAAAAAATATTTTTTGAAAGTGTTATTAAACTAAAATATTGGAGCATTGATGTAATATCTTTCACAATATATGATGTGTCACCAAAGTGAAT
ATTAAAAAAAATAGAAGATTAAATCAATTTTTTTTAAAAAAAATATCAAGATAAAAGACTATTATTTAGTCTTACTTTATGCATAAAAGCATTTAATTAT
TTTTTATTTTATAAAAACCAATTTATACCCCCACATTTGGACATGGTAACAAGGTGGGTCGTCCGAGTGGGTTTTGCTTATCTCACACCTGGTCCTACTT
TTCATTTCCCCTTCGTCCTATAAATTCGATGTGGTGTAGATTTATTACATGTCCACCTCCGACGACGGATTCAATTTTTTTCGCCCCACCCTTGACATAC
TTATAAAATTTAAAAAAAAAAATTAATTTTTCATAAAATAAAAAATATAATTTTAAATAACAACCATAACATATTTTTATATTATAGATCACAATATAAA
ATTTAATCTAACATTAACATAAAATTCAATCTAATAATTTTATGTTTTAGTGTTATATATATATAATAATAATAATAATATTTTTTATAAATTAATTATT
AACGAAATGAGTTTAAAACGGATTTAAATCAAGTATTAATAATCTCATCTTTAGAAAAAACTTAAACCCGACCTTAACCCAATTAACTTAGTTTTTCCGT
GAAAATCAAGAAAGGTGCGGGACGGGTACTGTGTGTGGGGGGTTCACCCATTGACATGCCTACTCACATCACACTTTTTAGTAAGGAATTTGATTATTTA
TGATAAAGATAGAGTTTTAGAATTCCACGTGACCCCGCAGTGAGAGGTTCCCCACCCCAAAGCCATGTCCATAAGTACTCCACCCCCACCAACTCATTCC
CATAGTTGTCTCTGTGCCCTGTGCGCTCTTGCTCTTTGCTTATTCTTCACTGTCAACCGAAAAAATTATAAAAAAAAAAAAAGCAGAGAAGAATAAGGAA

>Glyma17g10950
ACAGTAATTATTTTTTGACATCTCTACTTATTATATTATAATTACATCACTTTCTCTCAATCAGGGTCAAATAGTTTTTCAGCACCCACCAATCAGTCAT
TTTTGTATATTACATAGCAGAAATACCACACACTCATATGGGTTGAATTAACATAAGCAAGTTTACTTACGAAAATTTTCCAAATGCAATGTGCAGTATA
TGGTTTAAATAATGTTTGTGATTTAGGCTTTTCAAAGAAAGCATTAGGCATTGAATGGAATGAAAGTACGTAATAAATGAGATTGGAATGTTGTTGGTCC
TCCAAGACATGACCGAACGAATATAACTCACCGCCTCATCCACGTGCTGCGTTATCCTATATATCTCTTTTCCAAGTTTCAATTAATTAAGGCAACCGAT
TTTGTAAGCTTGCAACCTAGCTACCGTACTATAACATTGATTGAGTCGTGACGAGCTAGCTGCTTCTGGTTTTCTTCGTGTCCTCCCGTGGCCCCGAATG
TTAGCAATCAATTACAAATTCAAATATATCTCTGGTAAGTGGATCCAAAGACCCAGAAACCAGTTCAAAATATTTATTAACTTTATTGATTACTAATCTT
TGTGTTAATGGACCTTTGTTGGCTATCTTTAATATAGTTTTTTCCCATAAAACATCGACACCGACACGGACACGTGAATACTTATAATGTCCAAAATATA
GAATGTAGTATGGGTGTTGGTGTCGGACACTGACACGGACGCGTGTGAGACACGGCAAGAAGCTGAGATGTCCGTGCTTCATAGGTTTTTCCTCCTATGA
AACTCAATTTCAAAACTTTACGTGAAGAATCCAATCTCAATTCTACTTATTAGACAATCTTGTGGCAGCTGGTTTGAAACTAGATGGATTCTACCGTGCC
AAACCAAACGCTTTTCACACTATCAATTTTACTTTCCTCACTTCCACCAAGCTTCTGTCTAAACATTTTATGGATTTCAATATTTAATAAAATTGAATAA
AGCAGATCACGTGCGTAGTATGATCATGCATTGCAATAATTTCAAATTCTTTTACAACATCTTGTTTGCTAATCTTCCTACTTATTGTATAGTAAGTGTT
AATTTTTTTTTATGTTTTCTGGATATTAAATAATTTTTTTATAAAATATTAAGAACACTTGTAGAAGGATATTCCATTTCTCCATCATTACTTAAGTATA
ACTTAAGAGCTTTTTGGTTGGCCTGATTGATTAATTAAATAATTTTTCTTTGCACAAAAGAAAGTTATGGTCGTTTTCGCGAGTTTAGTACTTTGATCTT
AAACAGTTAATTAAGAATAATCTTTGGTTTCACTACTTGTCTTGGAAATAATACAATCTATATTTTAAATATGTGCCAGATATTAAGCCATGCATGCAAG
GATCATATATAGATTAGAGCTCTTATAGTCATTGTTTCAGAAAGAGTCTTAGTTCACTCTAGTTACAATTTGATCAAATTTAGCACACAAGCATCAGAAA
AGTAAGGTTAGTTGAGGGTCTAACTAGCACTGGTAGTTAGTGTGTAAGGGAAATGACACATTCTTGGCTCGTTTCCTTCTAGAGGCAACGACGGTTTCTT
ACTTGCACATCAGCAAACTCTAACTCTACTCTAGTTTTGGGAACAAACAAAGGTAGAAAGGGCTCAAAACCACGTGGTTTCAGCAAAAAAATATTTGTCC
CTGCATAAAAATGAAACAGCAACACTTGGCATGTCAAGGTCCCCACACTTAACAATTGTGTCAGTTCCTTTCGTAGGCATTACGTTAGTTAATTGCGAAA
TCACACAGACTGAGTGCATGTTTGGTTTCCAGTTGAAATTGTTGCATCACCTATTTCAATGCAGACTCAACAAATAAAAGTAAAATGAAAGCAAAAGCAA
GAATCTTGATCCTTGGCAAAATTACTTTTGCTTCAAAAGTCACTTTGTACCGGATTGTCAAACATGCTCTCAGTTAGCGGCATCTATTTATTCCTTGCCT

>Glyma17g14230
GACCAACATATTAATTCTGAAAAGTAAGTTTTAAAACTATGTTCTAACATAATACATAATTATGGAAATTACTTTCCAAAATTAGTATACGGTGTTAAAT
AAGTAATTTCTGGTTGTCATAAATAACATTAAATACAAAATATCAGAACTTACACTTCTCCAAGAGTCACAATAATCAACAATTGCTAATTGTGGACACG
TTTATTTCAATGCTAGATATCGAGAGACTGATAAGCCATATACAGAATTCTCGATGGACACAGAATATGAGGAGACACCTAATTATTTGTTAGCAACTTT
GATTTTTGATTAGCTTACTTTTGTTTTCATTATGAAAATGAAACATCATTTGGTGGTGGCAAAAAATATATATAATTTTTTCATACAAAAAGTATTATAA
ACTTTTATAAAATACACAATTTTATGATAATAACAAAATCAAAATACTAAGGTTTTACAAATTTAAAAGGACAAAGTGAATAAAATAAGTATTATTTTTT
ATTTTATCTTTTATAATTTTTTATATTCTATTTTTTAAAATATATTTTAAGTGAACACCTATTGTTTTATGGGAACGGAAATAATAATAATTTAATATAT
TCATGTAAAAAAATTAACTTTGTGGGGGTAATTTCCCCTATGTATCTACATCAGCCAATGAGCTCAGGTGTCTTTGTGGGTCCATAACAATCGATTGAGA
CAACATGGCTTCGTATCATTGTTGTTAATGCTAAAACGATTGTTTTATTATGAAAAGTAAATTTTGAAATTATGTTTTAAAAAAAATACACATAGCTCTA
AAATTTACTTTCAAAAATTGATATATGTCGTTTAAGAGAGTAGTTTCCTGATCTGTGTATTTTGTTATATGTCGTTTAAGAGAGTAGTTTCCTGATCTGT
GTATTTTGTTAATTATGTCAGAACAATAATTGATAATAAAAAATATAAAGAGAGAGAAAGGGGTGAGCTTAGAAAATATGGGGTGTGAATAGCAAATGCC
AATGCCTGGTCACACTTTAGTTTGTCTTAATTTACAAATATTTTCCTTGTAATTTATGTTTACTTAAATTCTATTTACTTTAATTTTGTTTATAAATTTT
ATTTAAATATAAAAATATTCGTACAAATTACAAATGATAGAAAGCTTAATAGTTTTCAAAGATAAGATCATGGGTGGAAGGTAGAGACTTTTCTTAACGA
AATTTTCCTAATCCGCGAATCTGAATGTTAATGTAATAAGATTGTTTAAGCAATCCAAATTCTTAGTATATGTGTTAATTGTTTTAATAACAAAAATAAG
TCGAGGGTGAAGGTTTGAAGGTTCCTCCTACTTCCTGGTGGGTGGTGACAGAGGATCTATTCGTTGGATCCATCACTGGAGGTTGAAGTACTATTAAGTA
TTATAACATTAAGTTAATTAAGTAGAGGTTGAAGGCTTAAAACTTTCCTATTAACACCAGATGTACTTATTGGTTAACCATCACTTGAGGTTGATGTACT
GCTGTACCACTGTTGTTATCAGACGGAGTTATTGTACGTATATAATTAACCATGCGTTAATCGTTAAGGTACTATTGTATTGCTGCTGAAATCACATGGA
GTAATTGTATAACCATATCATCTAATGCCAAAACATTTTCTTTTATTGCGGTCTTAGTCCAAAGTGTGGACTTGTAGGATATGCTATACAACAGTTATAC
TTTTGAAAAGACAATTCAGCTACTAATAAATAATAATTAATCCTAAAGCTGAAGAAATTATTACTATTATTATGAAAATAAATAAATGTAATTGCTGCTT
GGTGGATAGGATGAAATGAAGGACAAGACCTAAGAAACATGTCCGCACGTTTTTCACTTACGTAATGATATTCAATTCCTGGATCAATATATTCCTACAA
ACATTGTTTCAAACAAAAAAATAAAAGGAAACAAGAGTAATACTGTTTGACTTAAGAGATTAGAGATGTTATCTTCGTGGGGATCACGAATTGAAGACAA

>Glyma17g15640
TAAGCCATTTGTCCTTATGTGCGCTGTAGGAAATCTTAAACGGCCCATATTCCTGCAGAAGAGTGTTCAAAATGAAGTGCACCAAGAAAGACTCAGACAT
ATCAACCTCCTATTTCTTAAGTTGAGATGAAATATCTCGCATTTTAATTATGTACTCACGCACACCTTTCACACTGGTGAGCCGAAGAGAGGAGAAATTC
ATGATCAGGGTGTTTGCTAAAGCTTTATCTGAAGTGATGAACTGGTCATCAATGGCCTTAAGCAAGTCTCAGACCTTTTCATGGTGGTCAACAAAACCAC
GTATTCCGACCGAGATTTTGATCTTAAGGAACATCATGCGGAGTCGGTTGGGTAGTCCCACCGCTCATATAATGCAACATCAGCTGAACTACTTTCATCA
GTGATTATAGGTAGTTCGTCTTTCCTTATAGCATAGTCTATGTCCATCCACCCCAATTGCAGAAGAATTCTCTCCTTCCATATCTTATAGTTATCTCCTT
TGAGTTCGGGAACATCATCTTGAATATCAGGAAAAACTAATAGTTTGAGAAGCTACAAAATTCAAAGGCGGTGTAAACATACTAGAAAATTGAATCTTGT
GACATAAAAATTGCCTGTGGGCTAAATTTTTAATTCAATACAAAACCATTAAACCTTATGATAGAATAATCAAATTACATACTCAAATTCATGCTTTACG
GGTACAACATAAAAATAATTTAATTTTTATCACAAATATTTACTTTATGATAAAATTCACAAATTATGCATACCTCATGATCCCTGTGGGTAAACCATGA
ACAATAATATATCATTTTATTCCAATTAATTATACAAATATAATAAAAATTCCTGTGGAATAAAATTCATTATATAAAGTATAATTGATCACAATATTAT
GTCTAATTCCTTATATCATCTTTAAACAATTTAATCAAAATTATAAGTATCACTTAGACGTAAAACTTAATTATATGAGAATAAATCATATTATGCATTT
CAAGATCAAGATATGATGAATAAAATTCTCATATATAATTTCATAATTGAAATACAATATTATGCACTTGATATATATATATATATATATATATATATAT
ATATATATATATATATATATATATATATATATATATATACATAGAATTAAATTTTTCTAAAATATATTTATGCATAAAAAAAATAAAAATTTCAAAAATG
ACAAAGGTAAACAAAATAAGGATATAAGATATAAAAAACAAATACATATAAAAAAACCTTTAATGATTCAATGACTTGTGCATTTATAACATCTTGTTAG
TCATGCGTTTGAAACTTAGCTACTACAAAGACCGTATATTCTACCATTAAAAATACATTTAGTGATCATTACCACCCATTAGTAATATTTGACTTCTCAA
TTCAAAAACTCATGGAACATTTCATAGTTATTATTACAAATTAGTCGCAAAACTAACAATGTCTCATTAGATCACACTAACTCCATAGCATTTTTGATCC
GTTTGAGACAAATTTTATAGCATTGTTGTAAATCTTCTCTCATTTAAATGATAAAATAATATGGTCTGGCCTTAACATACAAGGTGTTTATAAGATTCCT
TCAATTTGTTGTTTCCTCGTTACCTCGTAGCCTTTGGTTTTGACCCGATTAATAAGCAAACCTCTGACAATCCATAGTTTAAAAGCCATTGTTCAAAAAA
TATATAAACGCAAAACTACCACTTAGAGGGGCAAAAAATAGAAGTTAGAAAATAGATGAAGAAAAAAGAATATATTATTTTCAGTTAAAGTTGGATTAAA
ACATAAAATATGCCCAAATTTCTCAATTACGCATCCAACGCATAATAGTGTTGTTCTGATCTTCTGTGCTTATCCAAGAGTTTAATTTTCATCCGTAGAT
TTTTCTATTCAAAACCAGTGAACAGTTCACAGAACCCTTTATATTCAACTCATAAAAAAGCTGACTAAAAAACAAGGGAAACCGGACAATTGACAATACC

>Glyma17g15670
GATGTACATGATTCACTTGATGATAGTGCTGGAATTCTTGAAATGGCAGATTTATCTCTTGATGAGCCAGATTTAGAAGCTATGCTTTTCTTAGATGATG
GCAATGGAGGAGAAGAAAATGAAACAATTAGAGTTTGACAATAATTTAGTAATTCCTAACTAGTAATGATACTTTGATATAGACTATTGTATAAAGCCAA
TACTTATATGAAAGCTGTATTTTTTTATGTGAAATAGGGTAGAAACTGTATTTTTTGCTTATGATCACAAGTATGTCTTTTTGTAAATTGTGATCATTAT
ATGAACCTTAGGAGATGTGAAATAGGGTAGAAACTGTATTTTTTGCTTATGAAAGCTATATTTCTGGTTTTGTCTAGTGACAGGAGATGTAACCAACATA
GCATTGGATCCTTTATTCATGTTTGTTTTCCATTTGGGTGTTAATGGTGCAGCTATTGCTCATGTTATAAACCTTAGGTTTTCTTGATTTGATGATGATT
TATGTTATTTGTTGTTTTACGAAGCTGAATATGTATCATATGGGGCTGAATTAATTGTGAATTGAATATGTATCAAGTAATAACTTGCTGCTGAATTGAG
CTACAAGGTGGAATGAATCAAGTGGGTAAATTGGCTATCCTGCCATGAATTTGGCAAATTTATATTAGATTACTTGATTAACTATATATTATGTATACTA
CTATGCTGTAATGGAATGGAGGCACAATTGATGTTATCAGTGTTATGAAATGCAATTAAAAATCATGACATGATAATGATTTGGTTTCTAAATTCTATTT
CTGAAATAAGCTTTTGTGTTGCGTATCCTCTTTTTTTTTTTTACTTTGTTCTTGCTTTTTTTTTTCCATGAATTGCTTCCTTTTGTGTTCACATTTTTCA
TATTTTTACTTCTGTTTTGAACATGCAGCTTCATATCAGAATTCTAAATCTCAAGCTTCATATCATTTTCTAGTCAAAGCAACATTGATATTATGTCCTG
ATTTTTCATGTTTTATTTTTTAATATGAATTTGAAGCTATTCCAATGAAAAATCAAACTGTTCTAGAAAAAAAAAATCTGAAACTATATATAACTTTTTA
TATATTTTATTAACGTACCCAAGATGTATCGTATTTTTAACTTTAAAAATTTGTCATATTTCCATATCTATGTCGTATCGTATCCGTATCGTATCTCGTA
TCTAGGCTTCATAGAACATTTCATAGTTATTATTACAAATTACTCACAAAACTAACAATGACACATTAGATCACACTAACTCCATAGCATTTTCGATCCG
TTTGAGACAAATTTTATAGCATTGTTGTAAATCTTCTCTCATTTAAATAATAAAATAATATGGTCTGGCCTTAACATACATGGTGTTTATAAGATTCCTT
CAATTTGTTGTTTCCCCGTTACCTCGTAGCCTTTCGTTTTGACCCGATTAATAAGCAAACCTCTGACAATCCATAGTTTAAAAGCCATTGTTCAAAAAAT
ATATAAACGCAAAACTACCACTTAGAGGGGCAAAAAATAGAAGTTAGAAAATAGATGAAGAAAAAAGAATATATTATTTTCAGTTAAAGTTGGATTAAAA
CATAAAATATGCCCAAATTTCTCAATTACGCATCCAACGCATAATAGTGTTGTTCTGATCTTCTGTGCTTATCCAAGAGTTTAATTTTCATCCGTAGATT
TTTCTATTCAAAACCAGTGAACAGTTCACAGAACCCTTTATATTCAACTCATAAAAAAGCTGACTAAAAAACAAGGGAAACCGGACAATTGACAATACCA
TGCAACACTGGTATGTGTAAAAGAACTGAAGCTAAAGGTACACTATAAATAGGACTCCGTTATATCTTTGCTTCCTATCTCATCTCAAAGCATTCTCTCA
TTTTCATATATACATTAGCTTGTCACACACTATTGGTCATTCTTAATTACTTGCTGCATTTTTCTCCTTTGTGCCTGAGAATTTGTCTTGTCATTTAGGC

>Glyma17g15680
ATCATGTTGAAAGAATGAGACTTGGTTCCACTTTATAATTATATACATACAAGTTAAAATTGAAACTTGTATATTGTGATATTTTCTCATATTCAGGTGT
TCATTGATTTATTTGAGAAAAATTATGTTTTTGACCAAAAATAAGCATTGGATTTATTTATTACGTTTTATTAACACTTTGAGTATACTGCTTAGGAAAT
TGAACATATTGCAATACATGAATGATATTACTCGTTATAAGATGAACTATCACTATGATTCATATATTCATTTCTTAAAAAGATTGAGCTAGCATTGAAT
TATTTTAATCATTAAGTCAAAACGTTTGGACCAAGTGGGGGGAATGTAATAATTTGGTCTGTACGTTTTGGAAAATGAAATGCTCCATCAGTTTTGGAAT
TGAGAAACTAAATATTGAATGACTACTGATAGGTGATAATGACCACTAATGGGTGTTAATGACTACTAATGAGTGATCATGGCTACTAAATGTATTCTTG
ATTGTAGAATGTCTATATATAACACATGTATTTCCAATTTCATTTGATACACCTTCTAGAGAGAGTGAGAGCTTGAAAGAATCAAAATAAGACAACTCTT
TCATGACAATGACTGGAGGTATAATTTAATTTTTATTTTTTCATATTTTGTTAATGACCTATGTTTCATTTTATAGTTTGTAATATAATAGGTTAAAAAT
TTTAGTCGATCATAATTAATATGCACTAATGATCTAACTGAACGAACTTGTGAATCTGAATGAGTAACTTTGACAAGTTTTTTGAGTAAAGTGGTATGCA
TGTTACCATCCTTTTAGATTTCTTAAAAGTATAACATAATTCTTTCATAATTTTTTTAAGTAGTATAAGATCTATAAGTTATTAATTTTTTAAAATTATT
TAATTTATACCTATTCATCCAATTCACAATTTCAAAAAGTGATTCGATTATCTAATGTGTCAATAATCAATAACTACGTACTTTGAGTATTGATTCACAA
TGATGATTATAGGTATAATTAATTATTTATATTTTCACTTAATTATAATTACTCAAATATAATATTTTTACACTTTACAATGAGATTTTAATAACAACAT
CAAATAATACATAACTTTCTAAAATTGGTCTAATGATGGAGAATTTCAATATCTTATACAAGTTTTTAGACTCTAACCGTGTTGTTTCTATTGTAAAAGA
AAACAGACAAACAAGTTAACAAAACCATCAAATAATAAATTAATTAATTATTAATGTGTACTATAAATAAGTAGATGAAAGAACGTACACATGATGTACA
ACTAAAGTTTATATATATATATATATATATATATATATATATATATATACTGTAAGTTGACATTATTTGTTTTTTCTAAAAAAGAAAAGAAAAGAAAAAC
ATTGTTATTATTATGGACGCGCTTTCCATGTCGAAGAAGAAAGCCTTCCGACTTCCGTCACCATTTTCTAAGTCAATTTAATAGATGAGATTGTTGATAT
ATATTATGGCTGACCTTGTGTGTCGTGATACTATAAGCGCTTGGAAATATTGCCTTCAACTTAATTACATAAAGGCAGATTAAATAATCAAGTTAGATTA
GAAGTTTACATAGGACCTTCCTAAAGTGTTTTTTGATCAAGTTGGATTCTAAATTATATATGCATGGAACGCAAAAAAGGGTTCTGATCTTGCGTGTTTA
TTCAAAAATGTTTTAAACCACTAGACTTTGTTATTCAAAATCAGTTCACAGTTCACAGAACCCGAAATATTCAACTTTAGAAAAGAAACGCCTACCAAAA
ACAAAGGAAATTGGACTATAATATACCACCTGCGGTTTACGTATATAGTAAGACCAAAGGCTGTGTTATAAATACGACTCCAAATCTTTGCTTCCAATCC
AATCTCACAAGTCCTTCTCTTCATCGCATTGGTCACTATCTCGTAATTACTTCCTATATATATTTCTCTCCTATCTTTGTGCCTTAGAAGAATATTTGCC

>Glyma17g15690
TATGTATGTATTTTTTAATTTATGATTATGACATGAAAAAATTAATAATCAATCATATATAAATAAATAAATAAATAAATAAAAGGTTTATTTAATTGTT
GAAAAAGAAATTTAAAGATAAAAGAAAAAAGAGGAGGAAGAAATGGTGGATTCAAATCTCTTCCACTTATATTTCTAACAAAATTAACTTTGTGCATATA
AAAAACAATCATATACAATAGTCATTTTAAAATCTTACAAATTTAAATTCTGTTATTTAAATAATAAAATAATGGGGCTTTGATCGATGCATACAAACAT
ACACATTACCTTTGTATCATAACTGACATATATTTAATAAATAAATTTCACATAAATTTGGCTGAATAAGAGAAAGTATAACAAAAGTGTTGTGAAGTTT
GTCGCAAACATTTATCTTCATTTTGACCCAACAAACGAAACTTTGACGATTAATAGCATTGGACCAGGTTTACCAAAATAATAAACCCCAAATACTAATA
CGTGTAGTGTAGTGGGGCAGTTCAAAGGTTATTAAAATAATAATACTAATAGTTTACCTTATATATATATATATATATATATATATATATATATATATAT
ATATATATATATTATACCTATTTTTCTTTTCAACATCTACGGCTTTATTAATAAAGAGTGCACTCATGTGATTTAGTAGAATTTTACAAAATAGTAGCAC
ACTATTATAAAGGGAATTTTTAAATATTAAAGAGTGTATTGTTTTCCATTCATTCTTCAAGGTTATCCACTAGTCCAATCTTCGTCGATCAATTTTGGAC
AATCGGAAAATCAACCTCACATCATTCAACCAGAACCACGTGCTGTAGATATCTCATGGTCAATTAAATTTTTTTCTTAAGGTACCAAGTAGGATATTGC
GTATAATATAAAATTTACCTAACTCGGTATATATGAAATAGTCCTGGTCTGGAGGAGGCAATACGTGCACTCTCACATAGAGTAATTATGAATTGAAAAG
GAGCAAGTTATATATAGAAAAAAAACAAATGACGACGTCAAAATCATTTTCAACCATCCAAACTTAATTAAAACATGCCCAAATATTCGTATTATACATG
AAATACAGATTAGTGTCATAATCCTGTGTTTATTTAGAAAAAATTTCATTATTTAAAGGTCAAATAAAAGATACTTTATATAATTATTTTTTACTTTAGG
TTAAATAAATAATATGTAGAATTTGCCATTAAGAATATTTTCGGGACCAGTAAAAAAAATATTTCCGGGAATTTCTGTACCCTAAAATATTTAATTTAAT
AACAACGCCCAGTAAAAAATTAAGGGAAAGGGGGGTAATAATAATCATTTTATTACAAATTTTCTGTATGTTTAGGCGTTTTGATTAGAAATTTCTATCC
AGATTCTGAACCTAGTGGAGCAGCAAGTCCATGGACCATGCATGAATCGATCTTCCCATTAAAATGTAACAGTTAAAACGAGTTAGGCATATATTATAAC
AAAAGATTTATTGAAAATCTTCCTTAAAAAAATAAAAAAATGATTGAAAGTCATAAATTTTAATAGGTCTCATTTTTCATTTATGAATATCTCTTAATTA
ACCAGTAAATTAAGTAAATAAATCTAACTAATAATAATAAAAGATACATTAGAAAATTATAAAAATGGACTGCTAAGCCTAACTAATAATTTTTTTTATA
TGTAATGAAGATCTTTAATTATCTCCTTTATCCAGTCTGACCGGTGATATATGTACACGTCATTATTCCAATCCTCCAGCATATACTATATACTATAGAC
GCCAAGGTGGAGAAAAATTAAAGTGGGCTATATATCACGCTGTTATATGTATCTAGACCTCAGATTAATTGTACTATAAATACATGACCCTCTCTTTGTT
TCCTATCTCATAAAGCCTTCTTTCATCTCATTTTCATACACTTTATTCGTTTCTTAATTTCCTACTCTTCTCACCTGAGAATTTAATTTGTCATTTAGAC

>Glyma17g15710
GTATACCCACCCTCTCCTCAGGGTACATGGTTGATGTTTTTGTACTTTCACAGTCTCACCAAGTAACAAATAGGACGAAGTTGGAAAATAAATAGAAAAG
TAAAAGTATTTTTCAATCAAAGTTAGATCCAACTGAAACCATAGTCTTAAATTTTTAGTTATACATCAAGCATATAATGGCAGAAAAATGCACTCTATCG
TTAAATCTAGTATTCAGAACCAGTAAACCATTCCAAAAACAGGAAGAATAACAATAAGGTTAAATTAGTTTATTTTCTCAAATTTATTATTTAGTTTCAA
TTTGATCCTCTAATTTTTTTGGGTTAAATTTGGTACTCTAATTTTTAAAATCAATCCTTCAATTTAAATAGTAAAAAATCATAATTTGTGACGGTTTAAA
ATCATCACTATCAAATTTTAAATGTTGACACACGGCATATTTATCCCCGAAAAGATGAATTATTTTTAAAAAATTAAAAGATTAAATTGAACCCAAAAAA
AATTAAAGGACAAAAAACTAATTTAAGGTAACAATGATGTCTACTAAAAGAAAAAATGATAAATATATAATAATAATAATGTAATAAAAATAAAAGAAAA
ATATATAATATAAAGAAGATATAAAAATTAATATTTTAAAAATAATTGAGTTATTACTTTCCTCTTTTTATCACATTATTACGTGTTATCATATTTCTCT
TTTGTCTTCATCACTAACAATGTATAATATAATTGATAAATAAATAATTAATTTTTTAAGCATAATGATAAAGTTTAATTTTTTTTATCGTCTGTATAAT
TTTTTAATTAAAAAAGACAATTAATTTCTATGTCTCTGAGAAATTAATTTCATGAATTTTGATTACAAGGATACCCACCTTTCAACAAAAAATAATAATC
ATTTCGCCATCGCTCATTATTTCTCCCGGGTGTTTATACACTCCTATATACACCCCCTCGGATATATATGAAAAAATTATATTTTTTAAATAAAATAAAA
ATAGTACCTATAAGTAGTATTTCCTTTGCTTTTTATTTTTAAGACATTGTTTTAAATTTTTTTTCTCTTATAAAGACTTTTTTTAATTGTTGATTGCATT
AATTATTTTTTAACCAAAATACTCTTAATTATTTTAGTTCATAAATAATAAATATTATGATTTTCTCTCTCTCTCTTGTGAGATTGAAAAATTGAAGGAT
TTAGTTTTAAAAATTAAAATTTCACTACTATTATTTTCTCTCAATGCATTAATTATTTAAAGATAATTTTTTAAAAAAATATTACAGTTATATACAAGTT
TAATACTAATAATTAAATTGACTAACTTTCTTAACATACATGAATTAGTTAACAATGTCCTATAATCAGACACGAAATAAATGTGTTTTTTTAAATTATA
TAATCCTGGTTAGTCCAATAGAAAATTGATGAACCGCCTAAACCGGTTTAGTTTCTGGTTTAAACTATTTTGAACTTATGATTAGTTTCTGATTTAGTAC
TTTAGTTTCCGGTTTATAAAATTGACTAGTCTAACGACGGGATCGATTTTAAAAAACAATGGTATATATCCTCGCGCTCGCGCCCCTTCGGATAACATTT
CTGAACTTTGACTGGAGCTGCAAGTGCATGGACCTTCCCAGAATACTGTTTCTTACTTTAGAACCAAGTTAGGCATTTTAGCATTGTAATATTAATAATA
TGTAACGATAAATCAGTTCATAGGAAGGACCCTTGTGATTATTCAATATTGCTAGCTAGGGTCTAAAATGTATGCACATCATTATCCCAATCCATAGTCC
TCAAGTGGGAGAAAAAAGTGGACTAACACCTGTACTATCTAGACCTTAGTCCATTACTATAAATATGACCCCAATCTTTGCTTCCTATCTCACAAAGCAT
TCTATCATTACATAGTCATTACTTCATTACATTGGTCACTACTAATCACTTGCTGCATTTTCTTTCCTACTCTTCACCCTTGAGAATTTGTCATTTGGAC

>Glyma17g16210
GAAATATTGGCTTTTGAACATCACTATAATAACATATGCCCACAATGTTATGACATGACCATCAAACGACCTAGCAAAAACAAAAAGTGCTATATAGATA
TGCGGAGGACCAAGGTCATTTTCTCATCATGACGAGAGTCTGCTCCTTTTGCATTTGTGTCCCCGTGTAATGTATCTTCAAACATACTATACTAATAATA
TCTAATCTAAATTAGATGGATATTTCGTATGCATCTTCCACATTGAGATCAAGGTACTTACTATGTGATCTTTGACAAAATGTGGGAATTAACTCTAAAA
TATGCGTGACATATATAGGGTCATACTCATTTCAAAGTGCTGAAAGGCCTAACTCTTCGCCCTTATATTCCATTCCAATTCAGGCTACTTCACTTTTTAA
TTCAGTACAATTCAATCTTTGGTTTTAGCCTACCATTTAGGTGAGCAAATGTCAATTGCCTCTCATAAGTCATAATCAAACGTCTATGCTTGCGAATGAA
AATTATATATGCAGGATATTGAGATATAGGAAAATGAAATTATTATTCAACACCCGCTGTGAGAAAGAGGAGAAGAGAGAACTTTTTTCCAATTTAATTA
AACATAAATAAAAGATATTTACAACAACACTCTCACTATATTCAACGTTAATAAACTAAAGTAGACCTCTTCAGTATCATTTTGCATCTACATGAAGTAA
AACATATTTAACTCATAAGTATAAAATGAGAAAATATAGATACATACATTTCTTGATCTAAAATAGTTTAAATTTAAAAGATATTTTAATCTAAGTCCAA
CCATGTTATACCCTATAGCAAGAACAAAGAAAGATACAAGATCCAGCATGTGAAACCCACATGTTAGGTCCGTCTCAATTGAATCCTGTATTTTTCTCTC
CCATCACAGCAATTGCTACTGTAGAAAGAGACTATAAACAGTACCTATTAGACTATTACACTATCTCAAAGAGCATATGCAGGAATTCAGTTTAGATAAT
TAACTCTTTCTTGATGGTTCTCTATAGTGACATAAAATAATGCAAGAGTATTTACTATTTTTCTTTCAAATAATGGAACCAAGTTGAGTTCTTAATGTAA
GTAGGCTTCATAATAAACTTCACATCTTTATATATTTTCATTTTAAATTAAAATATTTACTTATATATTTTTAAAATATTTAGAAAATAATAAAAGTATA
AATTTATCACCAAAAATTAAATATTGTTGCTCAATTTTAAAAATCCAATTTAGCAATTGCATTAGAGATGTTCAAAGTGTTACTTTGAAAATATTGACTC
CCAAAGAAACTCTTAAAGCAATTGGTTTCCATCGGAGAGCAAGCCGCATGGACTATATAGTATATAGTATATAGGAAGAAAAGAATTATACCTTTTTTTA
CCTTTTGCGCATCGGGCATATTTTTCAACTGATATTATGTGAAGCTTTCCAGAAACTTTCTAAGTTGTAGGATCCGTTATAAAACATTCTTATAATTATT
TTAGAATTGTTAAGTTGAAGGAAACAGATATTATTTAAATGCTTTAAATGGTAAAAATGATAAAGAATTATGAGAAACTGTAAAAATATATGAAAATCAA
TTTTAACAACAGCTCATGTTTTGGTCTAAAAACAGTACAGCTCATAATTCTTTATTTTTATTTATTTTTACTTTATATATTTTCTTATTAATTTGGTAGT
AGTCAAATCCCAATTTTTTCTTACAAAAGTTTAAAGTGGCGTTCCTCGATCGTCAAATTAAGACAAATAGCCTGTAGTCCAACTCTAAGCAAATAACTCA
GAGAAAACGTACCGTAGCAAAATTCCTCTTATTCAAATTTGTGAATAATTTAATTTTATACCTTTTGGAATGTCGAAGTTGATAACATTGACCAATAATA
TTTCTCTATAAATGGGAGAAATCCGGGTTCCCTCCATGCATATTACTAAGTTTTTCATTTTTCCATCTTAATTGCTTTAATTTATAATTCTATCTCACAC

>Glyma17g37990
TGCAAGTCCTGTTGCTGACTCTGAGAGCATTGTAGCAAAGGCTATCCGTGATGGGGCCATTGATGCTTCATTGGATCATGCCAATGGGTGGATGGTATCC
AAGGGAACTGGAGATATTTACTCTACAAATGAGCCTCAGTTGGCCCTTAATTCTCGGATTGCCTTTTGTCTTAACATGTACAATGAGGCTGTTCGAGCAC
TGCGTTTTCCACCAAACAAAGACAAGGAAAAGGAAAATGCTGAGAAGAGGAGAGAGAGGCATCAACAAGAGCAAGAATTGGCTAAGCATATCGCAGAGGA
AGATGATGATGACTTCTGATAATGACTTGCTCTTTTTTATATTGCCAGTTGTTGTCAGGATCTCTTTATTTCCTATATTTGCTGCTCATATTTCTGCATT
CGAGAACTTCCATTACCATTTCCTTTTTGGAGCGCCAAGTTTTATTTTCTACACCAAAGTTATCTGTAAATCCTTTTGCCTTATTGAGATATTTACTGTT
AATTACATTTACAGATCATGGCGACACCGAGTATTTGTTTCCTGTTCGGTGAACTATGTTTTGGGATTTGAGTAAACTAATCAATTATCTAGGACCGTGT
TAGTGATTCAGTTCTAAAGTTTGACTATTGAAAAATATTTGCTCATTGACCCATTCCCGGAGCCATTACACACACACACACACACATATTTCCTGTTCTC
AGATAAAATTCTCCTGCCCCCGCTGTTTGAGTCTGAGATAGAATTGATTGCCATATCTAAATAACATTTTTTTTGTTATATATTTCAGAGCATCTCTTAA
GATGGGTGGGGGTGGGGTCGAAAAGTCATATTTTTAGAAAATTGTAGTATAGTGACAAATTAAATGAACTTGACTGTATATATATATAAAGAAAGGATTG
CCTTTAGTTGGGCTCGCAGGCATTCAGCAATTTCTGATTGCTTGAGGGTGCTGTTAGTTTGTCATTTTTTTGTTTGATTTTAAGGTGAAAAAAATACTTG
AGATAAAAGTAATTTCATCATTTTTTTAATGTTCGATTTTAAAGTGAAAAAATACTTTAAAGGTAAAAGTAATTTCATTGAAGAGTCATAATCTTTATTT
ATTTTTTATTATACTTTTATCCATTAAATTTATATTAGAATACGTACAACATTTCTAATTTCAAGTTGTTGACTGTAACTCCCATGGTAAACTTCCTTAA
ACCTTTTAGTCTGTCTTTCTTTTTTCCTGCTCTTTCCTTTCTGATTGCTTGACGGTGCTGTTATTATAGCATAGCATTGCTTGGTTAGATCAAACTTATA
ATTTATTAATACTCCACTTAAAAAACGAGAAAATTTTGGTGTCTAATGGACAACTAGATAATTTATTTACTTGTGAAGATTTAGATGTCAAATATCCCAT
GTGTTATCAGATTGAATCAACGGCGATTAATTGAGCTGCTAGCTACCGGACAACTGACAATCTGTATAGCCAAAATGGAACATGTGGATGTAGCTCAGAA
AAAACGACACTGTCATCATTTCCATGTGACCCATCTTACACCGTTTGTTCCATTTGATAAAACCATTTTATCCACAAATAGAGTTACAAACCATGAGATC
CATGTGTAGTAGACATTGGGATCTGAGAGAAGCTAAAATAATAAATAAAAAATAGAGTACCAAATGGGCTTGTGGGTTTTGAAACATTCACGGCTCTTAT
GTTGGGATGGGCATGTGGGTGGGTGGGAAGGGACCTACAAGGGAAAATACTGAAGAGAACGTGGGAATGATTGAATGATGTTCAGACTTGCACAGATAAA
TAATAAAAATTGTTTCTTGAGTTCTCTCGTCTTGCAGAATCTCACATGTGCCATCGTTGCCTTAGCTAGTCTAGTAGTCCCTTATTTAAACACATAGCTT
CTGTACTTTGGAAATGACAATAATTGCAAAAACAAATTCTAGTCATATCATATATCCTTCAACCTCTCATCATTAGGCATTCAGCAAGCAAGAAAAAAAA

>Glyma18g04260
GACATTGGACAATCTCTTTTCGTGGTCCAGATATGATTGGAAAATATATCATGCATGCCAAGTCACGCAAGTGTCATCCAAGGAGTCCCCGATGATATAA
GATAAATTTTTATACTTGAAGAACAAAAAATTTGATCTAATAAGTTCTTTCATGTACTGTACCAATACTCTTATGTTTAAAAGTCGTGAAAGGCTAAGTA
CCAAATATTGTTTAGTTGCGATTAAATTTACATTTGATTTAGTTCATAACAAGGGAGTTTGTGACTGGTGATTATTAGTACAAGTGAAATATTTTTTTAA
AGAAAAACCTAACAATTAGGAATTGGGACTTTCACGTATGAACTAGACGTGAATCTCACATGGAATACAACGTGAATCTAACAAAAATAGCCAGTATGTA
TCTCTATCTATGTCTAAATTGTGATATGTGTAAGAGTACACCAAAAAAAAAAATGTGATGTGATTTTTTCAAAATTCCATTACATATTCTTAATAAAAAA
TATTTAATGCTAAAAAAAATCTTGTATCATTATTTGGTTTTAAAATATAATGGTGTGAATATAAAAAAAAAATTCAAGAAAATTTACAACAAATACCTCA
ATTTAATTCTATACTTATGTATTATATCATGCTCTATATTAAAAAGGAAAAGAAAATTAGAATTGGGTATCTGACATCAAAGAACGATACATATTAAGTC
AATATTCATTATAAAATAGCATAACAACAAAAAGGAAAAAAAGAAGTGAGAATCATAATCTCATCTAATGGCTAAGTTTTTCACACACTAAAAGATCCGT
CTAGTGAAAAATATTGCATAGTATCACATATGAAAGTAAAGATCTCTAAAAAAATCAAGTAATGATGACATATAAACTACTCTCGATTATATCTGATTAA
CACTTATAATTTTTCTCTATTTAACTTTTAATCACATCATATCACAACACTTTCATCTCAACTATTATAATTATAATTAACTGCACATGTCAAATTGTGT
ATGTGGTGTGGTGGGATGGGGACAGTACAGAATTTCCAATATCCAAGTAGAGAAGGTTGCTTGATAGCACAACTTGCAAATGAAGCAAAGCGATTTTATG
TCAGCCTTCTGGGGACTGAAATTCCTTTGTCTCATTCACTCTTCCACTATCTTTGATGCTAACTGCTACTTCCTAGCTCCTCCTTGCTTTTTCTCCCCAA
ATTTGACCGTTACTTGTTATAATTTTTGTAAGATGAATGTAACTTTTTTTTTTTTAAAGAAAATAAGATGAGCGTAATTTAGTTAATTAACAATCACCGT
GAACACATAGAGAAAAAATAACTTAGTAATATGCGGTTATCATTTTATAAACAAAATTTATAAGTTTAAACATTTTTCTTTTCCTTCACTTACACGCGCT
TCTATATTATTTTGTACAGACCTATAGTATTTTTTACTCAAAATAACCATATTTAAACTAAATAGGATATTGTAAACTCCACTTTGAGTATTTAGTACAT
ATCAAAAACTTAAATTTTTAATTATCGATTAAATTGAAATAACTCCATATAAAATATTTCACACCTGTTTGATGATCAAGCTTCTATATAAAATCACTTG
CATACTATTCACAAATTTGATTATTGTATTATTATGTACCATTAGTAGCCTAAGAGATAATTATTTGCTGAAATAAGTGTTTATTTTAATAAATTAAGTA
ATTTTTTTGTTTTTTAGTGTGTTTATTTAAATTATTTTTACTAAAAAAATTAGTTTTTTTATTTTAAAAATTAAATCTTATCTGTTCATTAAAAAATACT
TATTTTAAAATTTAAACAAAATCACCCGATAACTTAAATAATGATATATAATTTGTGCTTAACAAAAAAAAAAATGATGATATATAATTTGATCCTCGTA
ATATCACCTTTTATTCCCCACTCTCTCCATAAATACAAGCCAGCCCTTCCTCCATTTCCTCCTCATATAAACTCTTCTCAATAACCAGATATTTCATTGC

>Glyma18g05040
TTAGCTGCTGGATGTGAGTTGGCATAAAATAGGGAGCTGAAAATTTTGACATTTCTGTTGCATTACACTGCACATTCTCCAGCTGTTCAAATCCGTGAAC
TTGCCTTTTGTATTTTTTTGACTTTCAAGTTTCAACTGTGAATTATATCTAGTGTTTTTGTTTGTTTTTTTTTAAAAACTTTTTATGCTCCTTAAGAGTA
TGCAAAGTGTAAGTCACGTACTTGTGCAGTGCTTATTAACGTACTTGTTCATAGATTCTGCATTTACTACCATGATGGGAATTTTTTCTAACGAGGCATG
TTTTGTGGATTTCGGAGGTGGGAAGATCCATTGGCCTAACATATATTTTGGGGATAAATTGAATCGTAGGCTTTAGGGAATAATAAAATATATGTAGAAC
AGAAATGCTATTTTTTCTGGGTATTATTCTTTAGCTAGAAACTAATCTTTCAATTAGTGAGATACATTATTGGGGGTACTTACTTTATTTAGCGAGATCT
ATATTAGTTTAGAATGTGTTGATAAGAGAATGCTGGTATCAATCTTCAATCCTTCCATATATTGTAAAACCATATTTCGGTCAAAGAATTGTTAGTCCAA
TGAATTTGAATGAGACCTTTCTTAAGAAGCTACATGTAGGTGAAAATAGATAAACGCGTAAGTAAGGTTTATAATTTTTCTCAGGGAAGTAAGGGAATTC
AGAAATGAATGCTGGCACTATAAAGAAACATGAACCAAAGCCGGCTAAAACTTTTTGGACTTCTTTCACTATTGCTTCCTGCACTTCTCATTTTGAAATG
TAATTAGCTTCATGCATTTTTCCTTCTGAAAAGTCCATTTCAAAATGAATTTTCCGAAATTCAATGGAAAATACAGAAAACAATAATAAGGGTACAGGAA
ACAACAACCACAACAGCTGCAAGGGTTTTATAGATATGCAAACCCAAAGTGTAGCCCATAAGGGTACCATGGGCCTTGACCTTTTAGGTCAATTATTATA
AGGTTGTAGGTTACATTAAAAAAAAAATCATGGTTGACCTCCCAAGATCTTTTAATTTTTTCAAATAGAAAAGTGATTTTTGAGATTGGGCCAGATTAAT
GAGATTGTTATACTTATACGCTTTATTTCTACATTTCTTTTGCTAATACTTCCTACTTTTATGGGAGGGACACCAAGAAAGTCTATTGACTTTTCACCCT
CTATATGTATGAGAATTAAGAAAAGAACCAAGAACAAGTTCATGTTCAGTTAGCAGCAACAAAATCCCAGTGGGAGGGGCAATCCACGTTGTGAAGGATC
ATCATGTTAGGATTAGGACCCCCCACTTGCCAAAAATTCAGTACAGAAAGTTCCCTCGCGAAGCGCACACACACGTGAATGGTAGCATTATTACTCTTTT
CGAGAAAAGCATTTTCTAAATCTAGTAATAAAAAATATATTCATTTTTTTAAAAAAAACTTTTTTAGAAAATTATAATTGTTCGAGAGACTCGTTGGTGT
AAACTAAGATAGGATTTGTCACCAAATACATTATCAATTGATGTGCAATTTTTTTTAGTTTAACTAGTTGTTGCAGTTCAATTCCTAGATAAATACTTGT
CTTAACTATTAAGAAGATAAAGTCTATTGTTTATAATAATCCTATTCAGTTTAAATAATTATTTTCAATAAAAGATATATATTATTAAAAAAAAAACTAA
GATAATCCTTAGTTGACAATCAATAAAATGGATCAAACTCTCAAAGTTATTAAAGCAAATTTTATGTCACATCTGTATAGTTTATACATCATGAGATCTT
TAGTGATATTTATAGTCAGTGGCACGTGCAACATTTATAACAACATCTACGGTTAATGCTGTAAAAAAAACACAACCAGAGAAAAAACAACTCAAAGTTT
AAGAAAAAGAGATATGATTTGCATCTGCCACTAACTACCATATCTAGTTTGCCTTTCTCCTTCCTTCGTTGCTTGTAGAAACAACAACAAAGGCCAAACA

>Glyma18g06063
CATAACATACATAAAAGTCAACAAAACATATCCACAGTGTTTGCCTCATATCATGTGTCACACACAAAATTGTCACTGCCAAGGTATTTTAAGACTATTT
ATGTTATATGCAAAGATAATTATACGAAAAATGTTGTTGTTATTTTTTCCTCTAATTACAAAATTGTAATCATGTCACATTCTAAAACCATCTTCATAAA
AATAATGAGGTTTTTAGTTGTGACATTTGATTCATCACTTTAGTAAGAGTCCTTCTAGGAAATAAAAAACACAAGAAAACAACGAAGAATAGGAATAAAG
ATCCTTAGATATCCTCCATCTCCATATTCCTACGTAAATTTAATTTTCTTTCATTAACAAATAACTGACACGAGATATGATGGTAGCATACTTGTGAAAC
ATGTAGTCAGACAAGATCAAGAATACCTGGTCTCTATATAATTATAAAATTTAGAAGAGTCTAAATTCAATCATATATTAATGTTAATTTTGTTAATTAA
ACTTAGTGCCAGGGAGAAACCAATGAACTAGGACTTGTTCCCAAGAAGGGAAAAAGGAAACAGCCACGTTGACTTAAGCTTTTAGAATTTGCTGTGGTTG
TTAAAATAGCTATTATTTTCATTTATCACTTTTAACCTTCTGTTTTTTTTTTCTCTTAATTCTATTAATTCCTATTATGTAAATTCTAATAACTTATTCA
CACATACATGACAAATCTAAAAAGGTGTTTAAGAACACTTACAATAAGACTGCATATAATGGTTTTGTCCACACATGTTTTGTGTACACAAACTCAATTA
GTGAGTGTAATATATGCAGCACCTAATTTGGACATGATCTTCCACCAAATAGAAGCTCCCACTTTAATGTAATTAAAAAATTCTCGGTGGGAATGGTCAA
GTAATTAACACACGAGGGTTATTACCTTTCTGTGTGTGAAAACCATTGCCACCAATTACCATGCACAGTTTTGTCCAACTGAGAGCAAGGCTGTTTCTAT
TAAATTATCAACCAAAGTCTTTCAATTATATTCAAGAACTGGAAAAACAATAAACAAAATAAAGTAAAATGAACATGTTCTTGTGATCCTTCCTATGTGG
CACATTTTCAAGCACAGAGAAGATACTAACTATACTATCCTCTCTTTAGACCCTTGAATATTGGAAAAGGGGAGCTGCACCATGCAAATGTTCTAAGTAG
GTTCTACTTTTGATTTTGTGCAGATAGACAGATACTTCCCCATGTGCTAAGATACTGTTTATCATTTCTTAAGACCCTACACATTTCAGTTCAAAGTGCA
ATTTAGTTTTTGACTCTTTTATCATTGGGACTCTTAACACCATGCACAAGCTAATCATACCTATGTTCTTATCCATTTATCCATTATATAAAAGAGAGAA
AAAATCCTACCCACAAATTCTTTTAAACACATTCTATTACCATTACCAGTTAAAATTTATTAAAAATTATAAAAAAATTACAAGTCTAACTTATTTTAAC
TAGTTACGTTTATTATTTTATAATTTTTAATAAATTTTACCAAAAAATTTAAATATATTAGAAAAAATGTCTTGAAAACTGTGTTGCTAACATTTTGCAA
GGAAAAAAAATATTTTGATGAAAAAGAAAAAATGTTGATTAAACTATTGTCCACAAAAAAATTATTAATATTGGTCTATAAAGTCGGAAAGAAAGATGGT
TGGGGTTGCATGTGCAGGGGTGTGGCCCACAATATTAGCGGTTGGGAACCCCAACTAGAACCAGCGCATGTGCACTTGATTTGTCACTTTTCTTTGGGTT
TTGGAAGAAGAAAAAAAAAAGCACGCTTATGTGGAAGTTAGTAATAAGAAAAGAGAAAAAAAAAGTAACAAGATGTTACTTATAAATAGAGGCCCCCCTT
GAAGCACTTGACCTCACAGCAGCAGAGCAAAAGAAAGAAAGAAAGAAAGTGCAACTTCCTCTGTTTTGCTCCCCTGTTTAAGCCTTATCATAAGCTTAGA

>Glyma18g25160
ATATGTTTTCTCTAAGGCTTAAGAAAATTATACACATATTTATTTTATTTTTAAAACCTATACATCTCCCTAAATATTATCTAAGCATTTGATAGTAGCA
AGACACTTGTGTTGATAATCTTGATTAAAAAAGACTAAAAAAGTGATGTAAAAAAGTTGAAAAATTTAACATTTTTTTACAACAACATACATGTAAGTTT
GAATGTATCCAAATCTAGTTTCCGACAAAAAGTAATATTTAAATTTTGCGAGTACAAAAAAAAATAGACAAGTTTTGTTGCATTGGTAAATTTCAAACAT
TTTTATATTTTTTAGGACAAATATACATTTTATCTTTTTTAATCAAAATTATTAACGTATATGATTTGTTATTGTCAAATGTTTAGACGACATTCAGAAG
ATTTGTGTAGATTTTAAAAATAAAAGAAAAATATATATAATTTTTTTATATCTTGGAGAAATCATGTGTAAAATTTTACAAAATAAAAAAAAAACATGTA
TAATTTTCTTTAATCTAAATCATTGTAATTTACTCTTTTCTTTTTAATTGGTGCTTGGTCTATTCTTAGATGTTAGAAACTAGGTAGTTGGCACGGTTGA
TAGAATTCATCCGATGAATATCTTTGAGAACTTTCTAGAAAATATATTGGAGTCCAATTTTAGAGTTATCCCAATCCAATCCGTAAAGAACAAAAGCATC
TTTACCGTTATTACTGATCCACCGGTGAAAAAGAAAGGCCAAGAATTAGAAAAAGAAATAATAAATGAATTTACTCCAATCCGTTACTTGATGTTTATTC
CAAGTCAAAAAAGTTAGGATGGCAGATGTTCCAAACCACAACCAGTATATGTTTTAATAATATATTTATGAGAAATTATTGTTGGTTGTATATGGTTATT
GTTCCGAGTAATTACATTATTGATGGCAGATGTTCCAAACCACAACCGGTATATGGTTATTGTTTTAATAATACATTTAAATTCTCTATTGAAATAATAT
TAGACAAATTTGTCTAGTGAGACACCCATAAATTGGTTGGTGATAAAAGATGAAAAAATTAAATTTAATTTTTAAATATAAAAAATATGATAAATTAATT
TTGTAGATTGTTTAATGATAAATTAATCTCTAAATTTTATAATTGATTATTAAAAATATAATTTATTGTCAAAATAATTCTATAATATTATAATTTAATA
ATAAGTGATCTCATAAATTTAACATGATTAATTTATCATATTTTTATATATTTAAGGATTAAATTTGTATTTTTTATTTTTTAAAAATTAATTTGTCACC
GTATTACACCTACAAATAAATTTGACTATTTATTTTAAATATAAATTAGGAGTTTAATTTTTATTTTGTTAAGAAAAAATGAGAAAAAACCTCCATGATA
TGAGCTGATTGGATATTAAGATTAATTTAACTGTAGACATCATTAAGCATGATTTCAGAATGAAGTGAAGAACTAATGATGAGTGTAATTTTGTAAACAT
TACTCCAAGATGCATATGCTCCATGTGCATTTACCTTTACCATTTTCTCTTGCATATTGAGCTTCAACTTGGCATACCCCTCCCTGACCTAGCAAAATCA
CCATTCACCATGAAGGAAGAACGCCCCCATGTGCAATGCACATGCACATCACTTCATGTTCCATTTAAAGGGTGGTCCAAACGTTTCTTAAAACGAAACA
AATTTATTAGTAATTTACAATTATTATTGAAAGCAAAAGAAAAAGACCCTTTCACCCCGTCGCAAGAAAATAATTACTACTACATCACATCACAAAGTTA
TAGAGAGAGATATTGTTAAAAGAGAGAAGGATGCATTAATTGGAATGTAACTATTCCGGGACTATTGCAGATTCCCCCACACTGCTTTGCCTCACTCCAT
AAGTACCCCATTTACCCTTGCCCATTCGCATTCCCAACGAACCAACACAGCCTCACAAGTAACAAACTTATAACACACACTCTCTCTCTCTCTCTCTGCA

>Glyma18g39850
CTATCTTATTAAATCTAGTTCAATTAATTAAATATGACAAATTGATATGTGAGTTGTTGTAAATTTCAAATAATATTTTTTATTCCTACCAGTAAAAAGT
ATCTTATTAATTTAATGTATTTCTTATTTTGAATGAGAATTATCTTAAAAAATAAATACAATAAAGTTTCTTAAGTCTATATAAAAGTAAATTGCATATA
TGTTCATCAAGTTATTTTAATTAATTTTTAGTTTGTTGACAAATTTACAAATATTTAATCAAATAAAAGTGTTTGAGAAACAAATTTTTATTATTGACTT
ATAAGATTTCCTTTTAAACTTAACTTAAATTTATGATTATCATTTTTTTTATTTTTAATAAAATTTATCATTTATCATTTATTATTTTATCTAAAATTAA
ATTATTTATTTTGATAAAACTTCTCCTTATCATTTATTAATCTATAAAATTATTTTTCAGATTTGCTTAAATAAGTTTTTCATACGTGAAAAAATATGTT
GTTTTCAAATTACTACTTAAAAATTCATATTTTATCAAATATCTACTTGAAAAAAATTTCAGTTTTATTTTACTACCTGTCATTAATTCCATTTCATTAA
GTGATGACGACGAAATGTTACGTCATCATCATGACCAATCACCGACCGACATGTCATTGAAGGTGATAACATAATGAGGTGTCCGTGACAAGATGTGATG
ACATGACACTTTATTTGTTACGTCATCACTTAATGAAAGACGACTAACGATAAATAATAAAATAAACCTGAAATTTTTTTCAGGTACTTAATTAAAAAAA
ATAAATATTAAATAATAATCTAAAATAAGCCTATATTTCAAATATAGAAAACTTAATTAAGTGTATAAAGCATAATCTTAATCCCAAAACAAGAAAAGGG
AATCTCCATGGTTAACATTAACCAACTAGTGGAAAAGAAAGTACTATTAGAAGAATGATTGAAAGATGATACTGCACAAACTTTCTACTTGATATTTATT
CCAAGTCAAACAAGTTGAGAGAGAGCACATGTTCCCTATAACTATATGTTCTTTATAATATATTTTTATAAGAAAACCGTCATTGTGTAGATAAAAATTA
GCACAATAATAAATTCACTATATGTAACTTAGGCAAATTGTGAACAGAATTCCATTTTATTACGATGACAAGTATAAACTGGGTGATATAAACTTCTAAC
ATGGTTTTTCATGTGTGCGTAAAAGCTATCAATTCTAACTTTACGGTTTTCATATTAGGATTGGCTGCAAAGCGTGTATCCAAAGTCCAAACACAAGGTT
GATCATCATTCAAGCAAACCCTTGTAATTTTTATTGTTCAATCGAAAGGACATAAATTGGACGTTAAAGAACTTTTCTCATAATAATATAAGCTAAAAGT
GACTGCACTTTGCTTGTGTTGTGGATAACATGAATCATGGTATTAGTGTGAAATCAAGGGGTCTTCCCTATTTCACGTCAAATTTTTGCTATGTCTTTCC
ATGATGTTGAATGCATCATGTGCTTCCCCCCATTTGTTCCTCTCTCAAATTGAGCCTCAACTTGCCTTGGTCACTCTGACCCAAACAGTTTTAGCATGAA
GGAGGAGCATGTGTGATGCCCATGCACATCATTTCATGCTCCATTAATAATAGGGGTGACCAAAACATTCCTCGTGGAAAAAGAAAAAAGAGAGAGAAAA
AAAAAACTTCAGCCCATTAAATTATTGAAGAAGAAAAAAAGAAGAAAAAACGGAAAGTTCCATAAAACAAGATACCATAGAGAGAGAGAGAGAGAAAGAG
AGAGAGTGAACCGAAGAAGTTAACTTAGATGGTAAAATTAGTTCAGAAACTACTGCACCTGCAGGTCCATGACCTAATTCATCTCACTCCTTGCTTGGCC
TCACTCCATAAGTACCCCTCCTTCCCTTCACACTTTCCACTCACCCTCAAGCCAACACAACCAACCAACCCCTTCACACACACTCTCTCTCTCTCTTGCA

>Glyma18g49570
GTAAAAAAGATCCTATAAAGTTGAGGTTGTGTGGTAGGGCTAGGTGGCTTTGTCCTCCCACGTGAAAAAATAGCAAGATTGTATGAGCTAGACCCCACTT
GAATGCATACACCTCTGCCGACGAAATGAACGAATCACAACGGTCAAGCTAAAATTCTCCTTTTGGTTATTTACAATCTTATACAAATTTACATCTAAAA
TAGTATTATGAAGTTAATTAACCATTGCATTGGGTAACCAGAGGCATTTGAGCCTCACGACATTTCTATACATGAAATAAACACGACCTAACTACTTATA
TTCAACACCTTTTATTTCTTGGCTTAATTTTTATGTGGTGTGTAATGAGCATAATAATTAAGTAGGTACTTGTGTCTGCAGATATGAATAAATTTCACAT
GTTTGTATTTAATGTCTAAACAACTTTGCATGCATGCCAGCCATAACATACATCTCTTTGCAGATTCTAGATAAGTAAACCTCTTATGTTACGCCATTGC
ACAGGAGTTAAAGGTACAATACGGATTTTGTTATCTTTGAAGTAGATTACGATCGATGATATAAATATCTACATCGATTATGATTGTACCTATGAATTAC
TGAACCAGTGAGCAATGAAATCATACTTTTTTTTTTCTGACAAATGTCTGTTAATTTACTAATTTTGTTAGAAATTAATATAATTGAGGGATTCAAATTA
AACTAATTTTTTTCCGTTCCTTTTTTCTTTATCATTCATTAACTATTAACTATTCAGTCAATTTTATATCTTTCCATTTAATCATACAGTACAATAAGTT
ATCTTCTGAATCTTAATTGCTTGATGGTAAATGAAAAAGAAAAATCAATGAAGCTAAATGAATGAAAGGCTGAAATTGAGGGTTTGACGTTAGCTGGAGT
TAATCCATATATACATTGGTAACTAAGGATAGGAGAAGAAAAACGAAATAATATATTGTTTGTGACTTTGTCATATTGCAACTTAAAGTAGACAAACGCC
CTTGCTCGCATCCAATGTGTAAATGCCACTCATAAGAACGTTATCTTTGTTGTTATCCAATAAAGAGTCGTACTCAAATCGTTACCACGACTTCTTCATT
GACACTTTGGGGGTGACATTTATTACCATGCATCTAATCATGCATGCTAATAATTTAACACAAAAGAGGAGTAAATTAATTCAGAGAAATTTGATTATGT
AGTCTCATACTGTAGTAACTAACGAATACATTTAATGGTTTGAATTCTGTTATAAGGTATTAAGTCATGTTCGGATAAAGTTATTAATTAATAAACACTT
CTAATAAATTAAGAAAGTAAATTCAATTAAAATTCTCTTTTAAAATAAATTTTACTTATGCACTTCAGCTTTTATAAAAGTTCTATTATTTAACTCTTTC
TAAAAGTTAATTTTAATTTATATTATAAAAAAATTATTTATGTTTACCCTTTTATTTTCTCATATTGATAAATTTATCTAGCTAGACAAGGCCTTAATTA
GATGGTACATATTCAGTTTCTACCTCAGGTGTCATATTTTAGTTAGAGTTATGCATTTGTTCTTAGATGACATAAGATTTTCTTCTAAAAGATGGTGCGT
CATTTTCCAGAAGCAAGATTTTGAAGACATTCTTTCATGTCAAAAAAGGTTCAGGTAAAAGAAAAAGGGGCTTTTGAAGTGAGTTAACTTTGGAGTTTGG
ACTAATTTTACTGCAGTACAACTTCTGTCTTTTTCTTGCATGAAAATTTGCTAGTTAGTATGTGGATAATTACAAGAATATCTCACCCCAAAAGAAAAAA
AAATCTAAAACTTAAAAGCCTCATATAGTGGAGTCCAATTCCATTTGAATTGTATGAAACTTGGTTTCAGATTCACATTCCCGTTAAAAAAGCATAGTTT
TCCACAAACCAGATTCCCTAGATCCCTTGCTCTCGCACAGTTTTCAGCATTTGCATGGTCCCAACCGTTCAAATATAGTGTCTATCTGTCTGTCAGGTTG

>Glyma18g50030
ATAATAAAATATTCAAACATAAAGCAGATCACTTTAAAATTAATCTCACAAAATCAATTCCATTCAAAATTAATTATTTAGAACTTTCATCTAAAGGTAC
TTTTTTTTTTTTTTCAATCTTACCTCATTTTATCACTAACTGACGACACCTACTCCTCTTTTCTCCCACTATCAGGAAAACTTTTTTTTTTTTTTTAATC
TTCCTTCTTCTATCTTCGGTTTCTCCATCTCCACCTTTCTCCTTCACGAATAACTCGCGATTTTTTTCCTTTTTTAGTGGTTAGATTGACAATTAAAAGT
TAACAAATTAATAAAGAATAGGGAGATAATTTAGGGGAAAAGGAAAATAAGTTAAGAAGAAATAAATATCCATCAATCAGTTAATTTGAAATAGGATTTA
AAGAAATTATCATAAATAATAAAATTTTATTTTTAATCAGGAATATAATAAATACAATTATTTCTTAGAAAATAAAATAAAAATTTATATATATATATAT
ATAGAGAGAGAGAGAGGAGAGAGAAATCTTATAAAACATACCAAGTAAATACAATAAAACTCATTATGAGAATGATATCTCTGTATTAATATCTCAATTA
AAAAAATTATGAATCTCATTTGAAAACAAATATTTTTTAAGGCGTGATTTGATTCGATTTTATATTTTTTAAGTATAAAAGTTGCCAAGATATAAATTAT
TTAAATACTTTAATATAGCCCGTTCATATAAGTTAATTAATGATTCATTGAATTAATTGGTAATTCGGTAATCTAATACTTTAACCGAGTTAATAACCCG
TTTGATTGGTTAAAATAATTTTTTGATTTAACGAGAGTATCTAGGGTTTTTTATTTGATATCCAACTAATCCTCTGTAACTGGTTGGTTCATTTTGAAAT
AAAATGATACCTCTAACAGCGACTTTATGTTCAAGTCAAAATCAAATCCAACACCTTACTTAATGGATCCAAGTGTTAATCACTTATATTAACAACTTTT
GTCATTGGTTAAAGTAATTAATATGAAAGTATTATTACTCAAATTTTAGAAAGAAGAAAATTTTAACATAAAAATAGAAAATAATCAAAGGTCAGAATGG
TAGAAACTAGAAAGAGAAAGAAATCTGAAAGTTGAAGGAAAATTTCAAAAGATACATTACATCTACGGATTTGAAGATATGTTATATTTGTATGAAAAGG
AAAAATATTAAACATCGAATAATTAAATGATTAAGTTTTAATTTCTTCTGGTACAAAAACTTAGTTATAAAACCATCACTTTTCACCAACAATGGTTAGT
TAAGTGGCTAGAGTTTGAATTTCTAAAGCATGTGGTCAAGATTCCACTCTTTCCTGGTGTGTATGAAAAAATTATTGTTGGGAGGAAACCATTTACCTTT
GTGTCAACAGATTCTTCGTAGGAGTTTAAACTCTTAGTGATCGATCGGAATACTCCTTTACAATGATATTCACAGAAAAAGAAGTCAATAATCGATCGAG
AAACTCATTTGCAAGCAAATGCTCAACAAAAAAACCGTCACTTTCTTCCCCTTTTAGATTTGAGGCCATCGTTTTCTGGTGAATGGTCATCACATTCAAC
AGCGAAAGTGAATTTCCATTTCCATATATGAGAGCATTGCGATTCAGCAGGAATAGTTAATGTATGCTTTCAAAATAAATATATAAATCTCAAAAATAAA
GCAATAGTCTTACAATCACAATTCATTAATTAGTTTTCATGCAAATCCTTTTCTACTATATTTATCGCTGTCCTTCCATGAATAAATTATTTATAGAAAA
AAAAGTTACCTTATCGGTTATTAAAGTCATTGTGACCAAATATTAAGAATTAAATGTTCATATTAATTGGGAGCAGCATAAAGCATTGGCAACTAGCAAG
TAGCACTACTCCCTCACCTTTAAATACCACCCTTTTTCTATCAACAAATTTTAACTTTGTCTTTGTCCTTAAGCTTTGTAGTCAATATATAGTCATGGTC

>Glyma19g02810
GTCGGTAACTCTTTTATGTCAGGAACTTGACTTGCCATGTTTAGTAGATTTTCTTCTCTTAATCACATTTTTTCATGCTCAAATTTAACATCTTACTCAA
AAAGATAGAATTCATACCATCCGGATCAATGACTTATTGATATATTGGAAGTTAAATGATTAGGAGAAGACTGAAATTGAAAATGAGAAATACTATTCCT
ATGAATATACCTTCTATTATTAATTAAAATTTATTATAAAATATAAAATTTTATAGTTCTGTTTTTTATTTAATAAGCTTTACTTGTACATGATTTCTAA
TTTTTTTTTACTAATAATAAAAGATATATGGAAAAATAATATTGGAAAGTGTGCTATATGTGCTCTTCATAGAGAAATACAGTATATGTTAGGATTCTTA
TATTTGCTTAGTGAAAATGGAGAAAAACAAAGTGAAAAAACTGGTCGGAACTTTGTTTGTTGTAATTATATAGGTAACAAAACGGCTTTACTCGCATCGC
ATCCAATGAATGCACCTCACTATTACAAGGTAAGTATATATCATTGATGTTTTAGTTCTTTTAAAAAATTATTGATATTTTATCAAATTTAAAGTTGTAC
TTTAAAAAAAAAGGACATTTATATATTTTATTGGGTCTCAAACTAGATTATCTTTAAAAACCGATAAATATGAAAAAAATCATTCTAGTTAAGACTAATT
TAGGAAGAAACAATCAGTTTTAAGTGTAATTAAGTTTTCTCATGTTGATCCCAAGGATCATAATTTGTGAGGATACTTTGGGATACCATTGGAAGCATAA
AATCCTAATTATGATGGTATCAAATAAAATAAATATTGAGTGAAAAAATCAAGACACGTATATAGTCATCTTTTTCATAAAATTGAATAGTTTTATATAT
TTGAAATTTTATTTGAATTCAATAAGGACTTCGGACTTACGATAGTTTTTCAGATAAAATAAAATAATATTGATAACTCATCATTCAAAATCAAATATCA
AGTCAGTGAATAAAAGACAACGTCTTTTAAAATGTTTTTATTATAATTCCTTGCACAAAAAGACAGCCGAGTACACAAGGCTCTCAATAAAGTCTAAAAC
GAGCGAATGTACGCAACAACCTTGCAATTTACCTCAATAATTCTCTTAAAAAATTTGACCAATTGACCCATATAGTCATATACAGAAATGATATCCACAT
ATTCTAACGTACTTTTTTAAACAGTATTTATTGTTGTTTTAAATTTATTAAAAATACAAAATTATGCAGATCATACTGTTTACTTAACGAACTCAATCAT
AAATTTATAGTTTTTCAATGAATTTTAATTAATAAATGTTTTGAGAAGTGTATTGCTTCAGATGATTGTTAAGAGATATGTTAGAAAATTCTACAATTAT
CCGTTACAAAAGTTTAAAAGAAAATAATTTTGACTATGCAATATGACTTGTAACAAATACGAGTACTAACATATAATAGAAAAATATTGTATATGGAACA
CCAAGATTAACTAACACAGATTGATTCAGTTTAATTAGTGATTGTAAATTTAAACTTTAGATATCTAAGATATGCAACTATGTTAAGTTTAAGTATGTGA
AGGGAAAAGTCTGTTGTCCTCCATAATGGTCCTCTAAAAAATACCAATGATTCATAAAAATAAAAATATTATAAGAGTAATTTGGTTTGTATAGTTAATG
CTTTGATCCCATTGAAAAGCACAGTTTCCACATAACAGAGTTCCAATGCCGCTTACTCTCTCACAGTTTTTCTGCACTTGCATGGTCCCAACAGCTCAAG
TGAGTGTGTCAGGGTTTGATGTTGACTGACCTCTATTTATTCCATCTCCAATGCCCCCCTTCATTTCCCAAACAAATTCCACTCAATGTGCAACTTCATG
TAATTAATTTATCTCCCCTTATGTCTTCCTTATGTTTTCTTTCAATTTATTATAGCATTATAGTGTGCTAGCTCCATTTGTACATCACATTGCTGAATGA

>Glyma19g37060
TATAAAAAATAACAACTCGTTAAAATAATAATAATTAAACCTATTAAAAAAATAATAAAATTTTGGGAAAAGAAAATGTTTTTAAAAAATAACACAACTA
TAAGTGAAACAGTTCTCCATCTCACTANNNNNNNNNNNNNNNNNNNNNNNNNNNNNNNNNNNNNNNNNNNNNNNNNNNNNNNNNNNNNNNNNNNNNNNNN
NNNNNNNNNNNNNNNNNNNNNNNNNNNATGAGCGATGCGGGTTTGGGGGCAAGTTTGGGGCGGGTATTAATAATATCATCCCCGATCCCAAACCTGACTT
TAGCTATAAGGAAAACCCGAGTTGACCTAACCTCGACCTCGACCCCGGTCAACTTGAATTTTCCCCATCAAAATCGAGGTAGACCCCGTTGCCATGCCTA
GAGGTTTCCACCCACCCCTTAGGAGGACTTGATGAAAATTGACTTTTGTCATCGAACCCGTGAGGATATGATTTGCTTAACACAGTATTGGTTAATGTGA
TATAATATTCCATAATGTGTAGAAGTTGAACTTGAATTATTTCGACAATACTAAAATTTAATTTTTGATAAAAATAATATTTGTTAAACTTTACTTATTT
TTTAGTCAAATTCCATAATAGTCATAATTTTTTTTTTCGATGAACCAAATAATTAAGAAGAAAAAAAGCTACAAGACAATGTAAACAATCCTTTACAGAG
AACAAAATAAATTAGGATTAACTAGTTTCTAAATTTTTTTAATATTTATTTTTTAATCCTTAAATAAAAATTTGACGAGTCAAGATTTCTCAATTTTTTT
ATTAAGATTTTTAATTTTTATGCTTTTGTTTGACAGGTCAAGACTCCTAAACTTTTAAAAATTTGTATTTTTACTTTCTAAACAAAAGTTTAAATTCATT
ATTTTTATTTATTTTATGTTATATTGTAACCTATTGTTAAGATAGATTTATATTTATATTAATAATTTAATTGTTTTTTATTAACAATTGTCAATATAAT
ATCGATATAGTAATTTAATTTTTATTAAAGAATATATACTAAAAACACAGACAAGTCTATGAACAACTTAGTAAATAGATTTTTTTTAATTTAATGTTTT
TCTTTTAAAAAATATGGTAGTAATAATATAAGAGATGATACCTACCAAAAAAATAAAAAACAGATGAAGAGAAGAGTGTTAGCTAGCGACAAAAAAAAAC
TTTTTTTAACATACTACTTATTAATTAAAATTTATGTAGGATTTACTAATTTAAAAATGAGCCTATCAAATAGAAAATTGGACTCGTATATATTTAATAT
AAACTATCTAATTTCATCAATAAAAAAAGGCATCTAGAAAAAAAATATATAAGCGTATTACTGATATTTCTCTTAACAGAGATTGGAACAAAGCTCATGC
GAGTTAGCACCTTGACACCAAAAATCAAGGAAGATATTTGCTGAACTCACCTTGCATTTTTGTTGCCTCCATGCAGCACGGTATGAACAAATCTAACTGA
CCAAGCACGTACCAATCTTGAGAGCGAGAATGCATGCCTTTGACTAGCATACAAGAACATGTATGTGTAGGAAAGAGTAGGAGTACTGATTCAACTGCGA
GATTATATAACACATAAAGAGAGATATAGTTACACCCATGAACATAAAAAAACAACACTTCACTATCTTAAAAAGAAAACATGTGTTTGATGACTTTTTT
AAACATATTCCATGAATAGCCAAGGTTGGTGAGGGACAATAAATCATATATATGTACTAAAACTAAAGCATTCTAAAAATTAAAATTACAAATATATATT
ATTAATGGATGACTCTCCTATTAATTGTTTTTCGGATGAAGGGATATATGCCCCGAGAAAAACTCGTCCTATTGCAATGTTCCACAAAATGGAAAACGTA
AAACATCAACCTCCTAAACTAGCAACCTAGTAGAAACCTTGTGCTATATATATACACACCAAAGCTCCCATATTGGCTAACAAACCTGAAACTGCATGGC

>Glyma19g41080
TCAAGACTAAGAGAAGTTTTGGCTTAAAAGAGGAAAGAAAAATAAAATGATTAATAATGTTTATTTTTATATTTCTTTTAACGTCAGAAATTCCAACTTA
ACAGCTTGCATGACCATCCTTGTTGGTCTAGGATATATTTTAACATCAAATTAATTAAGACCACTTCCAATTTGCAAAGTTGAACGTGGTGGAGATGGAT
AATGGGAAATTGGAAATAAAGCCTAATACTATGCACCACCGACAATCATTTTTGGTATTTGTCATCTAGATGTGGTAAATAAATTGCATTTGCAATTTCA
AAAAAACTCGTTGCTCTCAATAGCAAAAATATATAACTTGATCACTGTGAACTATCAAAACACACACACATAATTAAACACCCTAACAGCTTTTTTATAT
CATATAAATTTAAAAACCTTAGCAGTACAAACACTTTATTAATTAACATTTATCCACTCCTTATTTCTCTCTTCTTTATCACACTCATTATTTATATTAC
TTATCATACTTAAACTTTTTGGATGAGGGTTTATGCAATTCTCATTCAACATGCAATATGAGGAAAAATGTGGCTTTTTGTGTGAAGCAGTAGTTGGTTC
AACATGGCACAAGATACCATCAGCCACGTGACATGTGGGCGGTGGCATAATACATGCATCTAGCCATGAACATATTTATAGCTGACTTATTATAATGTGT
GTGAATCAAAGCTGCTTGCAAGAATAAAAGACCCCATCTCTTGTGATAAACAAATAAGGTCATTGCAGATAGTTAGGCATTGCATGTTACTACAACTATG
AAAGTAATTAAATATCCATGCAAGATAACCATAATGTCTTTCATTCTCTTGCGTGTACGAATTGACTTTTCATATATTATATATATAAGTACGGAGCTGA
AGTACCTTCTATATGTTCGATTGATAGCCTATCATTCAAATGGCCTAAAATTTATACGATTTATCATTATAATATGAATGCATGTTGTGTACTGCAAAAG
CAGGCTGTGGAAATTGCATGTGGTACCACTAACGTACTACAGATATATATCCTAAAGGACCTAAACGATCAAATCAAATGTGTAAACATGGATTTCCTTA
ATTAGCCGAAGAAGTGGGGTTCAAAAGAATCAAAACCTTGATAAAATAAGAGTTTTGAAATTTAAATTAAAGAAAAAAAGATGTTTTTAAAACTCAAATT
TTAAAATTTCTTTCCATTTCTTCTCTTCCACTCATGCCATTAATGATGATGAGTTTGATGCAATATTCTTTCGCTGCACAATGACCTATCAATTCGATGG
GCGTCGAAGTAACATGAATATTTTAGAAAATAAATCATTCAATGAAAGAGATAAAAAAAAAGATGAAAAAATATAACAAGTAATCACTATAAATTATTAT
AAATAAAATAAAATAAAAATATAACAAGCAGAATAAAGTGAATGTAAAAAATAGAATGTGAAATTATTAAAGTAGAAGATCCATTAAGTTTCAACATGAT
GGATTATATATTCAGTAAAAAAACATAATGAATGATATTAAGATATTTTTTTCTAAATTAACATTTTTTATAAAATAAATAAACAATGTGTAATAAATTT
TCAATTATTTAAAAAAATTAAAATTACAATACATTTTAAATTAAAATTAATAAACCTTACTTACTAAATTCCAAAACTAGTTTATTTTAAGATGTCTTTT
CATTTATATCATTTGGTGTTATACATAGCGTTGTAAAGGCCTAAAAATGACTTAAATTGACAATAGTGTTGGGTATTGTTAATTAATGCATGCAATGGTG
TTCAATATTGAATTTATGATAACAGGAGACAAATTTGTTGGTCAACACTTTGTTTCCCACAATTTGAATTTCAAGCAGCTAGCTAGCTTATTTCTATGGG
CTAAAAGCCTCTAACTGCAGCTATAAATGGTCATAGGAATCTGCCATCTTGGGCAACAAATTAAGCAATTCTTCATTATTCAAAGAGAGACAGAGAAAAA

>Glyma20g04490
TTATTACTTTGCAAAACAATAGTGATAACCAATTTTTTACTCATTATTCAAACCCAAACTAATTGAATTTTTTTACTCATGGTAGCTTAAAATGAACATT
TTCCTCAGCAGGTTTACATTTGTCTGTTGTTATCAATGAAGTATCGATAATCCAATTTGCCTCACTTATCTGTGTATTTGATAGCGATACCTATTCGTGA
ACTGTCTAACCATATCAAACATTAATAATTTAATTTGTTTCACATATTAAATATTGATATTCTTTAGATATTTTGTCAATACATATTGATAAAATATTTA
AACTTTTAAAGTATTTTATGAAAGTCTAATATAATTACTGAATTATATGAAACATATAAATATAGAATCTTTGAGTAATTTATGATGACAATGAGTTATA
ATTTATTTGGTTTCACTAATGTTCAAGAAATATATACGTTTTTAATTAAGATTTACATAATTTTAATAATATATTTAATATGTTCTTTTTATTATTTTTT
TGTATATTTCTAAATACGTGTATATATATATATATATATATATATATATATATATATATATATTGTATCTTATATATTTTTTAAATAATCATTCACGGTA
TCATATACGTGTCGTATTCGATACATGTATTGTATCTATGCATCACATATTATTATATATTAATTGAATATTTCTTTCTCCAAAAAAAGTATTGATTTTA
AAGAATTAAATTTCTAATCTTTTAGAAGATTACTCAATTATATGCTTTATTATACTAAAAAAGAGTCAGAAATTTTAAACTGATTTTATCGAGAGAATGG
ACAACAATTTGGTATTTGTGACAGTTAAAAGAAAAATGAAAAGTACTATTGGCTTAGAGAAAAAATCAAAAAATAATTCTTACATTAGATCAGAGTTCTG
ACCGTTTACTTACGAACTGAATTGTGCTTCTGTCTGTGTCTGTTGTAAAAAGCTAGAGAGAGAAAATCATAAAAAGCAGTGAATATTGAATGAGATTTTT
TTTGTTCAAAGCACTGAGGATTCTGTAAAGGGTAAACAATAACAGTAGTATAACCCTATACTCTCTCTCTGTATCTCATTTTAAAATAAAGGTTTCAAAC
TCTCAATATAAATTTTGGCAGGGATTGGATGAAAATCATATCATAGAACTATACATTGTTACATTTTTAATAAAAAATATTTTTATTTTCTTAACCATTA
TTTTAGAGTATTTGATAACATTTTCCTTAAAATAATTGTCATTTGAAAGCTTTGTAGAAATAATTTTTCATTGAATAATTTTAATATATAAAAAAATTTA
TTTAATTATGTTAATTTTCTATTATATTCATAAAAAAATGTTTTTATCATTTTATTCAATGAAAATATGAGAAATCAAAAAGTAATTTTCCACGCCCCTA
AAATTTATTACTATCTTGAAAGTAAAGCATTCAGAAGTTGGAGCAAAAGAGAAGTGAATTGGGAAAAAGAAAAGGAGAAGGTATTTGAGGCAAAATGGTT
GATGTTTGCATAGCATGTGACCGTGGAAGCTTGTTAACCATCAGAGCCAAAACCGCTATGGCCCACACGGATTTTGGAGATTTACCAGCCACAAAGCAGC
CTCTGCAAACATCAAAATTTATATAAAAAAAATCAAAATTCAAAAGTGGGCCTCTTGGCAACTTGAAATGTTTTTTTTTAACAATTTCATTACCAAAAAA
CCACTTATACCCTTTGCGGTTTTTTGTCCAAACAATTCAAAAACAGTTAATTGAACTTTTGTGCTATTTCCCCTACCCCTCAGGGTCTATAAATCAGGTA
GCACTCCCTAACATTTTTCTTCACAACTCTGCTTCACTTCACACCCCTCCTCTCTCTCTTTTGCTCATTTCCTTTGACTCCTCATTATCAAAGTAATTTC
CTTTTCCATTCATATCTACCTGGAGTTAGTTAATTGTTTCAACATTTGAAGGCTGAGGAAGAGTTTTTAGTTCTTCTACAGCTCCACAAATGTTGTTAAC

>Glyma20g22050
GAAAATTTGTAGGCTTTTTTGTTTGTTTGTTTGAAAAAAATTATTAAATTCTATAAAAGGAGGGTATGTCAATGGCCAATGGGGCCCTCGTATGTGAAGC
AGTTGTTTGGTGAACATGGCAGGGGATGCCATCAGCCATGTGGCAAATGGGCGTAGTTCCACGAGATAAGGCACAATATTTGGCATAAATTCATGAGCCT
TTTCATATAGCTGACTTATTCATGCTAGTCAAAGTTTCTTTAGTAGTGGCTATTTGCTAATATAAAAAGTTTCCATTTCTTGATAAACAAGGTAGGGCCA
TTGCACATACTAAGGCATTCCATGTTACTACTAACTACCATTAAAGAAAATGTTTATGTTCATGTTTTCTTCAATGCTCTTGCGTGTAAGAATTGGCTTT
GTATCATAAAAGAAATAGCAATACATTTTTAATATGTTTTTCTTACTAAATAAAATTTATACGAGACTTATTAAATACGGAATGTGATTAAACCAGTGAA
ACTCACTTTATTTAGTGATGCTTAAAAATTCTATCCAATAATAACTAGTGTGTTAAAAAAATGTTAGGAATTACGTGTGTTATTAGCCTTCTCCTTTCTA
TTATCAGCATTGTTATAAGTTATGAACTAATGAACAGACTGTACGAATTTAGATAAAATGTGAAAAGCTGACATTTTTTTGTCGTAAACATAATGATTAA
AAAAACACAAAGAATATAATACAATAGTTTAACAGAAATCACCATTAGCGGCATTGTAGCAAACCACGTTTTTCAATATATACGAGTACAAGAGATTAAA
TATGGCTTGAACTTTTAAAAATTGTGCTTCTTTGGTTAACCATGTCGGGTGTGACATCTTAAATGATTTTTCCTAAAATTTGTTTTATCTTTGAGCTTTT
AAAATGACTGATTTAAAAACTAAGTATGCGTTTTTTTAGTTGAATCCCAATCTCATGTTTCAATGCACACTGAATGTAGATGAGCCTAGCAATGGATTGG
CGTTGAGCGAAACTCAAGCCCAGTTCAACACACCCTAAGTCAGGTCACGATTCAGCAAGATTGGTAGGTAAAGGGACGAGTTTAGGAAGAGGCAAGTCTG
GCCTTTAATCTTTTCCCAATTTTTAAATGTATATTAATTTTAATTTTTTACAATTATGTTAAAATTTGTATACTTTTCATTCCACCCTTAAATATTTTAT
AGATCTATCCGTGTTCCATATTGTGGTTCATTTGATTCTAGTGATTAAATTTGTCATTAACTCATTATTGATTTGGATAGTATTCAAATTGAAAACATAG
CCGAACCAATTAGTTTAATTACTACCGTTTCAGTTCAATCTTTTTTCAGAATATCATTAAAAAATGTTGGTCTTTTGACATTGAGGGAGGAGAAGAATCT
TCTATCTGTTAGTTAGTTAGTTTGTCATTAAAATAGAGTAGTATTCTGACGATACTCAGAAGTAATTTATTCAATTCATCATCATATATTAAATTATGCA
TGGTTTACTTTGAAGCAAGATGTGCTGCAAAATGCAAATTGCATTTGACTGTACCATTTACGTACCACGGATCCTAAGACCATCAAAGCATGTTCTTTCA
CTGCAAAATGAGTCTGATCAATCATATGCAGAAAATACAAGATGAGTATCAATATTAATCTGAAGACGGCGTGTTTAGCAATTAGCATCCATGTTGTGTA
TAATTTTAATGGGTTGAGTCTTCTTCACACCTACCTAATTGCCTTGTATTTTTTTTAATGCGTGCATTACATACTAATTCTTTTTATAATAAGAGAGCAA
ATTTTTGGGTCAACTACAACATTTTGTTCGATAATACGAATTTGAGTTTGAGTCAATTTTTTTTATGGGTCAAATGTCCCTTACAGCAACTATAAATACC
ACATAGGAGTTTGTCATCTCAAGCAGCAAATTAAGAAAGTCCTTGTTCAGGAATCAGACTCAGAAAGAGAAAGATAGAGAGAGTAAGAGTGATAAAGGGG
