# Supplementary material for: Soybean (Glycine max) expansin gene superfamily origins: segmental and tandem duplication events followed by divergent selection among subfamilies
Source: BMC Plant Biol. 2014 Apr 11;14:93. doi: 10.1186/1471-2229-14-93 (PMC4021193; doi:10.1186/1471-2229-14-93)
Supplement: Additional file 8 — The multiple sequence alignment of the soybean expansins. [file 1471-2229-14-93-S8.zip]

Archive with 1 entries (1 files):
- 1014_1227690051146902_add8.aln
