# Supplementary material for: Soybean (Glycine max) expansin gene superfamily origins: segmental and tandem duplication events followed by divergent selection among subfamilies
Source: BMC Plant Biol. 2014 Apr 11;14:93. doi: 10.1186/1471-2229-14-93 (PMC4021193; doi:10.1186/1471-2229-14-93)
Supplement: Additional file 8 — The multiple sequence alignment of the soybean expansins. [file 1471-2229-14-93-S8.zip › 1014_1227690051146902_add8.aln]

CLUSTAL X (1.81) multiple sequence alignment


Glyma01g16140       ------------------------------------------------------------
Glyma11g17160       ------------------------------------------------------------
Glyma10g24080       ------------------------------------------------------------
Glyma10g24120       ------------------------------------------------------------
AT1G65680           ------------------------------------------------------------
Glyma03g03980       ------------------------------------------------------------
AT2G45110           ------------------------------------------------------------
AT1G65681           ------------------------------------------------------------
AT3G60570           ------------------------------------------------------------
LOC_Os04g46650      ------------------------------------------------------------
LOC_Os02g44108      ------------------------------------------------------------
LOC_Os04g46630      ------------------------------------------------------------
LOC_Os05g15690      ------------------------------------------------------------
LOC_Os03g44290      MPAAAPRVASAASGSASATRGVRVARDKSGGGKLEERTAVAVAVKVVVVDPQRLRMAAFE
LOC_Os02g44106      ------------------------------------------------------------
LOC_Os03g01610      ------------------------------------------------------------
LOC_Os03g01650      ------------------------------------------------------------
LOC_Os03g01630      ------------------------------------------------------------
LOC_Os03g01640      ------------------------------------------------------------
LOC_Os10g40090      ------------------------------------------------------------
LOC_Os10g40710      ------------------------------------------------------------
LOC_Os03g01270      ------------------------------------------------------------
LOC_Os10g40720      ------------------------------------------------------------
LOC_Os10g40700      ------------------------------------------------------------
LOC_Os10g40730      ------------------------------------------------------------
LOC_Os03g01260      ------------------------------------------------------------
Glyma06g44930       ------------------------------------------------------------
Glyma12g12350       ------------------------------------------------------------
Glyma12g33070       ------------------------------------------------------------
Glyma13g37395       ------------------------------------------------------------
AT2G20750           ------------------------------------------------------------
AT4G28250           ------------------------------------------------------------
LOC_Os02g42650      ------------------------------------------------------------
LOC_Os04g44780      ------------------------------------------------------------
Glyma01g06030       ------------------------------------------------------------
Glyma02g12140       ------------------------------------------------------------
Glyma07g35620       ------------------------------------------------------------
Glyma20g04490       ---------------------------------------------------------MCK
AT1G69530           ------------------------------------------------------------
AT1G26770           ------------------------------------------------------------
AT2G03090           ------------------------------------------------------------
Glyma04g33350       ------------------------------------------------------------
Glyma06g20970       ------------------------------------------------------------
Glyma17g10950       ----------------------------------------------------MPSAFNFL
Glyma09g37090       -----------------------------------------------------MLSHLYL
Glyma18g49570       -----------------------------------------------------MLTHIYL
Glyma19g02810       -----------------------------------------------------MNCEHY-
AT3G29030           -----------------------------------------------------MGVLVIS
AT5G56320           ------------------------------------------------------------
Glyma02g40230       ------------------------------------------------------------
Glyma14g38430       ------------------------------------------------------------
Glyma11g26240       ------------------------------------------------------------
Glyma18g06063       ------------------------------------------------------------
Glyma04g40000       ------------------------------------------------------------
Glyma06g14850       ------------------------------------------------------------
AT2G40610           ------------------------------------------------------------
AT5G05290           ------------------------------------------------------------
Glyma03g04390       ------------------------------------------------------------
LOC_Os01g60770      ------------------------------------------------------------
LOC_Os05g39990      ------------------------------------------------------------
LOC_Os03g21820      ------------------------------------------------------------
LOC_Os02g51040      ------------------------------------------------------------
LOC_Os01g16770      ------------------------------------------------------------
LOC_Os03g25990      ------------------------------------------------------------
Glyma02g41590       ------------------------------------------------------------
Glyma14g07360       ------------------------------------------------------------
Glyma11g34040       ------------------------------------------------------------
Glyma18g04260       ------------------------------------------------------------
Glyma11g14800       ------------------------------------------------------------
Glyma12g06730       ------------------------------------------------------------
Glyma13g41160       ------------------------------------------------------------
Glyma15g04240       ------------------------------------------------------------
AT2G28950           ------------------------------------------------------------
Glyma07g15910       ------------------------------------------------------------
Glyma18g39850       ------------------------------------------------------------
Glyma18g25160       ------------------------------------------------------------
LOC_Os03g60720      ------------------------------------------------------------
AT2G39700           ------------------------------------------------------------
AT3G55500           ------------------------------------------------------------
AT2G37640           ------------------------------------------------------------
AT5G02260           ------------------------------------------------------------
Glyma03g38480       ------------------------------------------------------------
Glyma19g41080       ------------------------------------------------------------
Glyma10g28040       ------------------------------------------------------------
Glyma20g22050       ------------------------------------------------------------
AT4G01630           ------------------------------------------------------------
Glyma04g02380       ------------------------------------------------------------
Glyma06g02420       ------------------------------------------------------------
Glyma17g37990       ------------------------------------------------------------
AT1G20190           ------------------------------------------------------------
Glyma06g02430       ------------------------------------------------------------
LOC_Os04g15840      ------------------------------------------------------------
LOC_Os03g06010      ------------------------------------------------------------
LOC_Os10g30340      ------------------------------------------------------------
LOC_Os03g06020      ------------------------------------------------------------
LOC_Os03g06050      ------------------------------------------------------------
LOC_Os03g06060      ------------------------------------------------------------
LOC_Os03g06040      ------------------------------------------------------------
LOC_Os10g30330      ------------------------------------------------------------
LOC_Os03g31480      ------------------------------------------------------------
LOC_Os03g06000      ------------------------------------------------------------
LOC_Os02g16780      ------------------------------------------------------------
LOC_Os02g16850      ------------------------------------------------------------
LOC_Os02g16800      ------------------------------------------------------------
LOC_Os02g16809      ------------------------------------------------------------
LOC_Os02g16839      ------------------------------------------------------------
LOC_Os02g16730      ------------------------------------------------------------
LOC_Os06g50400      ------------------------------------------------------------
LOC_Os05g19570      ------------------------------------------------------------
LOC_Os05g19600      ------------------------------------------------------------
LOC_Os01g14650      ------------------------------------------------------------
LOC_Os01g14660      ------------------------------------------------------------
Glyma19g37060       ----------------------------------------------------------MA
AT5G39270           ------------------------------------------------------------
AT5G39290           ------------------------------------------------------------
AT5G39280           ------------------------------------------------------------
AT5G39300           ------------------------------------------------------------
AT5G39260           ------------------------------------------------------------
AT5G39310           ------------------------------------------------------------
Glyma18g50030       ------------------------------------------------------------
Glyma02g40790       ------------------------------------------------------------
Glyma14g39120       ------------------------------------------------------------
AT3G03220           ------------------------------------------------------------
Glyma18g05040       ------------------------------------------------------------
LOC_Os04g49410      ------------------------------------------------------------
Glyma06g44940       ------------------------------------------------------------
Glyma12g12340       ------------------------------------------------------------
AT4G38210           ------------------------------------------------------------
LOC_Os06g41700      ------------------------------------------------------------
Glyma06g38100       ------------------------------------------------------------
Glyma12g23200       ------------------------------------------------------------
AT3G15370           ------------------------------------------------------------
Glyma01g42370       ------------------------------------------------------------
Glyma11g03000       ------------------------------------------------------------
Glyma05g03720       ------------------------------------------------------------
Glyma17g14230       -----------------------MSDVLLELVHWTLYIRIRVPVNEHVPFSINPTSPREN
LOC_Os10g39110      ------------------------------------------------------------
AT1G12560           ------------------------------------------------------------
AT1G62980           ------------------------------------------------------------
LOC_Os06g01920      ------------------------------------------------------MASSWN
LOC_Os12g36040      ------------------------------------------------------------
LOC_Os08g44790      ------------------------------------------------------------
Glyma01g35070       ------------------------------------------------------------
Glyma01g41050       ------------------------------------------------------------
Glyma11g04370       ------------------------------------------------------------
Glyma05g05880       ------------------------------------------------------------
Glyma17g16210       ------------------------------------------------------------
LOC_Os07g31390      ------------------------------------------------------------
Glyma01g41330       ------------------------------------------------------------
Glyma11g04080       ------------------------------------------------------------
Glyma05g05430       ------------------------------------------------------------
Glyma17g15710       ------------------------------------------------------------
Glyma05g05390       ------------------------------------------------------------
Glyma17g15680       ------------------------------------------------------------
Glyma05g05420       ------------------------------------------------------------
Glyma17g15690       ------------------------------------------------------------
Glyma17g15640       ------------------------------------------------------------
Glyma17g15670       ------------------------------------------------------------
AT4G17030           ------------------------------------------------------------
Glyma11g10240       ------------------------------------------------------------
Glyma12g02550       ------------------------------------------------------------
AT3G45970           ------------------------------------------------------------
AT3G45960           ------------------------------------------------------------
AT4G38400           ------------------------------------------------------------
LOC_Os03g04020      -------------------------------------------------------MAVSV
LOC_Os10g39640      ---------------------------------------------------------MAV
LOC_Os07g29290      ---------------------------------------------------------MAV
LOC_Os06g50960      --------------------------------------------------------MDDN
                                                                                

Glyma01g16140       --MALTLQRALSELLTLIAILS-------------------IFLVIPSFCFNPKKLYNAS
Glyma11g17160       --MALTPQRALSQLPILVAILS-------------------IFLVIPSFCFNPKMLYNAS
Glyma10g24080       --MAPTLQRALSHLLTLVASLS-------------------ILLVVPSSCFNPKKIVNAS
Glyma10g24120       --MASTLHRALSHLLTLVASLS-------------------ILLVLPSSCFNPRKIVNAS
AT1G65680           --MTILVVDRYYMLMNLLFALT-------------------CLLLNLTHCFSPKKFNISA
Glyma03g03980       -------MMQVLLYMSFVVVIF-------------------SLLLNPCHCLN-LKLFNGS
AT2G45110           -----MASS-----QRYFALLA-------------------LFAVSLKFCYCQNETIDVA
AT1G65681           -----MIG-------------------------------------ELDFPF---------
AT3G60570           -----MASSSLKCFSFIVVLTT-------------------FFAISLKPCYCHNKTHWN-
LOC_Os04g46650      ------MVSRGTFVF---AVLV-------------------ALPILSLPVSGYEQNYTAG
LOC_Os02g44108      ------MAKSCTLVLL-LVALV-------------------GLSLLVSPIACSRKLSKPK
LOC_Os04g46630      ------MASRFQLILSTFVVIA-------------------AVTMLPRPCASIEFHRKLS
LOC_Os05g15690      ------MNSKFQLILSTFVVIA-------------------AFTLLPRPCASIEFHRKLS
LOC_Os03g44290      PHRVQHMASRLQLLY--FIAIT-------------------VLASVFQPCTSIELHRELS
LOC_Os02g44106      ----MALAAKLLPSIVAFVALA-------------------CCVLR-SSVASVDHHRKLS
LOC_Os03g01610      ---------MASSSLLLACVVV-------------------AAMVSAVSCGPPK------
LOC_Os03g01650      ---------MASSSLLLACVVV-------------------AAMVSAVSCGPPK------
LOC_Os03g01630      ---------MASSSLLLASVVV-------------------AAMVSAVSCGPPK------
LOC_Os03g01640      ---------MASSCLLLACVVA-------------------AAMVSAVSCGPPK------
LOC_Os10g40090      -------MGSLTTNIVLAVAVV-------------------AALVGGGSCGPPK------
LOC_Os10g40710      ---MAGASAK-------VVAML-------------------LSVLATYGFAA--------
LOC_Os03g01270      ---MAGRSRRRSFWSVGVAAAL-------------------LCLLAAHGCSAKHHKPKPT
LOC_Os10g40720      -------MAFSI-SKKAAVAAL-------------------FSFLVVTCVAGARP-----
LOC_Os10g40700      -------MAARMGSKVAAILAI-------------------LSVLVVHGSCKGHP-----
LOC_Os10g40730      ---------MGSLSSLAAAAVF-------------------LSLLAVGHCAAADFNATDA
LOC_Os03g01260      --------MVSGDVGVVVYYLL-------------------LVLVVVQGCKGSSAVQGE-
Glyma06g44930       ------MQLHRVSAAS---KLS-------------------LTCFSFALKFVLLY-----
Glyma12g12350       ------MQLHRVSAAS---KLS-------------------LTCLSLALKLVLLY-----
Glyma12g33070       ------MQCHRVSAVL---FLS-------------------L-CFRIALVY---------
Glyma13g37395       ------MQCQRFSAVL---FLS-------------------L-CFRIAQVY---------
AT2G20750           ------MQLFPVILPT---LCV-------------------FLHLLISGSGST-------
AT4G28250           ------MQLFPVMLAT---LCI-------------------VLQLLIGSS----------
LOC_Os02g42650      ------MAAFSSSSSAPMLIRS-------------------VLFVSLLSAAFVFD-----
LOC_Os04g44780      ------MAAASSRSFSLCVLLL-------------------LLLLAPPISASFLFDGG--
Glyma01g06030       --------------MAQVCLL---L----------------VGLLTMFSSAYGYGY----
Glyma02g12140       --------------MAQICLL---L----------------VGLLSMFSSAYGYGY----
Glyma07g35620       --------------MALTGLL---L----------------LAFLTMFSSAHAY------
Glyma20g04490       KIMSDFLFCFVFRKMALIGLL---L----------------MGFLTMFSSAHAY------
AT1G69530           --------------MALVTFL--FI----------------ATLGAMTSHVNGY-A----
AT1G26770           ----MCRLLTQDVNMGHLGFL--VM----------------IMVGVMASSVSGY-G----
AT2G03090           ------------MFMGKMGLLGIAL----------------FCFAAMVCSVHGY-D----
Glyma04g33350       --------------MVLLGLLMVGF----------------LS-LGSFVSASGY------
Glyma06g20970       --------------MVLLGLLLVGF----------------LSQLGSSVSASGY------
Glyma17g10950       TTSLLPFLPLYRGNMVFLGVLLVGF----------------LL--GAYGDSD--------
Glyma09g37090       FLPNFLLHFHKQLLSRKMALLG-FL----------------LGLFLMVTHVKGYG-----
Glyma18g49570       FLPNFLLHFHKQLLSRKMALLG-FL----------------LGLFYMISHVKGYG-----
Glyma19g02810       ---TLLLHLCR----KKMVHLGFFL----------------LGCLSMISYANGYVS----
AT3G29030           LLVVHLLAFSV-------CVQG--------------------GYRRGGHHPGGHM-----
AT5G56320           --------------MEFFGKMIISLS---------------LMMMIMWKSVDGYS-----
Glyma02g40230       -------MAPHASSFALVLLI--------------------FLFVEMHFHGATADY----
Glyma14g38430       -------MAPHASSFALVLVI--------------------FLFVEMHFHGATADY----
Glyma11g26240       -------MTHKEFSIALVTLIA-------------------VLFVNMNIQGATADY----
Glyma18g06063       -------MAHKEFSIALVTLI--------------------VLFVNTNLQGATADY----
Glyma04g40000       ------------MVIAATPLL--------------------FFLLNLCLRGTYADY----
Glyma06g14850       ------------MPIVATSLL--------------------FFLLNLCLRGTYADY----
AT2G40610           ------MYTPSYLKYSIISIIS-------------------VLFL----QGTHGDD----
AT5G05290           ---------MNLTEYSHILFLS-------------------LCTLNFCLYSINSDD----
Glyma03g04390       -----------MNTIVLTMLPF-------------------FLFLLVWLPRVT-------
LOC_Os01g60770      -----MASRSSALLLLFSAFCF----------------------LARRA-AADYG-----
LOC_Os05g39990      -----MAIAG-VLFLLF---------------------------LARQASAAGYG-----
LOC_Os03g21820      -------MAPPLLLLLASLLLV----------------------AARRALGLGLG-----
LOC_Os02g51040      -----MSSRRDVLAVVLVAALLPPALSRGLWLGHHGLGHGHGRWRAPHVGGHGQGQGPQQ
LOC_Os01g16770      --------------------------------------------MAAEVAAGGDS-----
LOC_Os03g25990      -------MAPPSLPILLVLLSLSSSLSS------------------SSAAAAG-------
Glyma02g41590       ------MPSLIA-IVTLIAV---------------------VLTSTEA-RIPGAYS----
Glyma14g07360       --MALVNLSYIG-IVTLIT----------------------LLASTEA-RVPGVYS----
Glyma11g34040       -------MAMLN-IIAIVSLLL-------------------LMIPSQA-KIPGVYS----
Glyma18g04260       -MNIQKTMAMLN-IISILS--L-------------------LLTQSHA-KIPGVYS----
Glyma11g14800       -------MAVANNVLCIAFIIT-------------------LTWAVEA-RIPGIYS----
Glyma12g06730       -------MAVANNVLCIFFIIS-------------------LTCMVQA-RIPGVYS----
Glyma13g41160       -------MGVFST--VLLCLMS-------------------LMWMVDA-RIPGVYS----
Glyma15g04240       -------MGVFS---AVLCLMS-------------------LMWMVEA-RIPGVYT----
AT2G28950           -------MAMLG--LVLSVLTT-------------------ILALSEA-RIPGVYN----
Glyma07g15910       -------MAAIV-FIHIASLVS-------------------LFVATSA-RIPGVYT----
Glyma18g39850       -------MAAIV-FLHIASLAS-------------------LFVATSA-RIPGVYT----
Glyma18g25160       -------MAGMV-PLCIASLVT-------------------LFVATSA-RIPGVFN----
LOC_Os03g60720      -----MSPAPRVLVLVVATVVA-------------------LQVSPAAGRIPGAYG----
AT2G39700           -------MAIKLAILFTTF----------------------VLFSLADARIPGIYS----
AT3G55500           -------MAINPLILLTIFPLF-------------------LLLSFTDAGIPRVFS----
AT2G37640           -----MTATAFRVGLWLAVTAS-------------------FLLTATNAKIPGVYS----
AT5G02260           --------MAAKVITFMAVMVV-------------------TAFTAN-AKIPGVYT----
Glyma03g38480       --------------MGKFILST--G----------------LILFVVLFTTELG------
Glyma19g41080       --------------MGKFILS---G----------------LILFVVFFTTELG------
Glyma10g28040       --------------MEKLIFS---G----------------LIVLVGLLTTEIK------
Glyma20g22050       --------------MEKLIFS---G----------------LIMLVVLFTTELR------
AT4G01630           --------------MTKIFSLL--V----------------AMIFSTMFFMKIS------
Glyma04g02380       ----------MAKVMFGLVCS--------------------FLVLCCFTINTSA------
Glyma06g02420       ----------MAKVMFVLVS---------------------FLVLCCYTINTCA------
Glyma17g37990       ----------MGKIMLVLGS---------------------LIGLCCFTITTYA------
AT1G20190           ----------MSKSLAGLAV------------------------LAALFIAVDA------
Glyma06g02430       --------------MLVLVS---------------------FLVLCCFTISNCG------
LOC_Os04g15840      ----------MAGSSAATSCARFLA----------------LLATCLLWNEAAS------
LOC_Os03g06010      ---------MEYAILFATSLV--------------------ITVLAASGFAP--------
LOC_Os10g30340      ---------MMVIRFFAVLAA--------------------ALCITSASAAA--------
LOC_Os03g06020      --------MWKKKKTPSILPL--------------------VVVIAAASLIAP-------
LOC_Os03g06050      --------------MGNIFLQ--------------------LLAVVALCIAP--------
LOC_Os03g06060      --------------MGNILLQ--------------------LLAVVALCIAP--------
LOC_Os03g06040      --------------MGNIVLQ--------------------LLAILALCIAP--------
LOC_Os10g30330      ----------MG-AMAENLLV--------------------LCTILAARMALA-------
LOC_Os03g31480      ----------MDMAMSSRLAL--------------------CLAVVAACAAGG-------
LOC_Os03g06000      ------------MARSAFFFH--------------------CVAAVAACIAA--------
LOC_Os02g16780      ----------MASSPRAFALV--------------------FFAIAAVGCTQLTTADD--
LOC_Os02g16850      ----------MAP-ARPFALL--------------------FLAVT-VGFVLLTAADDSA
LOC_Os02g16800      -------MADMAP-ARALALV--------------------LLAVA-VGSALMAAAQDAP
LOC_Os02g16809      ----------MAP-ARAFVLV--------------------LLAVASASTAAANTATTTP
LOC_Os02g16839      ----------MAP-ARAFVLV--------------------LLAVASASTAAANTATTTP
LOC_Os02g16730      ----------MAGVARMLAAV--------------------VCAIMPAAAMAAGGVGA--
LOC_Os06g50400      ----------MARRGHVFAVV--------------------AFVSYALLAAASTTVEA--
LOC_Os05g19570      ---------MLSGMEKQPAML---------------------LVLVTLCAF---------
LOC_Os05g19600      --------------MAMPVVQ---------------------VLLLCALAY---------
LOC_Os01g14650      --------------MAAARML---------------------VLLASLCAL---------
LOC_Os01g14660      --------------MEKKLLV---------------------VLFLSLCCASR-------
Glyma19g37060       FPLGALMTTTLLLFLVAFSLIPN----------------VHATIRSSWGHAAHNMVGRDN
AT5G39270           -------MVIWVVPMSYGHG--------------------AMIGNAVEAPDVAEAP----
AT5G39290           -------MAMWVVPMSYGHG--------------------AMIGNAVEAPDVAEAP----
AT5G39280           -------MATLLVSMSYGHR--------------------AMINDVAEAPVFDD------
AT5G39300           -------MATLLVSMSYGHR--------------------AMINDVAEAPVIDN------
AT5G39260           --------MKLLEKMTYVEC--------------------FMIIMATWFMFISYSHGANV
AT5G39310           -------MVIWIAPMTNGHDHASHVPGGRPGAHPSHGAHPAHGAHPSHGAHPSHGAHPSH
Glyma18g50030       --------------MARSHC---------------------LFPLAFLMVLFVP------
Glyma02g40790       -------MLALTLSILIIATLS--------------------SSPLVTSHYSSSTL----
Glyma14g39120       ----MSKMLALTVSIILIITLS--------------------SSPLVTSHYSS-------
AT3G03220           ----------MQRFLLPLLFLA--------------------LSPPAICHYSSST-----
Glyma18g05040       -----MSQQTLTILLFTLLSLT--------------------SSP-ATCLYSSPSPPTA-
LOC_Os04g49410      ----------MAPCLLLVLFLL--------------------PALATGHQHPS-------
Glyma06g44940       -------MG-VLQYTLLYLI------------------------LLQSCKIIA-------
Glyma12g12340       -------MG-VLQSTLLYLI------------------------LVHSCKIVA-------
AT4G38210           -------MDSGLQQLALCLF------------------------FILCRLFQA-------
LOC_Os06g41700      -------MSSVLLFLLLLLLSG--------------------VSLSGCIRLGN-------
Glyma06g38100       -------MGPLVISSSFLWYLS--------------------FVLSAAVRVVH-------
Glyma12g23200       -------MGPLVISSRFLWYFC--------------------FVLS-AVRVVH-------
AT3G15370           ----------MDMKGTYLVTVI--------------------LLVS--TLSVG-------
Glyma01g42370       -------MASILQ----LLMFA-------------------FTMMFT-FMGERAVAGG--
Glyma11g03000       -------MASILQ----LLMLS-------------------FTMMFT-FMGERAVAGG--
Glyma05g03720       -------MAATLQHCSFLLIT--------------------FTWIMFIIIGKPAIVVG--
Glyma17g14230       HTAKNLTMAATLQHCSFLLITT-------------------FTWMFILIIGKPPIVAG--
LOC_Os10g39110      -------MAAASS--TTATTAI-------------------LAAVIISLAGAATTVDA--
AT1G12560           ----MGPISSSWS-----FNKF-------------------FSIVFVVFAISGEFVAG--
AT1G62980           ---------MDQN-----LYRK-------------------CLVILSMMAMIGTSMAT--
LOC_Os06g01920      NPAIFLAAALAVATAAQVVTAG-------------------FTTDLYWQQQPAPGAVT--
LOC_Os12g36040      -MDTTTTMAPLPLLTTTSLLLF------------------FFLASSFAADVVVAGGGGGG
LOC_Os08g44790      -MWCTWALG-------RVVLAV------------------VFLVALAAGDAAPP------
Glyma01g35070       ------MALYL---FCLLLAITL------------------IFMQTLADTSCT-------
Glyma01g41050       ------MALYL---FCLLLAITF------------------IFMQTLADTSCTDCFIH--
Glyma11g04370       ------MALYL---FCRLFAITL------------------IFMQTLADTSCTDCFIH--
Glyma05g05880       ------MALSL---LCP-LLATF------------------LFMQTMADTSFVQS-----
Glyma17g16210       ------MALSL---LYPLLLATF------------------LFMQTLADTSFVQS-----
LOC_Os07g31390      ------MAQLLRRHLPVILSLIL------------------FLSKATADANFTVS-----
Glyma01g41330       ------MELNFKYQLSLFCVTLL------------------LPALCTSQDSFTCS-----
Glyma11g04080       ------MELNFKYQLSIICVTLL------------------LPALRTSQDSFTCS-----
Glyma05g05430       ------MELSFKHHFGLACVLLL------------------LAALCSSQDSFTDS-----
Glyma17g15710       ------MELSFKHQLGLACVVLL------------------LPALCSSQDSFTDS-----
Glyma05g05390       ------MELSFRPQLGLVCVILL------------------FPALCNCQEYFTKS-----
Glyma17g15680       ------MEFGFRHQLGLVCVILL------------------FPALCNCQEYFTKS-----
Glyma05g05420       ------MELSFKHQLGLVCVILL------------------FPALCYCQEY-TKS-----
Glyma17g15690       ------MELSFKHQLGLVCVIML------------------FPALCFCQEY-TKS-----
Glyma17g15640       ------MQHCLNHQLGLVCVILL------------------FPALCSCNEYFTNS-----
Glyma17g15670       ------MELSLNHQLGLVCVILL------------------FPALCSCNEYFTNS-----
AT4G17030           ------MKHSHVLLLLFVQVIVL------------------LPLLC-LSDDFVNS-----
Glyma11g10240       -----------MAFFILSFLFLL------------------LVSSATACDRCLYQ-----
Glyma12g02550       -----------MAFFIFSFLFLL------------------LVSSSTACDRCLHQ-----
AT3G45970           ----------MGSFLFLIVVIFL------------------FSSSVNACDRCLHR-----
AT3G45960           ----------MRSFLYLIVVIFL------------------FSSSVNACDRCLHR-----
AT4G38400           ---------MLQGFLFLLSVVLL------------------FSSSAAACDRCLHS-----
LOC_Os03g04020      RCCFGSSSLSHHARLLLVIVALL------------------APRLASGCDRCVRR-----
LOC_Os10g39640      RCC---SSMASASVVLFFVVVGM------------------SASMVSGCDRCVRR-----
LOC_Os07g29290      LLS-----ILSSSFLLLLAASSS------------------STPRASACERCVRN-----
LOC_Os06g50960      GDVHFCHRATAVVALLLLHLVVV------------------ANAAAHSCDWCTPRH----
                                                                                

Glyma01g16140       Y---------------------------------------------YSPSSSDWSPAVAT
Glyma11g17160       Y---------------------------------------------YPPSGSDWSPSVAT
Glyma10g24080       YAS-------------------------------------------YSLYGSDWSPAVAT
Glyma10g24120       YNS-------------------------------------------NGLY---WSPAVAT
AT1G65680           A----------------------------------------------TTSDSDWSIAGST
Glyma03g03980       K----------------------------------------------IQNEEQWQVAGAT
AT2G45110           G----------------------------------------------------SGTAGVT
AT1G65681           ------------------------------------------------------------
AT3G60570           -------------------------------------------------------TAGIT
LOC_Os04g46650      RRSTMSLGR----------------------------------G-------YGWSSGGAT
LOC_Os02g44108      PKPKPSMKKPVVRAH------------------------NNYTGSPSVTVTTGWAAAGAT
LOC_Os04g46630      ----------------------------------------------------SWSNGGAT
LOC_Os05g15690      ----------------------------------------------------SWSNGGAT
LOC_Os03g44290      ----------------------------------------------------GWSNGIAT
LOC_Os02g44106      ----------------------------------------------------GWSIGGAT
LOC_Os03g01610      ---------------------------------------VPPGPNITTSYGDKWLEAKAT
LOC_Os03g01650      ---------------------------------------VPPGPNITTSYGDKWLEAKAT
LOC_Os03g01630      ---------------------------------------VPPGPNITASYGDKWLEARAT
LOC_Os03g01640      ---------------------------------------VPPGPNITAAYGKQWLEARGT
LOC_Os10g40090      ---------------------------------------VPPGPNITTNYNAPWLPARAT
LOC_Os10g40710      --------------------------------------GVVYTN--------DWLPAKAT
LOC_Os03g01270      PGGISGNASSSSSNSSTPSIPPPVAPTPTAPTPPIPSPGTGSSNGSSGGGGGGWLNARAT
LOC_Os10g40720      ---------------------------------------GNFSASDFTADPN-WEVARAT
LOC_Os10g40700      ---------------------------------------VNYNVSDASAYGSGWLPARAT
LOC_Os10g40730      DADFAGN-------------------------------GVDFNSSDAAVYWGPWTKARAT
LOC_Os03g01260      --------------------------------------GRWYNESEAIGGAAAWGNAKAT
Glyma06g44930       ---------------------------------------AAEAQLQHRGPDLHWYPGTAT
Glyma12g12350       ---------------------------------------AAEAQLQHRGPDLHWYPGTAT
Glyma12g33070       ----------------------------------------AQGEPHLTALDQHWFPGTAT
Glyma13g37395       ----------------------------------------AHGD---SDLDEHWYTGTAT
AT2G20750           ---------------------------------------PPLTHSNQQVAATRWLPATAT
AT4G28250           ----------------------------------------ALATTNRHVSNSHWLPAVAT
LOC_Os02g42650      ---------------------------------------SGEAGAAHRVVDPEWHPATAT
LOC_Os04g44780      ---------------------------------------KSKSAAAAAAVDMEWRPATAT
Glyma01g06030       --------------------------------------------------GGGWVNAHAT
Glyma02g12140       --------------------------------------------------GGGWVNAHAT
Glyma07g35620       --------------------------------------------------GGGWTNAHAT
Glyma20g04490       --------------------------------------------------GGGWTNAHAT
AT1G69530           --------------------------------------------------GGGWVNAHAT
AT1G26770           --------------------------------------------------GG-WINAHAT
AT2G03090           --------------------------------------------------AG-WVNAHAT
Glyma04g33350       ----------------------------------------------------GWMDAHAT
Glyma06g20970       ----------------------------------------------------GWMDAHAT
Glyma17g10950       ----------------------------------------------------GWMDAHAT
Glyma09g37090       --------------------------------------------------FGGWTNAHAT
Glyma18g49570       --------------------------------------------------FGGWTNAHAT
Glyma19g02810       --------------------------------------------------NGGWTNAHAT
AT3G29030           ---------------------------------------------------GPWINAHAT
AT5G56320           ---------------------------------------------------SGWVNARAT
Glyma02g40230       --------------------------------------------------G-GWQGGHAT
Glyma14g38430       --------------------------------------------------G-GWQGGHAT
Glyma11g26240       --------------------------------------------------G-SWQSAHAT
Glyma18g06063       --------------------------------------------------GGGWQSAHAT
Glyma04g40000       --------------------------------------------------GGGWQGGHAT
Glyma06g14850       --------------------------------------------------GGGWQGGHAT
AT2G40610           --------------------------------------------------G-GWQGGHAT
AT5G05290           --------------------------------------------------NGGWERGHAT
Glyma03g04390       ---------------------------------------------------CGWTAAHAT
LOC_Os01g60770      ----------------------------------------------------SWQSAHAT
LOC_Os05g39990      ----------------------------------------------------GWQSAHAT
LOC_Os03g21820      ----------------------------------------------------QWQPGHAT
LOC_Os02g51040      ------------------------------HAPLG---------------GGGWSSAHAT
LOC_Os01g16770      ----------------------------------------------------GWSSGSAT
LOC_Os03g25990      ----------------------------------------------------RWTDAHAT
Glyma02g41590       --------------------------------------------------GGAWETAHAT
Glyma14g07360       --------------------------------------------------GGAWETAHAT
Glyma11g34040       --------------------------------------------------GGPWQSAHAT
Glyma18g04260       --------------------------------------------------GGPWQSAHAT
Glyma11g14800       --------------------------------------------------GGAWQSAHAT
Glyma12g06730       --------------------------------------------------AGAWQSAHAT
Glyma13g41160       --------------------------------------------------GGAWQNAHAT
Glyma15g04240       --------------------------------------------------GGAWQSAHAT
AT2G28950           --------------------------------------------------GGGWETAHAT
Glyma07g15910       --------------------------------------------------GGPWQSAHAT
Glyma18g39850       --------------------------------------------------GGPWQSAHAT
Glyma18g25160       --------------------------------------------------GGAWQGAHAT
LOC_Os03g60720      --------------------------------------------------GGEWQSAHAT
AT2G39700           --------------------------------------------------GGAWQNAHAT
AT3G55500           --------------------------------------------------GGSWQTAHAT
AT2G37640           --------------------------------------------------GGPWQNAHAT
AT5G02260           --------------------------------------------------GGPWINAHAT
Glyma03g38480       ------------------------------------------------VASAVWQRAHAT
Glyma19g41080       ------------------------------------------------VSSAVWQRAHAT
Glyma10g28040       ------------------------------------------------VASAIWLRAHAT
Glyma20g22050       ------------------------------------------------VASAIWLRAHAT
AT4G01630           ------------------------------------------------SVSAGWLQAHAT
Glyma04g02380       ------------------------------------------------FSPSGWTNAHAT
Glyma06g02420       ------------------------------------------------FSSSGWTNAHAT
Glyma17g37990       ------------------------------------------------FSPSGWTNAHAT
AT1G20190           ------------------------------------------------FRPSGLTNGHAT
Glyma06g02430       ------------------------------------------------FSPSGWNSAHAT
LOC_Os04g15840      ------------------------------------------------FTASGWNKAFAT
LOC_Os03g06010      --------------------------------------------------AHGWNKGTAT
LOC_Os10g30340      --------------------------------------------------AGGWVSGTAT
LOC_Os03g06020      -------------------------------------------------TTAGWSSGTAT
LOC_Os03g06050      -------------------------------------------------ARSDWLPGTAT
LOC_Os03g06060      -------------------------------------------------ARSDWLPGTAT
LOC_Os03g06040      -------------------------------------------------ARSGWLQGTAT
LOC_Os10g30330      -------------------------------------------------AADDWIPATAT
LOC_Os03g31480      -------------------------------------------------AVADWSPATAT
LOC_Os03g06000      --------------------------------------------------TAAALSGTAT
LOC_Os02g16780      ------------------------------------------------AAPPVWQKAHAT
LOC_Os02g16850      ------------------------------NATATTTTAMAPSSSTDDAAPPVWLKAHAT
LOC_Os02g16800      ------------------------------SPPTPMAP-----SPSTDETPPVWLKAHAT
LOC_Os02g16809      ------------------------------TNP--------------VAAPTQWQKAHAT
LOC_Os02g16839      ------------------------------TNP--------------VAAPTQWQKAHAT
LOC_Os02g16730      ------------------------------------------------LEPSGWVRAHAT
LOC_Os06g50400      ------------------------------------------------FAASGWSKGTAT
LOC_Os05g19570      -----------------------------------------------ACKRSVAQSAFAT
LOC_Os05g19600      -----------------------------------------------QAVDAQWTPATAT
LOC_Os01g14650      ---------------------------------------------LLTASAAKWTPAFAT
LOC_Os01g14660      ---------------------------------------------LRGEAAQQWTSATAT
Glyma19g37060       ------------------------------KIVDLHKHHP-------VFGPGPWRQAYAT
AT5G39270           ------------------------------GINDPSKALDTN-----------WYDARAT
AT5G39290           ------------------------------GINDPSKALDPN-----------WYDARAT
AT5G39280           -------------------------------VVSP-NGLDSS-----------WYDARAT
AT5G39300           -------------------------------VGSPTNGLDSS-----------WYDARAT
AT5G39260           ------------------------------AAAPGTNGLDTA-----------WYDARAA
AT5G39310           ------------------------------GAHPSHGALPSHGG---QVPHSGWGHGRAT
Glyma18g50030       ---------------------------------ALAHGRRRG-----------WHLAHAT
Glyma02g40790       --------------------------------------ESPPSSLEASPTFSEWRSARAT
Glyma14g39120       ------------------------------------------PSLEASPTFSEWRSARAT
AT3G03220           ---------------------------------------SSPSSSSVSSDASEWRPARAT
Glyma18g05040       ------------------------------------PFSESTPHTDPEPRAEEWLPAHAT
LOC_Os04g49410      --------------------------------------------TLGSSALSEWRSAKAS
Glyma06g44940       ------------------------------------------------YKDQEWKKATAT
Glyma12g12340       ------------------------------------------------YKDQEWKKATAT
AT4G38210           ------------------------------------------------TAEDDWKIATAT
LOC_Os06g41700      ------------------------------------------------GGYEEWRMGSAT
Glyma06g38100       -----------------------------------------------VQANYGWLNAHAT
Glyma12g23200       -----------------------------------------------VQANNGWLNAHAT
AT3G15370           -----------------------------------------------MCSN-GWIRAHAT
Glyma01g42370       -----------------------------------------------IFRPSQWALAHAT
Glyma11g03000       -----------------------------------------------IFRPSQWALAHAT
Glyma05g03720       -----------------------------------------------TFQPSQWTLSHAT
Glyma17g14230       -----------------------------------------------TFQPSQWTLAHAT
LOC_Os10g39110      -----------------------------------------------KFRAMQWTPAHAT
AT1G12560           -----------------------------------------------YYRPGPWRYAHAT
AT1G62980           -----------------------------------------------YAG-TPWRTASAT
LOC_Os06g01920      -----------------------------------------------PYKTSDWHDGSAT
LOC_Os12g36040      GGYDGGGDGEGGGGGDG-------------EGGGGGGGAKMPHVNHGRYKCGPWVDGHAT
LOC_Os08g44790      ----------------------------------------KVHRNHGKFTAGPWKQAHAT
Glyma01g35070       ------------------------------------------------------------
Glyma01g41050       --------------------------------------------------------SRAA
Glyma11g04370       --------------------------------------------------------SRAA
Glyma05g05880       ---------------------------------------------------------RAA
Glyma17g16210       ---------------------------------------------------------RAA
LOC_Os07g31390      ---------------------------------------------------------RAA
Glyma01g41330       ---------------------------------------------------------RAT
Glyma11g04080       ---------------------------------------------------------RAT
Glyma05g05430       ---------------------------------------------------------RAT
Glyma17g15710       ---------------------------------------------------------RAT
Glyma05g05390       ---------------------------------------------------------RAT
Glyma17g15680       ---------------------------------------------------------RAT
Glyma05g05420       ---------------------------------------------------------RAT
Glyma17g15690       ---------------------------------------------------------RAT
Glyma17g15640       ---------------------------------------------------------RAS
Glyma17g15670       ---------------------------------------------------------RAS
AT4G17030           ---------------------------------------------------------RAT
Glyma11g10240       --------------------------------------------------------SKAS
Glyma12g02550       --------------------------------------------------------SKAS
AT3G45970           --------------------------------------------------------SKAA
AT3G45960           --------------------------------------------------------SKAS
AT4G38400           --------------------------------------------------------SKAA
LOC_Os03g04020      --------------------------------------------------------SRAA
LOC_Os10g39640      --------------------------------------------------------SKAG
LOC_Os07g29290      --------------------------------------------------------GKAA
LOC_Os06g50960      --------------------------------------------------------STVS
                                                                                

Glyma01g16140       WYGPANGDGS----EGGACGYGNAVGQPPFSSLISAGSPL--IYDSGKGCGSCYEVKCTG
Glyma11g17160       WYGPANGDGS----EGGACGYGNAVGQPPFSSLISAGSPL--IYDSGKGCGSCYEVKCTG
Glyma10g24080       WYGPAQGDGS----EGGACGYGSAVGEPPFSSLMSAGSPL--LFESGEGCGSCYEMKCTG
Glyma10g24120       WYGPPHGDGS----EGGACGFGSVVGVPPFSSMISAGSPL--LFESGKGCGFCYEVKCTG
AT1G65680           WYGNPTGYGS----DGGACGYGNAVAQPPFSKMVSAGGPS--LFKSGKGCGACYQVKCTS
Glyma03g03980       MFGPPEGAGS----DGGACGYIDSVEKPPLSKMVSAGGPS--LYLGGRGCGACYQVKCTE
AT2G45110           WYGEPFGAGS----TGGACGYGSAVANPPLYAMVSAGGPS--LFNNGKGCGTCYQVVCIG
AT1G65681           -----LGAGS----TGGACGF--AVANPPLYGMVSAGGPS--VFNNGIGCGTCFQILCNG
AT3G60570           WYGDREGPGT----TGGACGYGDAVAKHPYRCMVSAGGPS--LFKDGKGCGACYRLKCD-
LOC_Os04g46650      WYGGPQGDGS----EGGACGYQSAVGQRPFSSMIAAGGPS--LFKNGKGCGSCYQIKCTG
LOC_Os02g44108      YYGAPNGDGS----DGGACGYQTAVGQRPFSSMIAAGSPS--LYKGGKGCGACYEVKCTT
LOC_Os04g46630      WYGAANGAGS----DGGACGYQGAVFQAPFSSMIAAGSPS--IYKSGLGCGSCYQVKCTG
LOC_Os05g15690      WYGAANGAGS----DGGACGYQAAVDQAPFSSMIAAGSPS--IYKSGLGCGSCYQVKCSG
LOC_Os03g44290      WYGDPNGAGS----EGGACGYQYAVDQPPFSSRIAAGSPY--IYDSGKGCGSCYRVVCAG
LOC_Os02g44106      WYGPANGSGT----DGGACGYQGDVGQPPFNSMIAAGSPS--IYESGKGCGSCYQVKCSG
LOC_Os03g01610      WYGAPKGAGPK--DNGGACGYK-DVDKAPFLGMNSCGNDP--IFKDGKGCGSCFEIKCSK
LOC_Os03g01650      WYGAPKGAGPK--DNGGACGYK-DVDKAPFLGMNSCGNDP--IFKDGKGCGSCFEIKCSK
LOC_Os03g01630      WYGAAKGAGRK--DNSGACGYK-DVDKAPFLGMNSCGNDP--IFKDGKGCGSCFEIKCSK
LOC_Os03g01640      WYGKPKGAGPD--DNGGACGYK-DIDKAPFLGMNSCGNDP--IFKDGKGCGSCFEVKCSK
LOC_Os10g40090      WYGQPYGSGST--DNGGACGIK-NVNLPPYNGMISCGNVP--IFKDGRGCGSCYEVKCEQ
LOC_Os10g40710      WYGQPNGAGPD--DNGGACGFK-NTNQYPFMSMTSCGNEP--LFQDGKGCGACYQIRCTN
LOC_Os03g01270      WYGAPNGAGPD--DNGGACGFK-NVNLPPFSAMTSCGNEP--LFKDGKGCGSCYQIRCVG
LOC_Os10g40720      WYGAPTGAGPD--DDGGACGFK-NTNQYPFSSMTSCGNEP--IFKDGKGCGSCYQIRCVN
LOC_Os10g40700      WYGAPTGAGPD--DNGGACGFK-NVNQYPFSSMTSCGNEP--IFKDGKGCGSCYQIRCNK
LOC_Os10g40730      WYGQPNGAGPD--DNGGACGFK-HTNQYPFMSMTSCGNQP--LFKDGKGCGSCYKIRCTK
LOC_Os03g01260      WYGQPNGAGAA--DNGGACGFK-KVNQYPFMGMTSCGNQP--LYKGGKGCGSCYRVRCNR
Glyma06g44930       WYGDPEGDGS----TGGACGYGTMVDVKPFRARVGAVGPL--LFMKGEGCGACYKVKCLD
Glyma12g12350       WYGDPEGDGS----TGGACGYGTMVDVKPFRARVGALGPL--LFMKGEGCGACYKVKCLD
Glyma12g33070       WYGDPEGDGS----TGGACGYGTLVDVKPLKARVGAVGSV--LFKKGEGCGACYKVKCLD
Glyma13g37395       WYGDPEGNGS----NGGACGYGTLVDVKPLKGRVAAVGPV--LFKKGEGCGACYKVKCLD
AT2G20750           WYGSAEGDGS----SGGACGYGSLVDVKPFKARVGAVSPI--LFKGGEGCGACYKVRCLD
AT4G28250           WYGSPNGDGS----DGGACGYGTLVDVKPLHARVGAVNPI--LFKNGEGCGACYKVRCLD
LOC_Os02g42650      WYGSADGDGS----DGGACGYGTLVDVVPMKTRVGAVSPV--LFKGGEGCGACYKVRCLD
LOC_Os04g44780      WYGDAEGDGS----TGGACGYGSLVDVVPMKARVGSVSPV--LFKDGEGCGACYKVKCLD
Glyma01g06030       FYGGSDAS---GTMGG-ACGYGNLY-SQGYGTNTAALSTA--LFNNGLSCGSCYEIRCVN
Glyma02g12140       FYGGSDAS---GTMGG-ACGYGNLY-SQGYGTNTAALSTA--LFNNGLSCGSCYEIRCVN
Glyma07g35620       FYGGSDAS---GTMGG-ACGYGNLY-SQGYGTNTAALSTA--LFNNGLSCGSCYEIRCAN
Glyma20g04490       FYGGSDAS---GTMGG-ACGYGNLY-SQGYGTNTAALSTA--LFNNGLSCGSCYEIRCAN
AT1G69530           FYGGGDAS---GTMGG-ACGYGNLY-SQGYGTNTAALSTA--LFNNGLSCGACFEIRCQN
AT1G26770           FYGGGDAS---GTMGG-ACGYGNLY-SQGYGTSTAALSTA--LFNNGLSCGSCFEIRCEN
AT2G03090           FYGGSDAS---GTMGG-ACGYGNLY-SQGYGTNTAALSTA--LFNNGLSCGACFEIKCQS
Glyma04g33350       FYGGGDAS---GTMGG-ACGYGNLY-SQGYGTNTAALSTA--LFNNGLSCGACFEIKCVN
Glyma06g20970       FYGGGDAS---GTMGG-ACGYGNLY-SQGYGTNTAALSTA--LFNNGLSCGACFEIRCVN
Glyma17g10950       FYGGGDAS---GTMGG-ACGYGNLY-SQGYGTNTAALSTA--LFNNGLSCGACFEIKCVN
Glyma09g37090       FYGGGDAS---GTMGG-ACGYGNLY-SQGYGTDTTALSTA--LFNNGLSCGACYQIKCVN
Glyma18g49570       FYGGGDAS---GTMGG-ACGYGNLY-SQGYGTDTTALSTA--LFNNGLSCGACFQIKCAN
Glyma19g02810       FYGGSDAS---GTMGG-ACGYGNLY-SQGYGTNTAALSTA--LFNNGLSCGSCYQIKCAN
AT3G29030           FYGGGDAS---GTMGG-ACGYGNLY-SQGYGLETAALSTA--LFDQGLSCGACFELMCVN
AT5G56320           FYGGADAS---GTMGG-ACGYGNLY-SQGYGTNTAALSTA--LFNGGQSCGACFQIKCVD
Glyma02g40230       FYGGGDAS---GTMGG-ACGYGNLY-SQGYGTNTAALSTA--LFNNGLSCGACYAMKCDD
Glyma14g38430       FYGGGDAS---GTMGG-ACGYGNLY-SQGYGTNTAALSTA--LFNNGLSCGACYEMRCDD
Glyma11g26240       FYGGGDAS---GTMGG-ACGYGNLY-SQGYGTDTVALSTA--LFNNGLSCGSCYEMRCDD
Glyma18g06063       FYGGGDAS---GTMGG-ACGYGNLY-SQGYGTDTVALSTA--LFNNGLSCGSCYEMRCDD
Glyma04g40000       FYGGGDAS---GTMGG-ACGYGNLY-SQGYGTNTAALSTA--LFNNGMSCGSCYEMKCDT
Glyma06g14850       FYGGGDAS---GTMGG-ACGYGNLY-SQGYGTNTAALSTA--LFNNGMSCGSCYEMKCDT
AT2G40610           FYGGEDAS---GTMGG-ACGYGNLY-GQGYGTNTAALSTA--LFNNGLTCGACYEMKCND
AT5G05290           FYGGADAS---GTMGG-ACGYGNLH-SQGYGLQTAALSTA--LFNSGQKCGACFELQCED
Glyma03g04390       FYGGADAS---GTMGG-ACGYGNLY-QQGYGTSTAALSAA--LFNNGQTCGACFQLVCYN
LOC_Os01g60770      FYGGGDAS---GTMGG-ACGYGNLY-STGYGTNTAALSTV--LFNDGAACGSCYELRCD-
LOC_Os05g39990      FYGGGDAS---GTMGG-ACGYGNLY-SQGYGTNTAALSTA--LFNDGAACGSCYELRCD-
LOC_Os03g21820      FYGGGDAS---GTMGG-ACGYGNLY-SQGYGTSTAALSTA--LFNRGLSCGSCYELRCAG
LOC_Os02g51040      FYGGGDAS---GTMGG-ACGYGNLY-SQGYGTNTAALSTA--LFNNGLSCGACFEVRCDA
LOC_Os01g16770      FYGGSDAS---GTMGG-ACGYGNLY-SAGYGTSTAALSTA--LFNNGQSCGACFEVRCGG
LOC_Os03g25990      FYGGADAS---GTMGG-ACGYGNTY-GQGYGTDTAALSAV--MFGDGLSCGACFELRCGG
Glyma02g41590       FYGGSDAS---GTMGG-ACGYGNLY-SQGYGVNTAALSTA--LFNNGLSCGACFEIKCAN
Glyma14g07360       FYGGSDAS---GTMGG-ACGYGNLY-SQGYGVNTAALSTA--LFNNGLSCGACFEIKCAN
Glyma11g34040       FYGGSDAS---GTMGG-ACGYGNLY-SQGYGVNTAALSTA--LFNNGFSCGACFEIKCTD
Glyma18g04260       FYGGSDAS---GTMGG-ACGYGNLY-SQGYGVNTAALSTA--LFNNGFSCGACFEIKCTD
Glyma11g14800       FYGGSDAS---GTMGG-ACGYGNLY-SQGYGVNTAALSTA--LFNSGLSCGACFEIKCAN
Glyma12g06730       FYGGSDAS---GTMGG-ACGYGNLY-SQGYGVNTAALSTA--LFNSGLSCGACFEIKCAN
Glyma13g41160       FYGGSDAS---GTMGG-ACGYGNLY-SQGYGVNTAALSTA--LFNSGLSCGACFEIKCAN
Glyma15g04240       FYGGSDAS---GTMGG-ACGYGNLY-SQGYGVNTAALSTA--LFNSGLSCGACFEIKCAN
AT2G28950           FYGGSDAS---GTMGG-ACGYGNLY-SQGYGVNTAALSTA--LFNNGFSCGACFELKCAS
Glyma07g15910       FYGGSDAS---GTMGG-ACGYGNLY-SQGYGVNTAALSTA--LFNNGLSCGACFEIKCDQ
Glyma18g39850       FYGGSDAS---GTMGG-ACGYGNLY-SQGYGVNTAALSTA--LFNNGLSCGACFEIKCDQ
Glyma18g25160       FYGGNDAS---GTMGG-ACGYGNLY-SQGYGVNTAALSTA--LFNNGLSCGACFEIKCDQ
LOC_Os03g60720      FYGGSDAS---GTMGG-ACGYGNLY-SQGYGVNNAALSTA--LFNSGQSCGACFEIKCVN
AT2G39700           FYGGSDAS---GTMGG-ACGYGNLY-SQGYGTNTAALSTA--LFNNGMSCGACFELKCAN
AT3G55500           FYGGNDAS---GTMGG-ACGYGNLY-SQGYGTNTAALSTS--LFNSGQSCGACFEIKCVN
AT2G37640           FYGGSDAS---GTMGG-ACGYGNLY-SQGYGVNTAALSTA--LFNNGFSCGACFEIKCTD
AT5G02260           FYGEADAS---GTMGG-ACGYGNLY-SQGYGVNTAALSTA--LFNNGLSCGSCFELKCIN
Glyma03g38480       FYGGSDAS---GTMGG-ACGYGNLY-TDGYGTKTAALSTV--LFNDGKSCGGCYRIVCDA
Glyma19g41080       FYGGSDAS---GTMGG-ACGYGNLY-TDGYGIKTAALSTV--LFNDGKSCGGCYRIVCDA
Glyma10g28040       FYGGSDAS---GTMGG-ACGYGNLY-TDGYGIKTAALSTA--LFNDGKSCGGCYQIVCDA
Glyma20g22050       FYGGSDAT---GTMGG-ACGYGNLY-TDGYGIKTAALSTA--LFNDGKSCGGCYQIVCDA
AT4G01630           FYGGSDAS---GTMGG-ACGYGNLY-TDGYKTNTAALSTA--LFNDGKSCGGCYQILCDA
Glyma04g02380       FYGGSDAS---GTMGG-ACGYGNLY-STGYGTDTAALSTA--IFNDGASCGECYKIICDY
Glyma06g02420       FYGGSDAS---GTMGG-ACGYGNLY-STGYGTDTAALSTA--LFNDGASCGECYKITCDY
Glyma17g37990       FYGGSDAS---GTMGG-ACGYGNLY-ATGYGTRTAALSTA--LFNDGASCGQCYKIICDY
AT1G20190           FYGGSDAS---GTMGG-ACGYGDLY-SAGYGTMTAALSTA--LFNDGASCGECYRITCDH
Glyma06g02430       FYGGIDAS---GTNGG-ACGYGNIFSATGYGTDTTALSTA--LFNNGASCGECYKITCDY
LOC_Os04g15840      FYGGSDAS---GTMGG-ACGYGDLY-STGYGTNTAALSTV--LFNDGASCGQCYRIMCDY
LOC_Os03g06010      FYGGADAS---GTMGG-ACGYGNLY-TAGYGTNTAALSSV--LFNDGWSCGQCYLIMCDA
LOC_Os10g30340      FYGGKDAS---GTMGG-ACGYGNLY-TQGYGVYNAALSTA--LFNGGASCGQCYLIMCDA
LOC_Os03g06020      FYGGSDAS---GTMGG-ACGYGNLY-WSGYGTNTAALSSA--LFNDGASCGQCYQIACDH
LOC_Os03g06050      FYGGADGS---GTMGG-ACGYGNLY-DQGYGINNAALSTP--LFNDGASCGQCYLIICDY
LOC_Os03g06060      FYGGADGS---GTMGG-ACGYGNLY-DQRYGINNAALSTP--LFNDGASCGQCYLIICDY
LOC_Os03g06040      FYGGADGS---GTMGG-ACGYGNLY-DQGYGINNAALSTP--LFNNGASCGQCYLIICNY
LOC_Os10g30330      FYGGNDGS---GTMGG-ACGYGNLY-DQGYGLENAALSTA--LFNDGAACGQCYLIVCDT
LOC_Os03g31480      FYGGSDGS---GTMGG-ACGYGNLY-DQGYGVDNAALSQA--LFNDGASCGQCYLIVCDT
LOC_Os03g06000      FYGGSDAS---GTMGG-ACGYGNLY-STGYGTNTAALSSA--LFNDGAACGECYQITCDQ
LOC_Os02g16780      FYGGADAS---GTMGG-GCGYGDLY-SQGYGTRNAALSTA--LFNDGASCGQCYKIACDR
LOC_Os02g16850      FYGGADAS---GTMGG-ACGYGDLY-SQGYGTRNAALSTA--LFNDGASCGQCYKIACDR
LOC_Os02g16800      FYGGADAS---GTMGG-ACGYVDLY-SQGYGTRNAALSTA--LFNDGASCGQCYKIACDR
LOC_Os02g16809      FYGGADAS---GTMGG-ACGYGNLY-SQGYGTRNAALSTA--LFNDGASCGQCYKIACDR
LOC_Os02g16839      FYGGADAS---GTMGG-ACGYGNLY-SQGYGTRNAALSTA--LFNDGASCGQCYKIACDR
LOC_Os02g16730      FYGGADAS---GTMGG-ACGYGNLY-AQGYGTRTAALSTA--LFNDGLACGQCYKLVCDR
LOC_Os06g50400      FYGGSDAS---GTMGG-ACGYGNLY-TQGYGTRTAALSTA--LFDDGASCGQCYALTCDA
LOC_Os05g19570      FYGGKDGS---GTMGG-ACGYGNLY-NAGYGLYNAALSSA--LFNDGAMCGACYTITCD-
LOC_Os05g19600      FYGGSDGA---GTMGG-ACGYGNLY-NAGYGLNNAALSSA--LFNDGAMCGACYTIACD-
LOC_Os01g14650      FYGGSDAS---GTMGG-ACGYGDLY-GAGYGTRTAALSTA--LFNGGASCGACFTIACD-
LOC_Os01g14660      FYGGSDAS---GTMGG-SCGYGNMY-SAGYGTNTTALSSA--LYGDGASCGACYLVTCD-
Glyma19g37060       FYEGG--S---GTFGG-ACGYDDVV-KDGYGLDTAALSSV--LFKHGEACGACYEIKCVN
AT5G39270           FYGDIHGG---DTQQG-ACGYGNLF-RQGYGLATAALSTA--LFNDGYTCGACYEIMCTR
AT5G39290           FYGDIHGG---DTQQG-ACGYGNLF-RQGYGLATAALSTA--LFNDGYTCGACYEIMCTR
AT5G39280           FYGDIHGG---ETQQG-ACGYGDLF-KQGYGLETAALSTA--LFNEGYTCGACYQIMCVN
AT5G39300           FYGDIHGG---ETQQG-ACGYGDLF-KQGYGLETAALSTA--LFNEGYTCGACYQIMCVH
AT5G39260           YYGDIHGG--GTELEG-ACGYGDLN-KHGYGLATAALSTA--LFNSGASCGACYEIMCSP
AT5G39310           FYGDINGG---ETQQG-ACGYGDLH-KQGYGLETAALSTA--LFNNGSRCGACYEIMCEH
Glyma18g50030       FYGDMQGG---DTMQG-ACGYGDLY-QQGYGLETTALSTA--LFNNGQTCGACFEIMCVN
Glyma02g40790       YYVAADP--R-DAVGG-ACGYGDLV-KGGYGMATVGLSEA--LFERGQICGACFELRCVE
Glyma14g39120       YYAPADP--R-DVVGG-ACGYGDLV-KGGYGMATVGLSEA--LFERGQICGACFELRCVE
AT3G03220           YYAATNP--R-DAVGG-ACGYGDLV-KSGYGMATVGLSET--LFERGQICGACFELRCVD
Glyma18g05040       HYAAT------DAVGG-ACGYGDLL-NGGYGMATAALSEA--LFGRGQICGACFEVRCRE
LOC_Os04g49410      YYAAD-P--E-DAIGG-ACGFGDLG-KHGYGMATVGLSTA--LFERGAACGGCYEVKCVD
Glyma06g44940       HANDTEG--S-LITEG-ACGYGDLH-RASYGKHSAGLSTI--LFNRGSTCGACYEIRCVD
Glyma12g12340       YANDTEG--S-LITEG-ACGYGDLH-RASYGKHSAGLSTI--LFNRGSTCGACYEIRCVD
AT4G38210           LSRDRDGSSS-VATGG-ACGYGDLR-QSSFAGYSAGLSGK--LFNRGSSCGACLEVRCVN
LOC_Os06g41700      YIKESLGHPL-NDGGG-ACGYGDLD-IFRYGRYTAGVSGA--LFGRGSACGGCYEVRCVN
Glyma06g38100       FYGANQN--P-TTLGG-ACGYDDTF-HAGFGVNTAAVSTM--LFRDGEVCGACYQVMCDF
Glyma12g23200       FYGANQN--P-TTLGG-ACGYDDTF-HAGFGVNTAAVSTM--LFRDGEVCGACYQVMCDY
AT3G15370           YYGVNDS--P-ASLGG-ACGYDNPY-HAGFGAHTAALSGE--LFRSGESCGGCYQVRCDF
Glyma01g42370       FYGDETAS---ATMGG-ACGYG-NLFQNGYGTDTVALSST--LFNNGYTCGTCYQIKCYQ
Glyma11g03000       FYGDETAS---ATMGG-ACGYG-NLFQNGYGTDTVALSST--LFNNGYACGTCYQIKCYQ
Glyma05g03720       FYGDESAS---ATMGG-ACGYG-NLFINGYGKDTAALSST--LFNNGYACGTCYQIQCVQ
Glyma17g14230       FYGDESAS---ATMGG-ACGYG-NLLINGYGKDTAALSST--LFNNGYACGTCYQIRCVQ
LOC_Os10g39110      FYGDETAS---ETMGG-ACGYG-NLYASGYGTDTAALSTT--LFKDGYGCGTCYQMRCVG
AT1G12560           FYGDETGG---ETMGG-ACGYG-NLFNSGYGLSTAALSTT--LFNDGYGCGQCFQITCSK
AT1G62980           FYGDDTGS---ATMGG-ACGYG-NMYDSGYGVATTALSTA--LFNEGYACGQCFQLKCVS
LOC_Os06g01920      FYGDPSGMG--DDFGG-ACGYVSNDIVSLYSTKTAALSTP--LFADGNGCGQCYELRCVK
LOC_Os12g36040      FYGGRDAS---GTTEGGACGYKDA---DGYGAMTAAVSPA--LFDNGAGCGACYELKG-D
LOC_Os08g44790      FYGGRDGS---GTLDG-ACGYKDTS-KEGYGVQTVAVSTP--LFGAGAGCGACYEVKCVD
Glyma01g35070       --------------DFGACGFGSFGATVN--GGDVSAASS--LYRNGVGCGACYQVRCTN
Glyma01g41050       YYPN----SEEHGTDIGACGFGSFGATVN--GGDVSAASS--LYRNGVGCGACYQVRCTN
Glyma11g04370       YYPN----SEEHGTDVGACGFGSFGATVN--GGDVSAASS--LYRNGVGCGACYQVRCTN
Glyma05g05880       FYPN----SQENGTDVGACEFGSFGATVN--GGDVSAASN--LYRNGVGCGACYQVRCGN
Glyma17g16210       FYPN----SQENGTDVGACEFGSFGATVN--GGDVSAASN--LYRNGVGCGACYQVRCSN
LOC_Os07g31390      YYPN----SDIKGTENGACEYGAFGATLN--NGDVSASAS--LYRDGVGCGACYQVRCTN
Glyma01g41330       YYGS----PDCYGNPRGACGFGEYGKTVN--DGSVAGVSW--LWKNGSGCGACYQVRCKI
Glyma11g04080       YYGS----TDCYGNPRGACGFGEYGKTVN--DGSVAGVSW--LWKNGSGCGACYQVRCKI
Glyma05g05430       YYGS----PDCYGNPRGACGFGEYGRTVN--DGSVAGVSR--LWRNGSGCGACYQARCKI
Glyma17g15710       YYGS----PDCYGNPRGACGFGEYGRTVN--DGSVAGVSR--LWRNGSGCGACYQARCKI
Glyma05g05390       YYGT----PDGYGTPTGACGYGEFGRLMDGYGGRVTGVSG--LWRNGAGCGTCYQVRCKI
Glyma17g15680       YYGT----PDGFGTPTGACGFGEFGRLMDGYGGRVAGVSG--LWRNGAGCGTCYQVKCLM
Glyma05g05420       FYST----SDGYGTPTGACGFGEYGRKMNWYGGRVAGVSG--LWRNGAGCGTCYQVRCLV
Glyma17g15690       FYGT----SDGYGTPTGACGFGEYGRAMNWYDGRVAGVSD--LWRNGAGCGTCYQVRCLV
Glyma17g15640       YYNT----PDGLGNPRGACGFEEYGRTIN--NGSVAAVSG--LWRNGAGCGTCYWVRCKI
Glyma17g15670       YYNT----PDGLGNPRGACGFEEYGRTIN--NGSVAAVSG--LWRNGAGCGTCYWVRCKI
AT4G17030           YYGS----PDCKANPRGHCGYGEFGRDIN--NGEVSGVSWR-LWNNGTGCGACYQVRCKI
Glyma11g10240       YFSK---ASALSSG---ACGYGSLALD--ISGG-HLAAGVDSLFKNGAGCGACFQIRCKN
Glyma12g02550       YFSK---ASALSSG---ACGYGSLALD--ISGG-HLAAGVASLFKDGAVCGACFQIRCKN
AT3G45970           YFSS---ASALSSG---ACAYGSMATS--FFAG-HIAAAIPSIYKDGAGCGACFQVRCKN
AT3G45960           YFSS---ASALSSG---ACAYGPMATS--FFAG-HIAAAIPSIYKDGAGCGACFQVRCKN
AT4G38400           YFSS---ASALSSG---ACAYGSMATG--FFAG-HIAAALPSIYKDGSGCGACFQVRCKN
LOC_Os03g04020      YYTS---SLTLTAG---SCGYGTAAAT--FNGGGFLAAAGPALYRGGVGCGACYQVRCKD
LOC_Os10g39640      FRDS---SIALNAG---SCGYGSLAAS--FNGG-HLAAASPALFRGGVGCGACFQVRCKD
LOC_Os07g29290      YSPS---LSPLPPGGGGGCGYGAMAMEMELNGG-FLAAGGPRQHRGGLGCGRCFQMRCRN
LOC_Os06g50960      ILPTPTHAAHLTGG---ACGFGAAPMEL------NVAAVTADLFRHGHACGACYQLRCRD
                                      *                           *  ** *       

Glyma01g16140       NSACSG-----------NPVKVVITDECAG-CG--SDAQY--------------HFDLSG
Glyma11g17160       NSACSG-----------NPVKVVITDECAG-CG--SDAQY--------------HFDLSG
Glyma10g24080       NYACSG-----------NSVRVVITDSCPG-CG--SDAQY--------------HFDLSG
Glyma10g24120       NSGCSG-----------NPVRVVITDECAG-C---SDAQF--------------HFDLSG
AT1G65680           KSACSK-----------NPVTVVITDECPG-C---VKESV--------------HFDLSG
Glyma03g03980       NAFCSR-----------NPVSVMITDECPG-C---TSPSV--------------HFDLSG
AT2G45110           HPACSG-----------SPITVTITDECPGGPC--ASEPV--------------HIDLSG
AT1G65681           HPACSR-----------RPITVTITDECPGGPC--ASEPA--------------HFDLSG
AT3G60570           HPLCTK-----------KPIKVMISDECPG--C--TKESV--------------HFDLSG
LOC_Os04g46650      NRACSG-----------RPVTVVITDSCPGGVC--LNEAA--------------HFDMSG
LOC_Os02g44108      NAACSG-----------QPATVVITDECPGGIC--LAGAA--------------HFDMSG
LOC_Os04g46630      NSACSG-----------NPVTVVLTDECPGGPC--LSEPV--------------HFDLSG
LOC_Os05g15690      NSACSG-----------NPVTVVLTDECPGGPC--LSEPV--------------HFDLSG
LOC_Os03g44290      NEACSG-----------IPVTVVITDQGPGGPC--LEELVDGQCMN-----EAAHFDMSG
LOC_Os02g44106      NPSCSG-----------KPVTVVLTDLCPGGAC--LEEPV--------------HFDLSG
LOC_Os03g01610      PEACSD-----------KPALIHVTDMNDE-----PIAAY--------------HFDLSG
LOC_Os03g01650      PEACSD-----------KPALIHVTDMNDE-----PIAAY--------------HFDLSG
LOC_Os03g01630      PKACSD-----------KPVLIHVTDMNDE-----PIAAY--------------HFDLFG
LOC_Os03g01640      PEACSD-----------KPVIIHITDMNTE-----PIAAY--------------HFDLSG
LOC_Os10g40090      PAACSK-----------QPVTVFITDMNYE-----PISAY--------------HFDFSG
LOC_Os10g40710      NPSCSG-----------QPRTVIITDMNYY-----PVARY--------------HFDLSG
LOC_Os03g01270      HPACSG-----------LPETVIITDMNYY-----PVSLY--------------HFDLSG
LOC_Os10g40720      HPACSG-----------NPETVIITDMNYY-----PVSKY--------------HFDLSG
LOC_Os10g40700      DPSCSG-----------NIETVIITDMNYY-----PVARY--------------HFDLSG
LOC_Os10g40730      DQSCSG-----------RSETVIITDMNYY-----PVAPF--------------HFDLSG
LOC_Os03g01260      NPACSG-----------NAQTVAITDMNYF-----PLSQY--------------HFDLSG
Glyma06g44930       KSICSR-----------RAVTVIITDECPG-----CPSDQ-------------THFDLSG
Glyma12g12350       KSICSR-----------RAVTVIITDECPG-----CPSDQ-------------THFDLSG
Glyma12g33070       HSICSK-----------RAVTVIITDECPG-----CPSDR-------------THFDLSG
Glyma13g37395       RSICSK-----------RAVTVIITDECPG-----CRTDR-------------THFDLSG
AT2G20750           KTICSK-----------RAVTIIATDQSPSGPS--AKAKH-------------THFDLSG
AT4G28250           KSICSR-----------RAVTVIITDECPG-----CSKTS-------------THFDLSG
LOC_Os02g42650      ASICSR-----------RAVTVIVTDECPGG-V--CAFGR-------------THFDLSG
LOC_Os04g44780      HGICSR-----------RAVTVIVTDECPGG-L--CAFGR-------------THFDLSG
Glyma01g06030       DHR------WCLPG----SIMVTATNFCPPN----NALPNN-AGG--WCNPPMHHFDLSQ
Glyma02g12140       DHR------WCLPG----SIMVTATNFCPPN----NALPNN-AGG--WCNPPMHHFDLSQ
Glyma07g35620       DHR------WCLPG----SIVVTATNFCPPN----NALPND-NGG--WCNPPLQHFDLAQ
Glyma20g04490       DHR------WCLPG----SIVVTATNFCPPN----NALPNN-NGG--WCNPPLQHFDLAQ
AT1G69530           DGK------WCLPG----SIVVTATNFCPPN----NALPNN-AGG--WCNPPQQHFDLSQ
AT1G26770           DGK------WCLPG----SIVVTATNFCPPN----NALANN-NGG--WCNPPLEHFDLAQ
AT2G03090           DGA------WCLPG----AIIVTATNFCPPN----NALPNN-AGG--WCNPPLHHFDLSQ
Glyma04g33350       DQR------WCLPR----SVIVTATNFCPPN----NALPNN-AGG--WCNPPLHHFDLSQ
Glyma06g20970       DQR------WCLPR----SVIVTATNFCPPN----NALPNN-AGG--WCNPPLHHFDLSQ
Glyma17g10950       DQR------WCLPD----TVVVTATNFCPPN----NALPND-AGG--WCNPPLQHFDLSQ
Glyma09g37090       DPQ------WCLPG----SIIVTATNFCPP-------------GG--WCDPPNHHFDLSQ
Glyma18g49570       DPQ------WCLPG----SIIVTATNFCPP-------------GG--WCDPPNHHFDLSQ
Glyma19g02810       DPQ------WCLRG----TIVVTATNFCPP-------------GG--WCDPPNHHFDLSQ
AT3G29030           DPQ------WCIKGR---SIVVTATNFCPP-------------GG--ACDPPNHHFDLSQ
AT5G56320           DPK------WCIGG----TITVTGTNFCPPN----FAQANN-AGG--WCNPPQHHFDLAQ
Glyma02g40230       DPR------WCKPGT----IIVTATNFCPPN----FALANN-NGG--WCNPPLQHFDMAE
Glyma14g38430       DPR------WCKPGT----IVVTATNFCPPN----FALANN-NGG--WCNPPLQHFDMAE
Glyma11g26240       DPR------WCKPGS----ITVTATNFCPPN----PSLPNN-NGG--WCNPPLQHFDMAE
Glyma18g06063       DPR------WCKPGS----ITVTATNFCPPN----PSLPNN-NGG--WCNPPLQHFDMAE
Glyma04g40000       DPK------WCLPGS----IIVTATNFCPPN----FALANN-NGG--WCNPPLQHFDLAE
Glyma06g14850       DPK------WCLPGS----IIVTATNFCPPN----FALANN-NGG--WCNPPLQHFDLAE
AT2G40610           DPR------WCLGST----ITVTATNFCPPN----PGLSND-NGG--WCNPPLQHFDLAE
AT5G05290           DPE------WCIPGS----IIVSATNFCPPN----FALAND-NGG--WCNPPLKHFDLAE
Glyma03g04390       SP-------FCIRGAG--PITITATNFCPRN----GSFSAN-GIG--WCNPPLMHFDMSQ
LOC_Os01g60770      NDGQ-----WCLPG----SVTVTATNLCPPN----YALPND-DGG--WCNPPRPHFDMAE
LOC_Os05g39990      NAGS-----SCLPG----SITVTATNFCPPN----YGLPSD-DGG--WCNPPRPHFDMAE
LOC_Os03g21820      DHRR-----SCLPGGA--TVTVTATNFCPPN----YALPSD-GGG--WCNPPRRHFDLAE
LOC_Os02g51040      GGGG--SH-SCLPG----SVVVTATNFCPPN----NALPSD-DGG--WCNPPRAHFDMSQ
LOC_Os01g16770      GG-------SCLAG----TVAVTATNLCPPN----YALAGD-AGG--WCNPPRPHFDMAE
LOC_Os03g25990      GGGG--DRRGCLPPAAGKSIVVTATDLCPAN----HALPGD-RGG--WCNPPLHHFDLSQ
Glyma02g41590       DP------SWCHAGSP--SIFVTATNFCPPN----YALPND-NGG--WCNPPRPHFDLAM
Glyma14g07360       DP------SWCHAGSP--SIFVTATNFCPPN----YALPND-NGG--WCNPPRPHFDLAM
Glyma11g34040       DP------KWCHPGNP--SIFVTATNFCPPN----YALPSD-NGG--WCNPPRPHFDLAM
Glyma18g04260       DP------KWCNPGNP--SILVTATNFCPPN----YALPTD-NGG--WCNPPRPHFDLAM
Glyma11g14800       DR------QWCHSGSP--SIFITATNFCPPN----FALPND-NGG--WCNPPRPHFDLAM
Glyma12g06730       DR------QWCHSGSP--SIFITATNFCPPN----FALPND-NGG--WCNPPRPHFDLAM
Glyma13g41160       DK------QWCHSGSP--SIFITATNFCPPN----YALPND-NGG--WCNPPRPHFDLAM
Glyma15g04240       DK------QWCHSGSP--SIFITATNFCPPN----YALPND-NGG--WCNPPRPHFDLAM
AT2G28950           DP------KWCHSGSP--SIFITATNFCPPN----FAQPSD-NGG--WCNPPRPHFDLAM
Glyma07g15910       DP------RWCNPGNP--SILITATNFCPPN----FALPND-NGG--WCNPPRPHFDLAM
Glyma18g39850       DP------RWCNPGSP--SILITATNFCPPN----FALPND-NGG--WCNPPRPHFDLAM
Glyma18g25160       DP------RWCNPGSP--SIVITATNFCPPN----FALPSD-NGG--WCNPPRPHFDLAM
LOC_Os03g60720      QPGW----EWCHPGSP--SILITATNFCPPN----YALPSD-NGG--WCNPPRPHFDLAM
AT2G39700           DP------QWCHSGSP--SILITATNFCPPN----LAQPSD-NGG--WCNPPREHFDLAM
AT3G55500           DP------KWCHPGNP--SVFVTATNFCPPN----LAQPSD-NGG--WCNPPRSHFDLAM
AT2G37640           DP------RWCVPGNP--SILVTATNFCPPN----FAQPSD-DGG--WCNPPREHFDLAM
AT5G02260           DP------GWCLPGNP--SILITATNFCPPN----FNQASD-NGG--WCNPPREHFDLAM
Glyma03g38480       SQVP----QWCLRG---TSIDITATNFCPPN----LALPND-NGG--WCNPPRPHFDMSQ
Glyma19g41080       RQVP----QWCLRG---TSIVVTATNFCPPN----LALPND-NGG--WCNPPRPHFDMSQ
Glyma10g28040       SQVP----QWCLRG---TSITITATNFCPPN----YALPSD-NGG--WCNPPRPHFDMSQ
Glyma20g22050       SQVP----QWCLRG---TSITITATNFCPPN----YALPSD-NGG--WCNPPRPHFDMSQ
AT4G01630           TKVP----QWCLKG---KSITITATNFCPPN----FAQASD-NGG--WCNPPRPHFDMAQ
Glyma04g02380       QTDP----RWCLKG---ASVTITATNFCPPN----FALPNN-NGG--WCNPPLKHFDMAQ
Glyma06g02420       QADP----RWCLKG---ASVTITATNFCPPN----FALPNN-NGG--WCNPPLKHFDMAQ
Glyma17g37990       KSDS----RWCIKG---RSVTVTATNFCPPN----FALPNN-NGG--WCNPPLKHFDMAQ
AT1G20190           AADS----RWCLKG---ASVVITATNFCPPN----FALPNN-NGG--WCNPPLKHFDMAQ
Glyma06g02430       RTDP----KWCLKG---KSVIVTATNFCPPN----LSLSPN-KGG--WCNPPLKHFDMSQ
LOC_Os04g15840      QADR----RFCISG---TSVTITATNLCPPN----YALPND-AGG--WCNPPRQHFDMAE
LOC_Os03g06010      AATP----QWCRAG---AAVTITATNLCPPN----WALPSN-SGG--WCNPPRPHFDMAE
LOC_Os10g30340      SKTP----EWCKAG---TAVTITATNLCPPN----WALAND-DGG--WCNPPRPHFDMSQ
LOC_Os03g06020      QAEP----RWCLQG---RTVTITGTNLCPPN----YALSSN-DGG--WCNPPRTHFDMAE
LOC_Os03g06050      SKAP----DWCKLG---KAITVTGTNYCPPN----YDLP---YGG--WCNATRPHFDMSQ
LOC_Os03g06060      GKAP----DWCKLG---KAITVTGTN----------------YGG--WCNATRPYFDMSQ
LOC_Os03g06040      DKAP----SGCRMG---TAITVTGTNFCPPN----YDLP---YGG--WCNTTRPHFDMSQ
LOC_Os10g30330      DKAG----RWCKPR---GAVTVTATNLCPPN----WALPSD-GGG--WCNPPRRHFDMSQ
LOC_Os03g31480      SRAP----QWCKAG---TAVTVTATNLCPPN----WALPSD-GGG--WCNPPRPHFDMSQ
LOC_Os03g06000      SNS-----KWCKAG---TSVTITATNLCPPD----YSKPSN-DGG--WCNPPRQHFDMAQ
LOC_Os02g16780      KRAP----QWCKPG---VTVTITATNFCPPN----WDLPSD-NGG--WCNPPRPHFDMAQ
LOC_Os02g16850      KRAP----QWCRPG---VTVTITATNFCPPN----WDLPSD-NGG--WCNPPRPHFDMAQ
LOC_Os02g16800      KRAP----QWCKPG---VTVTVTATNFCPPN----WNLPSD-NGG--WCNPPRPHFDMAQ
LOC_Os02g16809      KRAP----QWCKPG---VTVTITATNFCPPN----WNLPSD-NGG--WCNPPRPHFDMAQ
LOC_Os02g16839      KRAP----QWCKPG---VTVTITATNFCPPN----WNLPSD-NGG--WCNPPRPHFDMAQ
LOC_Os02g16730      KTDR----TWCKPG---VSVTITATNFCPPN----WDLPSD-SGG--WCNPPRPHFDMAQ
LOC_Os06g50400      RADP----RWCRAG---ASVTVTATNFCPPN----YALPSD-DGG--WCNPPRPHFDMAQ
LOC_Os05g19570      TSQT----KWCKPGG--NSITITATNLCPPN----WALPSN-SGG--WCNPPRQHFDMSQ
LOC_Os05g19600      TSQS----TWCKPG---TSITITATNLCPPN----YAKKSD-AGG--WCNPPRKHFDMSQ
LOC_Os01g14650      TRKT----QWCKPG---TSITVTATNFCPPN----YALSGD-AGG--WCNPPRRHFDMSQ
LOC_Os01g14660      ASAT----RWCKNG---TSVTVTATNYCPPN----YSESGD-AGG--WCNPPRRHFDMSQ
Glyma19g37060       STQ------WCKPKP---SVFVTATNLCPPN----YSQPGD-NGG--WCNPPRQHFDLAK
AT5G39270           DPQ------WCLPG----SVKITATNFCPAN----YSKT---TDL--WCNPPQKHFDLSL
AT5G39290           DPQ------WCLPG----SVKITATNFCPAN----YSKT---TDL--WCNPPQKHFDLSL
AT5G39280           DPQ------WCLPG----SVKITATNFCPPD----YSKT---EGV--WCNPPQKHFDLSL
AT5G39300           DPQ------WCLPG----TIKITATNFCPPD----YSKT---EGV--WCNPPQKHFDLSL
AT5G39260           NPQ------GCLSG----SIKITATDLCPPG----S--------A--WCYLPNKHFDLSL
AT5G39310           APQ------WCLPG----SIKITATNFCPPD----FTKP---NDN--WCNPPQKHFDLSQ
Glyma18g50030       -SQ------WCIP---------NAG--------------------------PIKHFDLSM
Glyma02g40790       -----D-MRWCIPGT---SIIVTATNFCAPN----YGFTSD-GGG--HCNPPNKHFVLPI
Glyma14g39120       -----D-MRWCIPGT---SIIVTATNFCAPN----YGFTSD-GGG--HCNPPNKHFVLPI
AT3G03220           -----D-LRWCIPGT---SIILTATNFCAPN----YGFDPD-GGG--HCNPPNKHFVLPI
Glyma18g05040       EDSDFD-RRWCISGT---TVAVTATNFCAPN----YGSDAESVAG--HCNPPKQHLVLPI
LOC_Os04g49410      -----D-LKYCLPGT---SIVVTATNFCAPN----FGLPAD-AGG--VCNPPNHHFLLPI
Glyma06g44940       -----H-ILWCVMGSP--SVVVTVTDFCAPN----YGLSVD-YGG--WCNFPREHFEMSR
Glyma12g12340       -----H-ILWCVMGSP--SVVVTVTDFCAPN----YGLSVD-YGG--WCNFPREHFEMSR
AT4G38210           -----H-IRWCLQGSP--SVVVTATDFCPPN----SGLSSD-YGG--WCNFPKEHLELSH
LOC_Os06g41700      -----H-VLWCLRGSP--TVVVTATDFCAPN----LGLSDD-YGG--WCNFPKEHFEMSE
Glyma06g38100       R---AD-PKWCLISR---GVTVTATNFCPPN----N------HGG--WCDPPYHHFDMSM
Glyma12g23200       R---AD-PKWCLISR---GVTVTATNFCPPN----N------HGG--WCDPPYHHFDMSM
AT3G15370           P---AD-PKWCLRGA---AVTVTATNFCPTN----N------NNG--WCNLPRHHFDMSS
Glyma01g42370       SSA-------CYKNVA--FTTVTATNLCPPN----WSQPSN-NGG--WCNPPRVHFDMSK
Glyma11g03000       SSA-------CYKNVA--FTTVTATNLCPPN----WSQPSN-NGG--WCNPPRVHFDMSK
Glyma05g03720       SSA-------CYSNVL--YTTVTATNLALLIGL--RPLMTE-AG-----ATHLSHLHMSK
Glyma17g14230       SSA-------CYSNVP--YTTVTATNLCPPN----WAQASD-NGG--WCNPPRTHFDMSK
LOC_Os10g39110      TAS-------CYRGSP--AITVTATNLCPPN----WAEDPD-RGGGGWCNPPRAHFDLSK
AT1G12560           SPH-------CYSGK---STVVTATNLCPPN----WYQDSN-AGG--WCNPPRTHFDMAK
AT1G62980           SPN-------CYYGSP--ATVVTATNICPPN----YGQASN-NGG--WCNPPRVHFDLTK
LOC_Os06g01920      SPW-------CNPGSP--SVVITGTNLCPPN----WYLPND-DGG--WCNPPRHHFDMAP
LOC_Os12g36040      S---------------GKTVVVTATNQAPPP-------VNGMKG---------EHFDLTM
LOC_Os08g44790      SPDG------CKVG--AAPLVVTATNLCPPN-------PGQSNDNGGWCNPPREHFDLSM
Glyma01g35070       SVYCSE-----------TGVTAVITDQAS-------SDNTD--------------FILGK
Glyma01g41050       SVYCSE-----------NGVTAVITDQGS-------SDNTD--------------FILSK
Glyma11g04370       SAYCSE-----------NGVNAVITDQGS-------SDNTD--------------FILSK
Glyma05g05880       SALCSG-----------NGVTVVITDQGS-------GHNTD--------------FILSQ
Glyma17g16210       SALCSD-----------NGVTVVITDSGS-------GHNTD--------------FILSQ
LOC_Os07g31390      PYYCSP-----------NGVTIVITDSGA-------SDGTD--------------FILSQ
Glyma01g41330       PQFCDE-----------NGAYVVVTDYGE-------GDRTD--------------FIMSP
Glyma11g04080       PQFCDE-----------NGAYVVVTDYGE-------GDRTD--------------FIMSP
Glyma05g05430       PQYCDE-----------NGAYVVVTDYGE-------GDRTD--------------FIMSP
Glyma17g15710       PQYCDE-----------NGAYVVVTDYGE-------GDRTD--------------FIMSP
Glyma05g05390       PKLCDV-----------NGVTLVVTDYGQ-------GDGTD--------------FIMSP
Glyma17g15680       PKLCDV-----------NGVTLVATDYGQ-------GDRTD--------------FIMSP
Glyma05g05420       PELCDT-----------NGAYLVATDQGY-------GDRTD--------------FVMSP
Glyma17g15690       PELCDT-----------NGAYLVATDQGY-------GDRTD--------------FVMSP
Glyma17g15640       PQYCG------------KGVQVVATDSGA-------GDGTD--------------FIMSK
Glyma17g15670       PQYCG------------KGVQVVATDSGA-------GDGTD--------------FIMSK
AT4G17030           PPHCSE-----------EGVYVVATDSGE-------GDGTD--------------FILSP
Glyma11g10240       PTLCSK-----------EGTKVVLTDLNH-------NNQTD--------------FVLSS
Glyma12g02550       PTLCSK-----------EGTRVVLTDLNH-------NNQTD--------------FVLSS
AT3G45970           PKLCST-----------KGTIVMITDLNK-------SNQTD--------------LVLSS
AT3G45960           PKLCNS-----------KGTIVMVTDLNT-------SNQTD--------------LVLSS
AT4G38400           PTLCSS-----------KGTTVIVTDLNK-------TNQTD--------------LVLSS
LOC_Os03g04020      KKLCSN-----------AGARVVVTDRAR-------TNRTG--------------LVLSS
LOC_Os10g39640      GKLCST-----------AGAKVVVTDEARS------TNRTD--------------LVLSA
LOC_Os07g29290      AEVCSN-----------AGVRVVLTDFHR-------SNSTD--------------FLLGG
LOC_Os06g50960      RRLCGE-----------DGVKVVVADMAKQPEQEGEMNRTAGGSLQ---------FRITE
                                                                           : :  

Glyma01g16140       NAFGAMAIS--GQDENLRNAGKINIQHRR-------------------------------
Glyma11g17160       SAFGAMAVS--GQDENLRNAGKINIQHRR-------------------------------
Glyma10g24080       TAFGAMAIS--GQDEKLRNAGKIDIQFRR-------------------------------
Glyma10g24120       TAFGAMAVS--GQDEKLRNAGKIAIQYRR-------------------------------
AT1G65680           TAFGAMAIS--GQDSQLRNVGELQILYKK-------------------------------
Glyma03g03980       TAFGSMATP--GQADNLRNAGVLNILYRR-------------------------------
AT2G45110           KAMGALAKP--GQADQLRSAGVIRVNYKR-------------------------------
AT1G65681           KAMGALARP--GQGDRLRSAGVLRVYYRR-------------------------------
AT3G60570           KAFGALAKR--GKGDQLRNLGEL-------------------------------------
LOC_Os04g46650      TAFGAMANR--GMGDRLRSAGVLKIQYKR-------------------------------
LOC_Os02g44108      TSMGAMAKP--GMADKLRAAGILQVQYRR-------------------------------
LOC_Os04g46630      TAFGAMANP--GQADQLRAAGVLQIQYNR-------------------------------
LOC_Os05g15690      TAFGAMANP--GQADQLRAAGVLQIQYNR-------------------------------
LOC_Os03g44290      TAFGAMARP--GQADQLRGAGLLQIQYTR-------------------------------
LOC_Os02g44106      TAFGAMAKP--GQDDQLRNAGKLPVQYAR-------------------------------
LOC_Os03g01610      LAFGAMAKD--GKDEELRKAGIIDTQFRR-------------------------------
LOC_Os03g01650      LAFGAMAKD--GKDEELRKAGIIDTQFRR-------------------------------
LOC_Os03g01630      LAFGAMAKD--GKDEE--------------------------------------------
LOC_Os03g01640      HAFGAMAKE--GKDEELRKAGIIDMQFRR-------------------------------
LOC_Os10g40090      KAFGAMACP--GKETELRKAGIIDMQFRR-------------------------------
LOC_Os10g40710      TAFGAMARP--GLNDQLRHAGIIDIQFRR-------------------------------
LOC_Os03g01270      TAFGAMAKD--NRNDELRHAGIIDIQFRR-------------------------------
LOC_Os10g40720      TAFGAMAKP--GQNDQLRHAGIIDIQFKR-------------------------------
LOC_Os10g40700      TAFGAMAKP--GLNDKLRHSGIIDIQFRR-------------------------------
LOC_Os10g40730      TAFGRLAKP--GLNDKLRHSGIIDIEFTR-------------------------------
LOC_Os03g01260      IAFGRLAKP--GRADDLRRAGIIDVQFAR-------------------------------
Glyma06g44930       AAFGRMAIA--GENGPLRDRGQIPVIYR---------------------R----------
Glyma12g12350       AAFGRMAIA--GENGPLRDRGQIPVIYR---------------------R----------
Glyma12g33070       SAFGRMAVV--GENGQLRNRGEIPVIYR---------------------R----------
Glyma13g37395       SAFGRMALS--GENVKLRNRGEIPILYR---------------------R----------
AT2G20750           AAFGHMAIP--GHNGVIRNRGLLNILYR---------------------R----------
AT4G28250           AVFGRLAIA--GESGPLRNRGLIPVIYR---------------------R----------
LOC_Os02g42650      AAFARLAVA--GHGGQLQNRGEISVVYR---------------------R----------
LOC_Os04g44780      AAFSRMAVA--GAGGHLRDRGQLSVVYRSVQIYQDCVQVRREEHSLPCKRGLD-------
Glyma01g06030       PVFLRIAQY--RAG-------IVPVSYRR-------------------------------
Glyma02g12140       PVFLRIAQY--RAG-------IVPVSYRR-------------------------------
Glyma07g35620       PVFLRIAQY--KAG-------IVPVSFRR-------------------------------
Glyma20g04490       PVFLRIAQY--KAG-------IVPVSYRR-------------------------------
AT1G69530           PVFQRIAQY--RAG-------IVPVAYRR-------------------------------
AT1G26770           PVFQRIAQY--RAG-------IVPVSYRR-------------------------------
AT2G03090           PVFQRIAQY--KAG-------VVPVSYRR-------------------------------
Glyma04g33350       PIFQQIAQY--KAG-------IVPVAYRR-------------------------------
Glyma06g20970       PIFQQIAQY--KAG-------IVPVAYRR-------------------------------
Glyma17g10950       PVFQQIAQY--RAG-------IVPVAYKR-------------------------------
Glyma09g37090       PVFQHIAQY--RAG-------IVPVVYRR-------------------------------
Glyma18g49570       PVFQHIAQY--RAG-------IVPVVYRR-------------------------------
Glyma19g02810       PVFQQIAQY--RAG-------IVPVVYRR-------------------------------
AT3G29030           PIYEKIALY--KSG-------IIPVMYRR-------------------------------
AT5G56320           PIFLRIAQY--KAG-------VVPVQYRR-------------------------------
Glyma02g40230       PAFLQIAQY--RAG-------IVPVAFRR-------------------------------
Glyma14g38430       PAFLQIAQY--RAG-------IVPVAFRR-------------------------------
Glyma11g26240       PAFLQIAEY--RAG-------IVPVAFRR-------------------------------
Glyma18g06063       PAFLQIAEY--RAG-------IVPVAFRR-------------------------------
Glyma04g40000       PAFLQIAQY--KAG-------IVPVSFRR-------------------------------
Glyma06g14850       PAFLQIAQY--KAG-------IVPVSFRR-------------------------------
AT2G40610           PAFLQIAQY--RAG-------IVPVSFRR-------------------------------
AT5G05290           PAFLQIAQY--RAG-------IVPVAFRR-------------------------------
Glyma03g04390       PAFTKIALY--RAG-------VVPVLFRR-------------------------------
LOC_Os01g60770      PAFLQIGVY--RAG-------IVPVSYRR-------------------------------
LOC_Os05g39990      PAFLHIAQY--RAG-------IVPVSFRR-------------------------------
LOC_Os03g21820      PAFLRIARH--AAG-------IVPVSFRR-------------------------------
LOC_Os02g51040      PVFQRIALF--KAG-------IVPVSYRR-------------------------------
LOC_Os01g16770      PAFTRIAQA--RAG-------VVPVQYRR-------------------------------
LOC_Os03g25990      PAFLRIARF--QSG-------IVPVSYRR-------------------------------
Glyma02g41590       PMFLKIAQY--RAG-------IVPVSYRR-------------------------------
Glyma14g07360       PMFLKIAQY--RAG-------IVPVSYRR-------------------------------
Glyma11g34040       PMFLKIAQY--RAG-------IVPVSYRR-------------------------------
Glyma18g04260       PMFLKIAQY--RAG-------IVPVSYRR-------------------------------
Glyma11g14800       PMFLKIAEY--RAG-------IVPVAYRR-------------------------------
Glyma12g06730       PMFLKIAEY--RAG-------IVPVAYRR-------------------------------
Glyma13g41160       PMFLKIAEY--RAG-------IVPVAFRR-------------------------------
Glyma15g04240       PMFLKIAEY--RAG-------IVPVAYRR-------------------------------
AT2G28950           PMFLKIAEY--RAG-------IVPVSFRR-------------------------------
Glyma07g15910       PMFLKIAQY--RAG-------IVPVAYRR-------------------------------
Glyma18g39850       PMFLKIAQY--RAG-------IVPVAYRR-------------------------------
Glyma18g25160       PMFLKIAQY--KAG-------IVPVSYRR-------------------------------
LOC_Os03g60720      PMFLHIAEY--RAG-------IVPVSYRR-------------------------------
AT2G39700           PVFLKIAQY--RAG-------IVPVSYRR-------------------------------
AT3G55500           PVFLKIAEY--RAG-------IVPISYRR-------------------------------
AT2G37640           PMFLKIGLY--RAG-------IVPVSYRR-------------------------------
AT5G02260           PMFLSIAKY--KAG-------IVPVSYRR-------------------------------
Glyma03g38480       PAFQTIAKY--KAG-------IVPILYMK-------------------------------
Glyma19g41080       PAFQTIAKY--KAG-------IVPILYRK-------------------------------
Glyma10g28040       PAFETIAKY--KAG-------IVPIIYRK-------------------------------
Glyma20g22050       PAFETIAKY--KAG-------IVPILYRK-------------------------------
AT4G01630           PAFLTIAKY--KAG-------IVPILYKK-------------------------------
Glyma04g02380       PAWEKIGIY--RGG-------IVPVLFQR-------------------------------
Glyma06g02420       PAWEKIGIY--RGG-------IVPVLFQR-------------------------------
Glyma17g37990       PAWEKIGIY--RGG-------IVPVLFQR-------------------------------
AT1G20190           PAWEKIGIY--RGG-------IVPVVFQR-------------------------------
Glyma06g02430       PAWEKIAIY--RGG-------IVPVFYQR-------------------------------
LOC_Os04g15840      PAWLKIGVY--VGG-------IVPVMYQR-------------------------------
LOC_Os03g06010      PAWLQIGIY--KAG-------IIPVLYQQ-------------------------------
LOC_Os10g30340      PAWETIGIY--RAG-------IVPVLYQQ-------------------------------
LOC_Os03g06020      PAWLQIGIY--KAG-------IVPVLYQR-------------------------------
LOC_Os03g06050      PAWENIGIY--NAG-------IIPILYQQ-------------------------------
LOC_Os03g06060      PAWENIGIY--SAG-------IVPILYQQ-------------------------------
LOC_Os03g06040      PAWENIGIY--SAG-------IVPILYQQ-------------------------------
LOC_Os10g30330      PAWERIGVY--RAG-------IVPVLYRR-------------------------------
LOC_Os03g31480      PAWEQIGVY--QAG-------IVPVLYQR-------------------------------
LOC_Os03g06000      PAWEQIGVY--RGG-------IVPVNFQR-------------------------------
LOC_Os02g16780      PAWEKIGIY--SAG-------IIPVIYQR-------------------------------
LOC_Os02g16850      PAWEKIGIY--RAG-------IIPVIYQR-------------------------------
LOC_Os02g16800      PAWEKIGIY--RAG-------IIPVMYQR-------------------------------
LOC_Os02g16809      PAWEKIGVY--SAG-------IIPVIYQR-------------------------------
LOC_Os02g16839      PAWEKIGVY--SAG-------IIPVIYQRYQYKYSNYFGHYGENSAYPDRCFHMKISYSC
LOC_Os02g16730      PAWEKIGIY--RGG-------IIPVIYQR-------------------------------
LOC_Os06g50400      PAWERIGVY--RGG-------IVPVAFRR-------------------------------
LOC_Os05g19570      PAWENIAVY--QAG-------IVPVNYKR-------------------------------
LOC_Os05g19600      PAWTSIAIY--QAG-------IVPVNFKR-------------------------------
LOC_Os01g14650      PAWETIAVY--RAG-------IVPVNYRR-------------------------------
LOC_Os01g14660      PAWEAIAVY--SSG-------IVPVRYAR-------------------------------
Glyma19g37060       PAYLKIAQY--KAG-------IVPVQYRR-------------------------------
AT5G39270           AMFLKIAKY--KAG-------VVPVRYRR-------------------------------
AT5G39290           AMFLKIAKY--KAG-------VVPVRYRR-------------------------------
AT5G39280           PMFLKIAQY--KAG-------VVPVKYRR-------------------------------
AT5G39300           PMFLKIAQY--KAG-------VVPVKYRR-------------------------------
AT5G39260           PMFIKIAQV--KAK-------MVPVRYRR-------------------------------
AT5G39310           PMFLKIAKY--KAG-------VVPVKFRR-------------------------------
Glyma18g50030       KMFTKIAIY--KAG-------IIPVMYRR-------------------------------
Glyma02g40790       EAFEKIAIW--KAG-------NMPVQYRR-------------------------------
Glyma14g39120       EAFEKIAIW--KAG-------NMPVQYRR-------------------------------
AT3G03220           EAFEKIAIW--KAG-------NMPVQYRR-------------------------------
Glyma18g05040       EAFEKIAIW--KTGTG-----NMPVEYRR-------------------------------
LOC_Os04g49410      QSFEKIALW--KAG-------VMPIQYRR-------------------------------
Glyma06g44940       AAFAEIAKN--KAD-------IVPVQYRR-------------------------------
Glyma12g12340       AAFAEIAKN--KAD-------IVPVQYRR-------------------------------
AT4G38210           AAFTGIAET--RAE-------MIPIQYRR-------------------------------
LOC_Os06g41700      AAFLRVAKA--KAD-------IVPVQFRR-------------------------------
Glyma06g38100       PAFFRIARQ--GNE-G-----IVPVLYRR-------------------------------
Glyma12g23200       PAFFRIARQ--GNE-G-----IVPVLYRR-------------------------------
AT3G15370           PAFFRIARR--GNE-G-----IVPVFYRR-------------------------------
Glyma01g42370       PAFMKIAQW--KAG-------IVPVMYRR-------------------------------
Glyma11g03000       PAFMKIAQW--KAG-------IVPVMYRR-------------------------------
Glyma05g03720       PAFMKIAQW--QAG-------IIPVMYRR-------------------------------
Glyma17g14230       PAFMKIAQW--QAG-------IIPVMYRR-------------------------------
LOC_Os10g39110      PAFMRMADW--RAG-------IVPVMYRR-------------------------------
AT1G12560           PAFMKLAYW--RAG-------IIPVAYRR-------------------------------
AT1G62980           PAFMKIANW--KAG-------IIPVSYRR-------------------------------
LOC_Os06g01920      PSFLKLAQR--VAG-------IVPVQYRR-------------------------------
LOC_Os12g36040      PAFLSIAEE--KLG-------VVPVSYRK-------------------------------
LOC_Os08g44790      PAFLQIAQE--KAG-------IVPISYRR-------------------------------
Glyma01g35070       HAFSRMAQT-TDAAASLLALGVAFIFLSVSS-----------------------------
Glyma01g41050       HAFSRMAQT-TDAAASLLALGVVDIEYRR-------------------------------
Glyma11g04370       HAFSRMAQT-TDAAASLLALGVVDIEYRR-------------------------------
Glyma05g05880       RAFGRMALN-TDAAASLLALGVVDIQYRR-------------------------------
Glyma17g16210       RAFGRMALN-TDAAASLLALGVLDIQYRR-------------------------------
LOC_Os07g31390      HAFTRMAQS-TDAGTALLTLGVVGIEYRR-------------------------------
Glyma01g41330       RAYSRLGRN-ADASAELFKYGVMDVEYRR-------------------------------
Glyma11g04080       RAYSRLGSN-ADASAELFKYGVVDVEYRR-------------------------------
Glyma05g05430       RAFSRLGGN-ADASAELFKYGVVDIEYRR-------------------------------
Glyma17g15710       RAYSRLGRN-ADASAELFKYGVVDIEYRR-------------------------------
Glyma05g05390       RAFSKLGVN-KIASEEIKKKGTVDIEFKR-------------------------------
Glyma17g15680       SAFSRLGVN-KIASEEIKKKGTVDIEFKR-------------------------------
Glyma05g05420       RAFLKLGRN-EYSSEELKKYGTVDIEYKR-------------------------------
Glyma17g15690       RAFLKLGRD-EYSSEELKKYGTVDIEYKR-------------------------------
Glyma17g15640       RGFSGLARN-VAASKELFKRGVVDIAFTR-------------------------------
Glyma17g15670       RGFSGLARN-VAASKELFKRGVVDIAFTR-------------------------------
AT4G17030           KAYGRMARP-GTEN-QLYSFGVVNVEYQR-------------------------------
Glyma11g10240       RAFAGMAQ--KGMGQQILKLGIAEIEYKR-------------------------------
Glyma12g02550       RAFAGMAQ--KGMGKQILKLGIADIEYKR-------------------------------
AT3G45970           RAFRAMAKPIVGADKDLLKQGIVDIEYQR-------------------------------
AT3G45960           RAFRAMAKPVVGVDKYLLKQGIVDVEYQR-------------------------------
AT4G38400           RAFRAMAKPVVGADRDLLKQGIVDIEYRR-------------------------------
LOC_Os03g04020      PAFAAMARP--GMAASLTELAAVDVEYKR-------------------------------
LOC_Os10g39640      AAYAAMARP--GMAAQLRTRRAVDVEYKR-------------------------------
LOC_Os07g29290      PAFAGLAKP--GMAHKLKKLDALSVEYRR-------------------------------
LOC_Os06g50960      DAFAAMAKQG-VSAHELTRQRTLEVDFRR-------------------------------
                         :.                                                     

Glyma01g16140       -----IECNYPG-RS---------------------IAFHVDSGSNQEYFATLVEYEDGD
Glyma11g17160       -----IECNYPG-RS---------------------IAFHVDSGSNQEYFATLVEYEDGD
Glyma10g24080       -----VECNYPG-VS---------------------ISFRVDPGSNKEYFAILIEYESGD
Glyma10g24120       -----VECNYPG-VY---------------------IAFHVDLGSNPEYFAVCAEYEDGN
AT1G65680           -----VECNYIG-KT---------------------VTFQVDKGSNANSFAVLVAYVNGD
Glyma03g03980       -----VACSF-G-NS---------------------MAFTIDNGANPYYFATEIEYENGG
AT2G45110           -----AACLYRG-TN---------------------IVFRMDAGANPYYISFVVEYENGD
AT1G65681           -----VECLYRR-TN---------------------IAFRMDPGANPYYISFVVEYENGD
AT3G60570           -----------K-TM---------------------IAIHVDAGANPYYMSFAVKFANGD
LOC_Os04g46650      -----VPCRFA--MN---------------------VAFKVDAGSNPYYLAILVQYANGD
LOC_Os02g44108      -----VPCKYSG-VN---------------------IAFRVDQGANPFYFEVLIEFEDGD
LOC_Os04g46630      -----VPCNWGG-VK---------------------LTFVVDVGSNPNYFAVLVKYENGD
LOC_Os05g15690      -----VPCNWGG-VM---------------------LTFAVDAGSNPSYFAVLVKYENGD
LOC_Os03g44290      -----VECEWTG-VG---------------------LTFVVDSGSNPNYLALLVEYDDND
LOC_Os02g44106      -----VPCKWQG-VD---------------------IAFRVDAGSNQYYLAVLVEDEDGD
LOC_Os03g01610      -----VKCKYPADTK---------------------ITFHIEKASNPNYLALLVKYVAGD
LOC_Os03g01650      -----VKCKYPADTK---------------------ITFHIEKASNPNYLALLVKYVAGD
LOC_Os03g01630      ----------------------------------------------------LLKYVAGD
LOC_Os03g01640      -----VRCKYPGETK---------------------VTFHVEKGSNPNYFAVLVKYVGGD
LOC_Os10g40090      -----VRCKYPGGQK---------------------VTFHVEKGSNPNYLAVLVKFVADD
LOC_Os10g40710      -----VPCYHRG-LY---------------------VNFHVEAGSNPVYLAVLVEFANKD
LOC_Os03g01270      -----VPCQYPG-LT---------------------VTFHVEQGSNPVYMAILVEYENGD
LOC_Os10g40720      -----VPCNFPG-LK---------------------VTFHVEEGSNPVYFAVLVEYEDGD
LOC_Os10g40700      -----VPCNYPG-LK---------------------INFHVEEGSNPVYFAVLVEYEDLD
LOC_Os10g40730      -----VPCEFPG-LK---------------------IGFHVEEYSNPVYFAVLVEYEDGD
LOC_Os03g01260      -----VPCEFPG-LK---------------------VGFHVEEGSSPVYLAVLVEYENGD
Glyma06g44930       -----TLCKYPGRK----------------------IAFHVNEGSTPFWLSLLVEFEDAE
Glyma12g12350       -----TPCKYPGRK----------------------IAFHVNEGSTPFWLSLLVEFEDAE
Glyma12g33070       -----TPCKYAGKN----------------------IAFHVNEGSTPFWLSLLVEFEDGD
Glyma13g37395       -----ASCKYGGKN----------------------IVFHVNEGSTPFWLSLQVEFQNGD
AT2G20750           -----TACKYRGKN----------------------IAFHVNAGSTDYWLSLLIEYEDGE
AT4G28250           -----TACKYRGKN----------------------IAFHVNEGSTDFWLSLLVEFEDGE
LOC_Os02g42650      -----TACKYGGKN----------------------IAFHVNEGSTTFWLSLLVEFEDGD
LOC_Os04g44780      ELLAVTAGRVRGRPGRHWIHADKAGELSGVAGHEACVGGHVVPRAGPACRALLGEVDDAV
Glyma01g06030       -----VPCRRRG-------------------------GIRFTINGHSYFNLVLITNVGGA
Glyma02g12140       -----VPCRRRG-------------------------GIRFTINGHSYFNLVLITNVGGA
Glyma07g35620       -----VACRRKG-------------------------GIRFTINGHSYFNLVLITNVGGA
Glyma20g04490       -----VACRRKG-------------------------GIRFTINGHSYFNLVLITNVGGA
AT1G69530           -----VPCVRRG-------------------------GIRFTINGHSYFNLVLITNVGGA
AT1G26770           -----VPCRRRG-------------------------GIRFTINGHSYFNLVLITNVGGA
AT2G03090           -----VPCMRRG-------------------------GIRFTINGHSYFNLVLVTNVGGA
Glyma04g33350       -----VPCRKRE-------------------------GIRFTINGHSYFNLVLISNVGGA
Glyma06g20970       -----VPCLKRG-------------------------GIRFTINGHSYFNLVLISNVGGV
Glyma17g10950       -----VPCQKRG-------------------------GIRFTINGHSYFNLVLITNVGGA
Glyma09g37090       -----VRCRRKG-------------------------GIRFTINGHSYFNLVLVTNVGGA
Glyma18g49570       -----VRCRRKG-------------------------GIRFTINGHSYFNLVLVTNVGGA
Glyma19g02810       -----VRCMRRG-------------------------GIRFTINGHSYFNLVLVTNVGGA
AT3G29030           -----VRCKRSG-------------------------GIRFTINGHSYFNLVLVTNVGGA
AT5G56320           -----VACRRKG-------------------------GIRFTINGHSYFNLVLITNVAGA
Glyma02g40230       -----VSCVKRG-------------------------GIRFTINGHSYFNLVLITNVAGA
Glyma14g38430       -----VPCVKKG-------------------------GIRFTINGHSYFNLVLITNVAGA
Glyma11g26240       -----VPCVKKG-------------------------GIRFTINGHSYFNLVLITNVGGA
Glyma18g06063       -----VPCVKKG-------------------------GIRFTINGHSYFNLVLITNVAGA
Glyma04g40000       -----VPCVKKG-------------------------GIRFTINGHSYFNLVLITNVGGA
Glyma06g14850       -----VSCVKKG-------------------------GIRFTINGHSYFNLVLITNVGGA
AT2G40610           -----VPCMKKG-------------------------GIRFTINGHSYFNLVLISNVGGA
AT5G05290           -----VPCEKGG-------------------------GIRFTINGNPYFDLVLITNVGGA
Glyma03g04390       -----VVCLKRG-------------------------GIRFTINGNPYFNLVLVYNVGGL
LOC_Os01g60770      -----VPCVKKG-------------------------GIRFTINGHSYFNLVLVTNVAGP
LOC_Os05g39990      -----VPCVKKG-------------------------GVRFTVNGHSYFNLVLVTNVAGA
LOC_Os03g21820      -----VACARKG-------------------------GVRFTVNGHAYFNLVLVTNVGGA
LOC_Os02g51040      -----VACQKKG-------------------------GIRFTINGHSYFNLVLVTNVGGA
LOC_Os01g16770      -----VACAKQG-------------------------GIRFTITGHSYFNLVLVTNVGGA
LOC_Os03g25990      -----VACRRKG-------------------------GMRFTINGHSYFNLVLVSNVGGA
Glyma02g41590       -----VPCRKQG-------------------------GMRFTINGFRYFNLVLITNVAGA
Glyma14g07360       -----VPCRKQG-------------------------GMRFTINGFRYFNLVLITNVAGA
Glyma11g34040       -----VPCRKEG-------------------------GMRFTINGFRYFNLVLITNVAGA
Glyma18g04260       -----VACRKQG-------------------------GMRFTINGFRYFNLVLITNVAGA
Glyma11g14800       -----VPCRKHG-------------------------GIRFTVNGFRYFNLVLVSNVAGA
Glyma12g06730       -----VPCRKHG-------------------------GIRFTINGFRYFNLVLISNVAGA
Glyma13g41160       -----VACRKHG-------------------------GIRFTINGFRYFNLVLISNVAGA
Glyma15g04240       -----VACRKHG-------------------------GIRFTINGFRYFNLVLISNVAGA
AT2G28950           -----VPCRKRG-------------------------GIRFTINGFRYFNLVLVTNVAGA
Glyma07g15910       -----VPCRKAG-------------------------GIRFTINGFRYFNLVLITNVAGA
Glyma18g39850       -----VPCRKTG-------------------------GIRFTINGFRYFNLVLITNVAGA
Glyma18g25160       -----VPCRKVG-------------------------GIRFTINGFRYFNLVLITNVAGA
LOC_Os03g60720      -----VPCRKKG-------------------------GVRFTINGFRYFNLVLITNVAGA
AT2G39700           -----VPCRKRG-------------------------GIRFTINGHRYFNLVLITNVAGA
AT3G55500           -----VACRKSG-------------------------GIRFTINGHRYFNLVLITNVAGA
AT2G37640           -----VPCRKIG-------------------------GIRFTVNGFRYFNLVLVTNVAGA
AT5G02260           -----IPCRKKG-------------------------GIRFTINGFKYFNLVLVTNVAGA
Glyma03g38480       -----VGCKRSG-------------------------GIRFTINGRDYFELVLISNVGGA
Glyma19g41080       -----VGCKRSG-------------------------GIRFTINGRDYFELVLISNIGGA
Glyma10g28040       -----VGCKRTG-------------------------GIRFSINGRDYFELVLISNVGGA
Glyma20g22050       -----VGCKRTG-------------------------GIRFTINGRDYFELVLISNVGGA
AT4G01630           -----VGCRRSG-------------------------GMRFTINGRNYFELVLISNVAGG
Glyma04g02380       -----VPCVKKG-------------------------GIRFSVNGRDYFELVLISNVGGA
Glyma06g02420       -----TPCVKKG-------------------------GVKFSVNGRHYFELVLISNVGGA
Glyma17g37990       -----VPCKKHG-------------------------GVRFSVNGRDYFELVLISNVGGA
AT1G20190           -----VSCYKKG-------------------------GVRFRINGRDYFELVNIQNVGGA
Glyma06g02430       -----VPCARQG-------------------------GVRFTMNGNNYFELVLITNVGGA
LOC_Os04g15840      -----VPCAKQG-------------------------GVRFTINGRDYFELVLVSNVGGV
LOC_Os03g06010      -----VKCWRQG-------------------------GIRFTMGGFNFFELVLVSNVAGS
LOC_Os10g30340      -----VKCWRQG-------------------------GVRFTVSGFNYFELVLITNVAGS
LOC_Os03g06020      -----VPCVKQG-------------------------GVRFTMGGFNYFELVLISNVAGS
LOC_Os03g06050      -----VKCWRYG-------------------------GVRFTINGFNYFELVLVTNMAGS
LOC_Os03g06060      -----VKCWRYG-------------------------GVRFIINGFNYFELVLVTNMAGS
LOC_Os03g06040      -----VKCWRSG-------------------------GVRFTITGLNYFELVLVTNMAGS
LOC_Os10g30330      -----VRCWRRG-------------------------GVRFTVGGFDHFELVLVANVAGS
LOC_Os03g31480      -----VRCWRQG-------------------------GVRFTVAGLNYFELVLITNVAGS
LOC_Os03g06000      -----VSCTRKG-------------------------GVRFTINGNSYFELVLITNVGGP
LOC_Os02g16780      -----VPCIKKG-------------------------GVRFTINGHDYFNLVLVTNVATT
LOC_Os02g16850      -----VPCVKKG-------------------------GVRFTINGHDYFNLVLVTNVATT
LOC_Os02g16800      -----VPCVKKG-------------------------GVRFTINGHDYFNLVLVTNVATT
LOC_Os02g16809      -----VPCVKKG-------------------------GLRFTINGHDYFQLVLVTNVAAA
LOC_Os02g16839      DDFYRVPCVKKG-------------------------GLRFTINGHDYFQLVLVTNVAAA
LOC_Os02g16730      -----VPCMKKG-------------------------GVRFTINGHDYFQLVLLTNVGAA
LOC_Os06g50400      -----VPCRRRG-------------------------GVRFTVAGRDYFELVLVTNVAAA
LOC_Os05g19570      -----VPCQRSG-------------------------GIRFAISGHDYFELVTVTNVGGS
LOC_Os05g19600      -----VPCQKSG-------------------------GIRFTISGRDYFELVTVFNVGGS
LOC_Os01g14650      -----VPCQRSG-------------------------GIRFAVNGHSYFELVLVTNVGGS
LOC_Os01g14660      -----TPCRRVG-------------------------GIRFGIAGHDYYELVLVTNVAGS
Glyma19g37060       -----VPCKKQG-------------------------GIRFTITGNPYFNLVKVWNVGGA
AT5G39270           -----IPCSKTG-------------------------GVKFETKGNPYFLMVLIYNVGGA
AT5G39290           -----IPCSKTG-------------------------GVKFETKGNPYFLMVLIYNVGGA
AT5G39280           -----ISCARTG-------------------------GVKFETKGNPYFLMILPYNVGGA
AT5G39300           -----ISCARTG-------------------------GVKFETKGNPYFLMILPYNVGGA
AT5G39260           -----VPCAKTG-------------------------GVKFEVKGNPNILTILPYNVGGA
AT5G39310           -----VPCAKIG-------------------------GVKFEIKGNPHFLMILPYNVGGA
Glyma18g50030       -----VPCNKSG-------------------------GVKFEMKGNPYWLLVLLYNVGNA
Glyma02g40790       -----IKCRKEG-------------------------GMRFTVTGSGIFISVLISNVAGH
Glyma14g39120       -----IKCRKEG-------------------------GMRFTVTGSGIFISVLISNVAGH
AT3G03220           -----INCRKEG-------------------------SMRFTVDGGGIFISVLITNVAGS
Glyma18g05040       -----IKCAREG-------------------------GIRFTITGSGIFISVLISNVAGI
LOC_Os04g49410      -----VNCLRDG-------------------------GVRFAVAGRSFFLTVLISNVGGA
Glyma06g44940       -----VKCERSG-------------------------GMRFTMSGSSHFYQVLISNVGLD
Glyma12g12340       -----VKCARSG-------------------------GMRFTMCGSSHFYQVLISNVGLD
AT4G38210           -----VKCGRRG-------------------------GLRFSLSGSSHFFQVLISNVGLD
LOC_Os06g41700      -----VSCDRAG-------------------------GMRFTITGGASFLQVLITNVAAD
Glyma06g38100       -----VTCKRRG-------------------------GVRFTLKGQSNFNMVMISNVGGS
Glyma12g23200       -----VACKRRG-------------------------GVRFTLKGQSNFNMVMISNVGGS
AT3G15370           -----VGCKRRG-------------------------GVRFTMRGQGNFNMVMISNVGGG
Glyma01g42370       -----VPCMRRG-------------------------GLRFSFQGNGYWLLVYVMNVGGG
Glyma11g03000       -----VPCIRKG-------------------------GLRFSFQGNGYWLLVYVKNVGGG
Glyma05g03720       -----VPWVRSG-------------------------GLRFSFQGNGYWLLVYVMNVGGG
Glyma17g14230       -----VPCVRSG-------------------------GIRFSFQGNGYWLLVYVMNVGGG
LOC_Os10g39110      -----VPCARAG-------------------------GLRFALQGNPYWLLAYVMNVAGA
AT1G12560           -----VPCQRSG-------------------------GMRFQFQGNSYWLLIFVMNVGGA
AT1G62980           -----VACKKIG-------------------------GIRFKFEGNGYWLLVYVMNVGGP
LOC_Os06g01920      -----VPCQRTG-------------------------GVRFCLQGNHYWLLLYVMNVGGA
LOC_Os12g36040      -----VACVRQG-------------------------GIKYTITGNPSYNMVMVKNVGGA
LOC_Os08g44790      -----VPCVKVG-------------------------GIRYTITGNPYFNLVMVSNVGGA
Glyma01g35070       -----VACSYPD---------------------KNITIKIDESSNNPYYLAFVIWYQQGR
Glyma01g41050       -----VACSYPD---------------------KNITIKIDESSNNPYYLAFVIWYQQGR
Glyma11g04370       -----VACSFPD---------------------KNITIKIDESSNNPYYLAFVIWYQQGR
Glyma05g05880       -----VSCSYPN---------------------KNITVKIHESSNNPHYLAFVIWFQQGN
Glyma17g16210       -----VSCSYPN---------------------KNITVKIHESSNNPHYLAFVIWFQQGS
LOC_Os07g31390      -----VSCTYPN---------------------KNIVFKITESSNFPNYLEFEIWYQQGN
Glyma01g41330       -----VPCRYGG---------------------YNLLVKVHEHSRNPHYLAIVILYLGGT
Glyma11g04080       -----VPCRYGG---------------------YNLLVKVHEQSRNPHYLAIVILYLGGT
Glyma05g05430       -----VPCSYTG---------------------YNVVFKVHEHSRNPDYFAVVVLYVDGT
Glyma17g15710       -----VPCSYTG---------------------YNVVFKVHEHSRNPDYFAVVVLYVDGT
Glyma05g05390       -----VPCKYTG----------------------NVLFHVQETSSNPGYFAVVILFVNGK
Glyma17g15680       -----VPCKYTG----------------------NVLFHVQQTSSNPGYLAVVILNVNGK
Glyma05g05420       -----VPCTYTG----------------------NVLFHIKETSTNPGYFALVILNVNGI
Glyma17g15690       -----VPCTYTG----------------------NVLFHIKETSTNPGYFALVILNVNGI
Glyma17g15640       -----VPCNYPS----------------------NIKLRVHKSSKNPGYLAVLLLNVNGV
Glyma17g15670       -----VPCNYPS----------------------NIKLRVHKSSKNPGYLAVLLLNVNGV
AT4G17030           -----IPCRYAG---------------------YNLVYKIHEKSYNPHYLAILVLYVGGV
Glyma11g10240       -----VPCDYKN---------------------QNLAVRVEESSKKPDYLAIKFLYQGGQ
Glyma12g02550       -----VPCEYKK---------------------QNLAVRVEESSKKPEYLAIKFLYQGGQ
AT3G45970           -----VPCDYGN---------------------KNMNVRVEEASKKPNYLEIKLLYQGGQ
AT3G45960           -----VPCNYGK---------------------RNLNVRVEEASKKPNYLAIKLLYQGGQ
AT4G38400           -----VPCDYGN---------------------KKMNVRVEESSKNPNYLAIKLLYQGGQ
LOC_Os03g04020      -----VPCEYRH---------------------RSLSVRVDERSRGPNELTISFLYQGGQ
LOC_Os10g39640      -----VPCEYAAG--------------------RNLSIRVEEKSRPPRELSIRFLYQGGQ
LOC_Os07g29290      -----IPCDYKD---------------------KNLSILVEEQSKRPNNLVIKFLYQGGQ
LOC_Os06g50960      -----IPCEYRES--------------------RRLAVRVEEASRNPTHLAIRFLYQGGQ
                                                                                

Glyma01g16140       GDLAK----VELKEALDS---------GSWDSMQ-QSWGAVWKFDKG--SPLRAPFSIKL
Glyma11g17160       GDLAK----VELKEALDS---------GSWDSMQ-QSWGAVWKIDKG--SPLRAPFSIKL
Glyma10g24080       GDLDK----VELREAHAS---------AQWYSMQ-RSWGAVWKLDKG--SALVAPFSIKL
Glyma10g24120       GDLDK----VELKEAFS----------ASWYSMQ-RSWGAIWKLSKG--SPLKAPFSIRL
AT1G65680           GEIGR----IELKQALDS---------DKWLSMS-QSWGAVWKLDVS--SPLRAPLSLRV
Glyma03g03980       SDLVA----IELKQANS----------DTWLPMQ-RSWGARWALNLG--LQLQAPLSIKL
AT2G45110           GDLSN----VEIQPAGG-----------SFISMQ-EMRSAVWKVNSG--SALRGPFNIRL
AT1G65681           GDLAY----IEIQPADG-----------EFIPMQ-EMRSAVWKISSG--SPLTGPFNIRL
AT3G60570           GNFAC----IEVQPAGG-----------QYMKME-EMRSAVWRLSPG--VPLKGPFNIRL
LOC_Os04g46650      GDLAA----VHIMEAR---G------GGGWKAMQ-QSWGATWRLNSNTGKPLSPPFSIRL
LOC_Os02g44108      GDLNA----VDLMEA-----------GCGWTPMV-QNWGALWRYNSNTGKALKAPFSLRL
LOC_Os04g46630      GDLSG----VELMQTG-AGA------A--WTQMQ-QSWGAVWKLNAG--SALQAPFSIRL
LOC_Os05g15690      GDLSG----MDLMQTG-AGA------A--WTPMQ-QSWGAVWKLSAG--AALQAPLSIRL
LOC_Os03g44290      SDLAA----VDIMPIG-AGA------SGSWIPMQ-QSWGAVWRLNSG--SALQGPFSVRL
LOC_Os02g44106      GDLSA----VDLMQSGGSGG------GGSWAAMQ-QSWGAVWKYNSGP-APLQAPMSIRL
LOC_Os03g01610      GDVVE----VEIKEKGSEE----------WKALK-ESWGAIWRIDTP--KPLKGPFSVRV
LOC_Os03g01650      GDVVE----VEIKEKGSEE----------WKALK-ESWGAIWRIDTP--KPLKGPFSVRV
LOC_Os03g01630      GDVVE----VEIKEKGSEE----------WKALK-ESWGAIWRIDTP--KPLKGPFSVRV
LOC_Os03g01640      GDVVK----VELKEKGSEE----------WKPLN-ESWGAIWRIDTP--KPLKGPFSLRV
LOC_Os10g40090      GDVIQ----MDLQEAGLPA----------WRPMK-LSWGAIWRMDTA--TPLKAPFSIRV
LOC_Os10g40710      GTVVQ----LDVMESLPS-----GKPTRVWTPMR-RSWGSIWRLDAN--HRLQGPFSLRM
LOC_Os03g01270      GDVVQ----VDLMESRYSTGGVDGTPTGVWTPMR-ESWGSIWRLDTN--HPLQGPFSLRI
LOC_Os10g40720      GDVVQ----VDLMEANSQS----------WTPMR-ESWGSIWRLDSN--HRLTAPFSLRI
LOC_Os10g40700      GDVVQ----VDLMESKSAYG----GATGVWTPMR-ESWGSIWRLDSN--HRLQAPFSLRI
LOC_Os10g40730      GDVVQ----VDLMESKTAHG----PPTGRWTPMR-ESWGSIWRLDTN--HRLQAPFSIRI
LOC_Os03g01260      GDVAQ----VDLKEAGAGGG--------RWTPMR-ESWGSVWRLDSN--HRLRAPFSIRI
Glyma06g44930       GDIGS----MHIREAGSTE----------WLQMN-HLWGANWCIIGG---PLRGPFSVKL
Glyma12g12350       GDIGS----MHIREAGSTE----------WLQMN-HLWGANWCIIGG---PLRGPFSVKL
Glyma12g33070       GDIGS----MHIQEAGSSE----------WQQMN-HVWGANWCIVKG---PLRGPFSVKL
Glyma13g37395       GVIGS----MHIQQAGSSE----------WLQMK-REWGANWCIIKG---PLKGPFSVKL
AT2G20750           GDIGS----MHIRQAGSKE----------WISMK-HIWGANWCIVEG---PLKGPFSVKL
AT4G28250           GDIGS----MHIRQAGARE----------WLEMK-HVWGANWCIIGG---PLKGPFSIKL
LOC_Os02g42650      GDIGS----MQLKQANSAQ----------WQDMK-HIWGATWSLTPG---PLVGPFSVRL
LOC_Os04g44780      GPEGAHGPGRHPQELEAHG----------HLHLAPQLRGRPLIGWGS---AGPGPTFYRP
Glyma01g06030       GDVHG----VAIKGS-RTG----------WMPMS-RNWGQNWQSNNY--LNG-QSLSFKV
Glyma02g12140       GDVHG----VAIKGS-RTG----------WMPMS-RNWGQNWQSNNY--LNG-QSLSFKV
Glyma07g35620       GDVHS----VSIKGS-RTG----------WMPMS-RNWGQNWQSNNY--LNG-QSLSFKV
Glyma20g04490       GDVHS----VSIKGS-RTG----------WMPMS-RNWGQNWQSNNY--LDG-QSLSFKV
AT1G69530           GDVHS----AMVKGS-RTG----------WQAMS-RNWGQNWQSNSY--LNG-QSLSFKV
AT1G26770           GDVHS----AAIKGS-RTV----------WQAMS-RNWGQNWQSNSY--LNG-QALSFKV
AT2G03090           GDVHS----VAVKGS-RTR----------WQQMS-RNWGQNWQSNNL--LNG-QALSFKV
Glyma04g33350       GDVHA----VSIKGS-RTN----------WQPMT-RNWGQNWQSNAY--LNG-QSLSFKV
Glyma06g20970       GDVHA----VSIKGS-RTN----------WQPMT-RNWGQNWQSNAY--LNG-QSLSFKV
Glyma17g10950       GDVQA----VSIKGS-RTN----------WQPMS-RNWGQNWQSNTY--LNG-QSLSFKV
Glyma09g37090       GDVHS----VSIKGS-RTR----------WQAMS-RNWGQNWQSNSY--LNG-QSLSFVV
Glyma18g49570       GDVHA----VSIKGS-RTR----------WQAMS-RNWGQNWQSNSY--LNG-QSLSFVV
Glyma19g02810       GDVHS----VAIKGS-RTR----------WQPMS-RNWGQNWQSNSY--LNG-QSLSFLV
AT3G29030           GDVHS----VSMKGS-RTK----------WQLMS-RNWGQNWQSNSY--LNG-QSLSFVV
AT5G56320           GDVIS----VSIKGT-NTR----------WQSMS-RNWGQNWQSNAK--LDG-QALSFKV
Glyma02g40230       GDVHA----VSIKGS-RTS----------WQPMS-RNWGQNWQSNSY--LNG-QSLSFQV
Glyma14g38430       GDVHA----VSIKGS-RTS----------WQPMS-RNWGQNWQSNSY--LNG-QSLSFQV
Glyma11g26240       GDVNS----VSIKGS-KTG----------WQPMS-RNWGQNWQSNSY--LNG-QSLSFQV
Glyma18g06063       GDVNS----VSIKGS-KTG----------WQPMS-RNWGQNWQSNSY--LNG-QSLSFQV
Glyma04g40000       GDVHS----VSIKGS-RTG----------WQTMS-RNWGQNWQSNSY--LNG-QSLSFQV
Glyma06g14850       GDVHS----VSIKGS-RTG----------WQTMS-RNWGQNWQSNSY--LNG-QSLSFQV
AT2G40610           GDVHA----VSIKGS-KTQS---------WQAMS-RNWGQNWQSNSY--MND-QSLSFQV
AT5G05290           GDIRA----VSLKGS-KTDQ---------WQSMS-RNWGQNWQSNTY--LRG-QSLSFQV
Glyma03g04390       GDVKA----VSIKGS-STG----------WQPMT-RNWGQNWQSKTY--FVG-QSLSFIV
LOC_Os01g60770      GDVQS----VSIKGS-STG----------WQPMS-RNWGQNWQSNSY--LDG-QSLSFQV
LOC_Os05g39990      GDVRS----VSIKGS-RTG----------WQPMS-RNWGQNWQSNAF--LDG-QSLSFQV
LOC_Os03g21820      GDVRS----LAVKGS-GSGSRV----GGRWQPMS-RNWGQNWQSNAY--LDG-KALSFRV
LOC_Os02g51040      GDVHA----VAVK---SERS-------AAWQALS-RNWGQNWQSAAL--LDG-QALSFRV
LOC_Os01g16770      GDVTA----VSVK---GSR--------SGWQAMS-HNWGANWQNGAN--LDG-QPLSFRV
LOC_Os03g25990      GDVHA----VAVKAG-GGRK-------ARWQAMA-RNWGQNWQSGAL--LDG-QALSFTV
Glyma02g41590       GDIVK----TSVKGS-KTG----------WMSMS-RNWGQNWQSNAV--LVG-QSLSFRV
Glyma14g07360       GDIVR----TSVKGS-KTG----------WMSMS-RNWGQNWQSNAV--LVG-QSLSFRV
Glyma11g34040       GDIMR----ASVKGS-KTE----------WMSMS-RNWGQNWQSNAV--LVG-QSLSFRV
Glyma18g04260       GDIMR----ASVKGS-KTE----------WMSMS-RNWGQNWQSNAV--LVG-QSLSFRV
Glyma11g14800       GDIVR----TYVKGT-RTG----------WMPMS-RNWGQNWQSNAV--LVG-QALSFRV
Glyma12g06730       GDIVR----TYVKGT-RTG----------WMPMS-RNWGQNWQSNAV--LVG-QALSFRV
Glyma13g41160       GDIVH----AYVKGS-RTG----------WMPMS-RNWGQNWQSNAV--LVG-QALSFRV
Glyma15g04240       GDIVH----AYVKGS-RTG----------WIAMS-RNWGQNWQSNAV--LVG-QALSFRV
AT2G28950           GNIVR----LGVKGT-HTS----------WMTMS-RNWGQNWQSNSV--LVG-QSLSFRV
Glyma07g15910       GDIVR----VSVKGS-KTA----------WMSMS-RNWGQNWQSNAV--LVG-QALSFRV
Glyma18g39850       GDIVR----VSMKGS-KTA----------WMSMS-RNWGQNWQSNAV--LVG-QALSFRV
Glyma18g25160       GDIAR----VSVKGS-KTG----------WNSMS-RNWGQNWQSNAN--LVG-QALSFRV
LOC_Os03g60720      GDIVR----ASVKGT-STG----------WMPMS-RNWGQNWQSNSV--LVG-QALSFRV
AT2G39700           GDIVR----ASVKGS-RTG----------WMSLS-RNWGQNWQSNAV--LVG-QALSFRV
AT3G55500           GDIAR----TSVKGS-KTG----------WMSLT-RNWGQNWQSNAV--LVG-QSLSFRV
AT2G37640           GDING----VSVKGS-KTD----------WVRMS-RNWGQNWQSNAV--LIG-QSLSFRV
AT5G02260           GDVIK----VSVKGS-NTQ----------WLDLS-RNWGQNWQSNAL--LVG-QSLSFRV
Glyma03g38480       GEISR----VWVKGS-RM---------NNWESMT-RNWGANWQSLRY--VNG-QSLSFRV
Glyma19g41080       GEISR----VWVKGS-RM---------NDWESMT-RNWGANWQSLRY--LNG-QSLSFRI
Glyma10g28040       GDISR----VWIKGS-KM---------SNWEPMS-RNWGSNWQSLSY--LNG-QSLSFRV
Glyma20g22050       GDVSR----VWIKGS-KM---------SNWEPMS-RNWGANWQSLSY--LNG-QSLSFRV
AT4G01630           GEISK----VWIKGS-KS---------NKWETMS-RNWGANYQSNTY--LNG-QSLSFKV
Glyma04g02380       GSIQS----VSIKGS-KT----------GWMTMS-RNWGANWQSNAY--LNG-QSLSFRV
Glyma06g02420       GSIQS----VSIKGS-KT----------GWMTMS-RNWGANWQSNAY--LNG-QSLSFRV
Glyma17g37990       GSIQS----VFIKGS-KT----------GWMAMS-RNWGSNWQSNAY--LNG-QSLSFRV
AT1G20190           GSIKS----VSIKGS-KT----------GWLAMS-RNWGANWQSNAY--LDG-QALSFSI
Glyma06g02430       GSIKS----VYIKGS-KT----------GWMAMT-RNWGENWQSNEY--LNG-QSLSFKV
LOC_Os04g15840      GSIQS----VSIKGS-RT----------GWMAMS-RNWGVNWQSNAY--LDG-QSLSFKV
LOC_Os03g06010      GSVRS----VSVKGG-ST----------GWITLN-RNWGANWQCNSG--LVG-QALSFAV
LOC_Os10g30340      GSVQA----MSVKGS-KT----------GWIPLA-RNWGANWQCNSA--LVG-QALSFRV
LOC_Os03g06020      GSIQS----VWVKGP-NT----------DRMPLS-RNWGANWQSHAG--LVG-QTLTFGV
LOC_Os03g06050      GSIAS----MSVKGS-CT----------GWIQMT-RNWGANWQCLAG--LAG-QALSFNV
LOC_Os03g06060      GSIVS----MSVKGS-CT----------GWIQMT-RNWGANWQCLAG--LAG-QALSFNV
LOC_Os03g06040      GSIAS----MSVKGS-ST----------GWIQMS-RNWGANWQCLAG--LAG-QALSFTV
LOC_Os10g30330      GSVAA----VSVRGA-GT----------GWLQMS-RNWGANWQSLAG--LAG-QPLSFGV
LOC_Os03g31480      GSVAS----AWIKGT-NT----------GWIQMS-RNWGANWQSLAG--LAG-QALSFAV
LOC_Os03g06000      GSIKS----VQIKGT-KT----------GWVTMS-RNWGANWQANNY--LNN-QAISFSV
LOC_Os02g16780      GSIKS----MDIMGS-NS---------TDWMPMV-RNWGANWHSLSY--LTG-QTLSFRV
LOC_Os02g16850      GLIKS----MDVMGS-NS---------TDWLPMV-RNWGANWHSLSY--LTG-QMLSFRV
LOC_Os02g16800      GSIKS----MDIMGS-NS---------TDWMPMV-RNWGANWHSLSY--LTG-QMLSFRV
LOC_Os02g16809      GSIKS----MEVMGS-NT---------ADWMPMA-RNWGAQWHSLAY--LTG-QGLSFRV
LOC_Os02g16839      GSIKS----MEVMGS-NT---------ADWMPMA-RNWGAQWHSLAY--LTG-QGLSFRV
LOC_Os02g16730      GSIKA----MDVKGS-KS---------PDWMAMA-HNWGAQWHSLAY--LTG-QGLSFRV
LOC_Os06g50400      GSVRS----MEVRGS-RRG--------AGWMAMS-RNWGANWQSLAY--LDG-QGLSFRV
LOC_Os05g19570      GVVAQ----MSIKGS-NT----------GWMAMS-RNWGANWQSNAY--LAG-QSLSFIV
LOC_Os05g19600      GVVAQ----VSIKGS-KT----------DWMAMS-RNWGQNWQSNAY--LNT-QSLSFKV
LOC_Os01g14650      GAVAQ----MWIKGS-GT----------GWMAMS-RNWGANWQSNAR--LDG-QALSFRV
LOC_Os01g14660      GAVAA----AWVKGS-GT----------EWLSMS-RNWGENWQSNAY--LTG-QALSFRV
Glyma19g37060       GDITE----VQVKGD-KKLIN--------WTNLK-RNWGEKWETNAM--LVG-ETLTFRV
AT5G39270           GDIKY----VQVKGN-KTG----------WITMK-KNWGQNWTTITV--LTG-QGLSFRV
AT5G39290           GDIKY----VQVKEN-KTG----------WITMK-KNWGQNWTTSTV--LTG-QGLSFRV
AT5G39280           GDIKL----MQVKGD-KTG----------WITMQ-KNWGQNWTTGVN--LTG-QGISFRV
AT5G39300           GDIKL----MQVKGD-KTG----------WITMQ-KNWGQNWTTGVN--LTG-QGISFRV
AT5G39260           GDIIA----VSAKGS-KTA----------WVVMS-RYWGQNWTTNVN--LTG-QSVSLRV
AT5G39310           GAVRA----MQIKGT-RTQ----------WIAMK-KNWGQIWSTGVV--LTG-QCLSFRL
Glyma18g50030       GDVTQ----VSIKGSSNTG----------WQSMS-RVWGQNWVTGSN--LVG-QALSFQV
Glyma02g40790       GDIGE----VKVKGSRT-----------GWLSMG-RNWGQNWHVNAL--LQN-QPLSFEV
Glyma14g39120       GDVVE----VKVKGSRT-----------GWLSMG-RNWGQNWHVNAL--LQN-QPLSFEV
AT3G03220           GDIAA----VKIKGSRT-----------GWLPMG-RNWGQNWHINAD--LRN-QALSFEV
Glyma18g05040       GDIAA----VKVKGSRT-----------GWLPMG-RNWGQNWHINAL--LQN-QPLSFEV
LOC_Os04g49410      GDVRS----VKIKGTES-----------GWLSMG-RNWGQIWHINSD--FRG-QPLSFEL
Glyma06g44940       GEVFA----VKVKGSRS-----------GWIPMA-RNWGQNWHCNFN--FQN-QPLSFEV
Glyma12g12340       GEVFA----VKVKGSRT-----------GWIPMA-RNWGQNWHCNFN--FQN-QPLSFEV
AT4G38210           GEVVG----VKVKGHTT-----------AWIPMA-RNWGQNWHSSLD--LIG-QSLSFEV
LOC_Os06g41700      GEVAA----VKVKGSRT-----------GWIPMG-RNWGQNWQCDAD--LRG-QPLSFEV
Glyma06g38100       GDVKA----VWIRGSRSG----------AWLPMH-RNWGANWQSSAD--LRN-QRLSFKM
Glyma12g23200       GDVKV----VWIRGSRSG----------AWLPMH-RNWGANWQSSAD--LRN-QRLSFKM
AT3G15370           GSVRS----VAVRGSKGK----------TWLQMT-RNWGANWQSSGD--LRG-QRLSFKV
Glyma01g42370       GDISS----MWVK--GSRSG---------WISMS-HNWGASYQAFAT--LGG-QALSFRI
Glyma11g03000       GDISS----MSVK--GSRSG---------WISMS-HNWGASYQAFAT--LGG-QALSFRI
Glyma05g03720       GDIAN----MWVK--GSGTE---------WISMS-HNWGASYQAFAT--LGG-QVLSF--
Glyma17g14230       GDIAN----MWVK--GSGTG---------WISMS-HNWGASYQAFAT--LGG-QALSFKV
LOC_Os10g39110      GDVGD----MWVKA-GGGGG---------WVRMS-HNWGASYQAFAQ--LGG-QALSFKV
AT1G12560           GDIKS----MAVK--GSRTN---------WISMS-HNWGASYQAFSS--LYG-QSLSFRV
AT1G62980           GDIKT----MAVK--GSRTG---------WINMS-HNWGASYQAFSS--LYG-QSLSFRL
LOC_Os06g01920      GDVSS----LSVKTSGGGGA---------WIQAA-HNWGITYQVFAA--LDNSDGLTVKL
LOC_Os12g36040      GDVVK----LTVKGTKRVK----------WTPLQ-RSWGQLWKTEAN--LTG-ESLTFRV
LOC_Os08g44790      GDVAG----LSVKGNKRVK----------WTPLK-RNWGQEWQTSEV--LTG-ESLTFRV
Glyma01g35070       RDITA----VQLCETQNF----------VCKLLD-RSHGA--VWTTT--SPP--------
Glyma01g41050       RDITA----VQLCETQNF----------VCQLLD-RSHGA--VWTTT--SPPSGPLSLRM
Glyma11g04370       RDITA----VQLCETQNF----------VCKLLD-RSHGA--VWTTT--SPPRGPLSLRM
Glyma05g05880       RDITA----VQICETQNF----------VCKLLD-RSHGA--VWTTT--APPSGPLSLRM
Glyma17g16210       RDITA----VQLCETQNF----------VCKLLD-RSHGA--VWTTT--APPSGPLTLRM
LOC_Os07g31390      QDIIA----VQLCETVNL----------TCQLLS-RTHGA--VWAAV--SPPSGPLSIRM
Glyma01g41330       YDVTA----VELWQEDCQ----------EWRRMR-RAFGT--VFDAE--NPPRGDIKLRF
Glyma11g04080       YDVTA----VELWQEDCQ----------EWRRMR-RAFGT--VFDAE--NPPRGDIKLRF
Glyma05g05430       YDVTA----VELFQEDCQ----------EWKPMR-RAFGA--MFDYS--SPPRGEIYLRF
Glyma17g15710       YDVTA----VELFQQDCQ----------EWKPMR-RAFGA--MFDYS--NPPNGEIYLRF
Glyma05g05390       YDLTD----VEMWQKSQQ----------RWEPLR-RSYGA--VFDFA--NPPSGEILLRF
Glyma17g15680       YDVTA----VEMWQKSQQ----------RWVPLR-RSYGA--VFDFA--NPPSGEILLRF
Glyma05g05420       HDVTA----VELYQMGQ------------WKSLN-RNSGA--VFDFP--NPPSGEIRLRF
Glyma17g15690       HDVTA----VELYQMGQ------------WKSLN-RNYGA--VFDFP--NPPSGEIRLRF
Glyma17g15640       RDITA----VEMWQRGQK----------RWEPLR-RVYGA--VFDYA--NPPSGAILLRF
Glyma17g15670       RDITA----VEMWQRGQK----------RWEPLR-RVYGA--VFDYA--NPPSGAILLRF
AT4G17030           NDILA----VEVWQEDCK----------EWRRMR-RVFGA--VHDLQ--NPPRGTLTLRF
Glyma11g10240       TEIVA----VDVAQVGSS----------NWSFMS-RNHGA--VWDTS--RVPQGALQFRL
Glyma12g02550       TEIVA----VDVAQVGSS----------NWSFMS-RSDGA--VWDTS--RVPQGALQFRL
AT3G45970           TEVVS----IDIAQVGSSP---------NWGYMT-RSHGA--VWVTD--KVPTGAIQFRF
AT3G45960           TEVVG----IDIAPVGSS----------QWSYMS-RSHGA--VWATD--KVPTGALQFKF
AT4G38400           TEVVA----IYIAQVGSS----------HWSYMT-RSHGA--VWVTD--KVPNGALQFRF
LOC_Os03g04020      TDIVA----VDVAQVGSS----------SWKFMT-REHGP--SWSMA--NAPPGPLQMRL
LOC_Os10g39640      TDIVA----VDVATVGSS----------NWKFMT-RDYGP--AWSTA--QAPAGPLQFRV
LOC_Os07g29290      TDILA----VDVAQVGSS----------DWRFMT-RVYGP--VWSID--RAPNGPLQFRA
LOC_Os06g50960      TDIAA----VEIAQANATPPSS--SYYSSWRYMT-RRDGAPGVWTTS--RAPVGPLRLRV
                                                          .                     

Glyma01g16140       TTLES-----G--QTIVANNVIPAGWTPGQT-YRS------------------IVNFAT-
Glyma11g17160       TTLES-----G--KTIVANNVIPAGWTPGQT-YRS------------------IVNFAT-
Glyma10g24080       TTLKS-----G--KTIVANNVIPAGWIIDQT-YRS------------------IVNF---
Glyma10g24120       T--DS-----G--KSVVANNVIPSGWKPGQT-YRS------------------IVNFRI-
AT1G65680           TSLES-----G--KTVVASNVIPANWQPGAI-YKS------------------NVNF---
Glyma03g03980       TEQGK-----GYYKTIVADSVIPHGWQPGQV-YRS------------------VVNF---
AT2G45110           TSGES-----H--KVIVAYNVIPANWKPDES-YRS------------------IVNF---
AT1G65681           TSAES-----H--KVVLAYNVIPANWKPNET-YRS------------------VVNFK--
AT3G60570           TSAVS-----G--KKIIAKGVIPEKWSPGAI-YHS------------------KVNFPVQ
LOC_Os04g46650      TS-GS-----G--KVLVANNVIPSGWQAGLT-YRS------------------TVNYAA-
LOC_Os02g44108      TS-DS-----G--KVLVANNVIPASWKPGVT-YRS------------------LVNYS--
LOC_Os04g46630      TS-SS-----G--KTLVASNVIPSGWKPGMS-YIS------------------TVNF---
LOC_Os05g15690      TS-SS-----G--KTLVASNVIPSGWKPGAS-YTS------------------TVNY---
LOC_Os03g44290      TF-SS-----G--QMFVASNAIPAGWNPGMA-YQPGGVAMRVRGRNGGRRGYEAVGMLGG
LOC_Os02g44106      TS-GS-----G--RTLVASNVIPAGWQPGGT-YRS------------------IVNFRRE
LOC_Os03g01610      TT-EG-----G--EKIIAEDAIPDGWKADSV-YKS------------------NVQAK--
LOC_Os03g01650      TT-EG-----G--EKIIAEDAIPDGWKADSV-YKS------------------NVQAK--
LOC_Os03g01630      TT-EG-----G--EKIIAEDAIPDGWKADSV-YKS------------------NVQAK--
LOC_Os03g01640      TT-ES-----D--QKLVANDVIPDNWKANAL-YKS------------------EIQVD--
LOC_Os10g40090      TT-ES-----G--KSLIAKDVIPVNWMPDAI-YVS------------------NVQFY--
LOC_Os10g40710      VS-ES-----G--QTVIAHQVIPANWRANTN-YGS------------------KVQFR--
LOC_Os03g01270      TN-ES-----G--KTLIADQVIPADWQPNTV-YSS------------------IVQFD--
LOC_Os10g40720      TN-ES-----G--KQLVASQVIPANWAPMAV-YRS------------------FVQYSS-
LOC_Os10g40700      RS-DS-----G--KTLVANNVIPANWSPNSN-YRS------------------IVQFS--
LOC_Os10g40730      RN-ES-----G--KTLVANNVIPANWRPNTF-YRS------------------FVQYS--
LOC_Os03g01260      RS-DS-----G--KTLVAPDVIPLNWTPNTF-YRS------------------FVQYSS-
Glyma06g44930       SS-ST-----G--RSLSARDVIPTNWVPKAT-YTSR------------------LNFYP-
Glyma12g12350       SS-ST-----G--RSLSARDVIPTNWVPKAT-YTSR------------------LNFYP-
Glyma12g33070       ST-ST-----G--KSLTAKDVIPSNWTPKAT-YTSR------------------LNFLS-
Glyma13g37395       ST-ST-----G--KSLIAKDVIPSNWAPKAS-YTSR------------------LNFLS-
AT2G20750           TTLSN-----N--KTLSATDVIPSNWVPKAT-YTSR------------------LNFSPV
AT4G28250           TTLSA-----G--KTLSATDVVPRNWAPKAT-YSSR------------------LNFSPV
LOC_Os02g42650      TTLTT-----R--QTLSAQDVIPKNWTPKAT-YTSR------------------LNFA--
LOC_Os04g44780      GKLPG-----G--PAKAGPTWQSVRQESQASSIVMQ------------------LIILVG
Glyma01g06030       TTSDG--------RTVVSYNVAPAGWSF-GQTY-------------------TGAQFR--
Glyma02g12140       TTSDG--------RTAVSYNVAPAGWSF-GQTY-------------------TGAQFR--
Glyma07g35620       TTSDG--------RTVASNNVAPSGWSF-GQTY-------------------TGAQFR--
Glyma20g04490       TTSDG--------RTIVSNNVAPSGWSF-GQTY-------------------TGAQFR--
AT1G69530           TTSDG--------QTIVSNNVANAGWSF-GQTF-------------------TVEAVRER
AT1G26770           TTSDG--------RTVVSFNAAPAGWSY-GQTF-------------------AGGQFR--
AT2G03090           TASDG--------RTVVSNNIAPASWSF-GQTF-------------------TGRQFR--
Glyma04g33350       TTSDG--------HTVVSNNVAPSSWSF-GQTF-------------------NGHQFI--
Glyma06g20970       TASDG--------RTVVSNNVAPSSWSF-GQTF-------------------NGHQFI--
Glyma17g10950       TTSEG--------RTLVSNNVAPDSWSF-GQTF-------------------TGKQFN--
Glyma09g37090       TTSNG--------HSVVSYNVAPAGWSF-GQTY-------------------TGRQFNY-
Glyma18g49570       TTSNG--------HSVVSYNVAPAGWSF-GQTY-------------------TGRQFNY-
Glyma19g02810       TTSDG--------RSVLSYNAAPPSWSF-GQTY-------------------TGRQFRY-
AT3G29030           TTSDR--------RSVVSFNVAPPTWSF-GQTY-------------------TGGQFRY-
AT5G56320           TTSDG--------RTVISNNATPRNWSF-GQTY-------------------TGKQFRAQ
Glyma02g40230       TASDG--------RTVTSFNVAPSNWQF-GQTF-------------------QGGQF---
Glyma14g38430       TASDG--------RTVTSFNVAPSDWQF-GQTF-------------------QGGQF---
Glyma11g26240       TTSDG--------RTVTSFNVAPANWQF-GQTF-------------------QGGQY---
Glyma18g06063       TTSDG--------RTVTSFNVAPANWQF-GQTF-------------------QGGQF---
Glyma04g40000       TTSDG--------RTLTSNNIVPANWQF-GQTF-------------------EGAQF---
Glyma06g14850       TTSDG--------RTLTSNNIVPANWQF-GQTF-------------------EGAQF---
AT2G40610           TTSDG--------RTLVSNDVAPSNWQF-GQTY-------------------QGGQF---
AT5G05290           TDSDG--------RTVVSYDVVPHDWQF-GQTF-------------------EGGQF---
Glyma03g04390       TTSDG--------RSVVSSNVVPAGWKF-GQTF-------------------QGGQF---
LOC_Os01g60770      AVSDG--------RTVTSNNVVPAGWQF-GQTF-------------------EGGQF---
LOC_Os05g39990      TASDG--------RTVTSNNVAHPGWQF-GQTF-------------------EGGQF---
LOC_Os03g21820      TAGDG--------RSLTCADVAPAGWQF-GQTF-------------------EGRQF---
LOC_Os02g51040      TTGDG--------RSVVSNNAVPRGWSF-GQTF-------------------SGAQFN--
LOC_Os01g16770      TASDG--------RTVTSDNVAPSGWSF-GQTF-------------------SGGQF---
LOC_Os03g25990      TTGDR--------RSVVSYNVAPAGWAF-GQTF-------------------TGRQFT--
Glyma02g41590       TASDR--------RTSTSWNLVPANWQF-GQTF-------------------TGKNFKV-
Glyma14g07360       TASDR--------RTSTSWNIVPANWQF-GQTF-------------------TAKNFRV-
Glyma11g34040       TGGDR--------RTSTSWNIVPRNWQF-GQTF-------------------AGKNFRI-
Glyma18g04260       TGSDR--------RTSTSWNIVPRNWQF-GQTF-------------------AGKNFRI-
Glyma11g14800       TGSDR--------RTSTSWNIAPPNWQF-GQTF-------------------TGKNFRV-
Glyma12g06730       TGSDR--------RTSTSWNIAPPNWQF-GQTF-------------------TGKNFRV-
Glyma13g41160       TASDR--------RSSTSWNIVPSNWQF-GQTF-------------------TGKNFRV-
Glyma15g04240       TASDR--------RSSTSWNIVPPNWQF-AQTF-------------------TGKNFRV-
AT2G28950           TSSDR--------RSSTSWNIAPANWKF-GQTF-------------------MGKNFRV-
Glyma07g15910       TGSDR--------RTSTSWNVAPPNWQF-GQTF-------------------TGKNFRV-
Glyma18g39850       TGSDQ--------RTSTSWNVAPPNWQF-GQTF-------------------TGKNFRV-
Glyma18g25160       TGSDR--------RTSTSWNVAPSHWKF-GQTF-------------------TGKNFRV-
LOC_Os03g60720      TGSDR--------RTSTSWNAAPAGWHF-GQTF-------------------EGKNFRV-
AT2G39700           TGSDR--------RTSTSWNMVPSNWQF-GQTF-------------------VGKNFRV-
AT3G55500           TSSDR--------RTSTSWNIAPSNWQF-GQTF-------------------VGKNFRV-
AT2G37640           TASDR--------RSSTSWNVAPATWQF-GQTF-------------------SGKNFRV-
AT5G02260           KTSDG--------RSSTSNNIAPSNWQF-GQTY-------------------SGKNFRV-
Glyma03g38480       QLRNG--------KTRTANNVAPSNWRF-GQSF-S-----------------SNVQF---
Glyma19g41080       QLRNG--------KTRTANNVAPSNWRF-GQSF-T-----------------SNVQF---
Glyma10g28040       QLSNG--------RIRTAYNVAPSSWRF-GQSF-I-----------------SKVQF---
Glyma20g22050       QLSNG--------RIRTAYNVAPSTWRF-GQSF-I-----------------SKVQF---
AT4G01630           QLSDG--------SIKAALNVVPSNWRF-GQSF-K-----------------SNVNF---
Glyma04g02380       TTTDG--------VTRFFQDVVPSNWAF-GQTF-P-----------------TSVQF---
Glyma06g02420       TITDG--------VTRLFQDVVPANWAF-GQTF-P-----------------TSVQF---
Glyma17g37990       TTTDG--------ETRVFQDIVPASWTF-GQTF-S-----------------SPVQF---
AT1G20190           TTTDG--------ATRVFLNVVPSSWSF-GQIY-S-----------------SNVQF---
Glyma06g02430       TTTDG--------VTRLFRGVVPANWAF-GQTF-P-----------------TRVQF---
LOC_Os04g15840      TSSDG--------QTLTFLDVAPAGWTF-GQTF-S-----------------TSQQFS--
LOC_Os03g06010      TSTGG--------QTLYIYNVVPSWWSF-GMTF-T-----------------SNQQFSY-
LOC_Os10g30340      TSTGG--------QTLQINSVVPEWWEF-GTTF-T-----------------SNQQFDY-
LOC_Os03g06020      TSTGG--------QTLVFQNIVPAWWKF-GQSF-S-----------------SNLQFSY-
LOC_Os03g06050      TSTGG--------QTIVFDDAVPAGWSF-GQTF-S-----------------TYHQFDY-
LOC_Os03g06060      TSTGG--------QTIVFDDAVPAGWSF-GQTF-S-----------------TYHQFDY-
LOC_Os03g06040      TSTGG--------QTIVFDSVVPAGWSF-GQTF-S-----------------TYQQFDY-
LOC_Os10g30330      TTTGG--------QYILFQDVAPAGWKF-GQTF-S-----------------TSKQFDY-
LOC_Os03g31480      TTTGG--------QYLQFQDVAPAWWQF-GQTF-S-----------------TYQQFDY-
LOC_Os03g06000      TSTAG--------KTLVFEDVAPSNWQF-GQTF-T-----------------SGVQFY--
LOC_Os02g16780      TNMDG--------QTLVFKNIVPSGWKF-GQTF-T-----------------SKLQFK--
LOC_Os02g16850      TNMDG--------QTLVFRNIVPSGWKF-GQTF-A-----------------SKLQFK--
LOC_Os02g16800      TNMDG--------QTLVFRNIVPSGWKF-GQTF-A-----------------SKLQFK--
LOC_Os02g16809      TNTDD--------QTLVFTNVVPPGWKF-GQTF-A-----------------SKLQFK--
LOC_Os02g16839      TNTDD--------QTLVFTNVVPPGWKF-GQTF-A-----------------SKLQFK--
LOC_Os02g16730      TITDG--------QTLVFPNVVRPGWRF-GQTF-A-----------------SNIQFK--
LOC_Os06g50400      TATDG--------QTIVFAGVVPPSWRF-GQTF-A-----------------STQQFM--
LOC_Os05g19570      QLDDG--------RKVTAWNVAPSNWFF-GATYST-----------------SWVQF---
LOC_Os05g19600      KLDDA--------REVTVWNIAPSNWNF-GTTY-T-----------------SNINF---
LOC_Os01g14650      QADDG--------RVVTAADVAPAGWSF-GATY-T-----------------SSAQFY--
LOC_Os01g14660      QADDG--------GVVTAYDVAPANWQF-GSTY-Q-----------------SDVNFSY-
Glyma19g37060       KASDG--------RYSTSSSVAPKNWQF-GQTF-------------------EGKNFP--
AT5G39270           TTSDG--------ITKDFWNVMPKNWGF-GQTFD------------------GRINF---
AT5G39290           TTTDG--------ITKDFWNVMPKNWGF-GQTFD------------------GKINF---
AT5G39280           TTSDG--------VTKDFNNVMPNNWGF-GQTFD------------------GKINF---
AT5G39300           TTSDG--------VTKDFNNVMPNNWGF-GQTFD------------------GKINF---
AT5G39260           TTSDG--------ITKDFTDVMPASWGF-GQTFD------------------GKTNF---
AT5G39310           TTSDG--------VMKEFIDVTPPDWKCNGQSFD------------------GKVNF---
Glyma18g50030       TTSDG--------KMLEFDNVAPSNWQF-GQSYE------------------TYQNF---
Glyma02g40790       KASDG--------KTVTSYNVAPKDWTF-GQTF-------------------EGKQFET-
Glyma14g39120       KASDG--------KTVTSYNVAPKDWTF-GQTF-------------------EGKQFET-
AT3G03220           TSSDR--------STVTSYNVSPKNWNY-GQTF-------------------EGKQFETP
Glyma18g05040       TSSDG--------ITLTSYNVAPKDWSF-GQSF-------------------EGKQFES-
LOC_Os04g49410      TSSDG--------KTLTNYNVVPKEWDF-GKTY-------------------TGKQFLL-
Glyma06g44940       TSSSG--------KTLTSYNVAPANWMF-GQTF-------------------EGKQFEHE
Glyma12g12340       TSSSG--------KTLTSYNVAPTNWMF-GQTF-------------------EGKQFEHE
AT4G38210           TLKGG--------KTIASYDVAPPYWRF-GMTY-------------------QGKQFHS-
LOC_Os06g41700      TGGRG--------RTVVAYSVAPPDWMF-AQTF-------------------EGKQFVE-
Glyma06g38100       TLVDG--------KTLVFLNVVPSTWSF-GQTF-------------------SSKSQFF-
Glyma12g23200       TLVDG--------KTLVFLNVVPSTWRF-GQTF-------------------SSKSQFF-
AT3G15370           TLTDS--------KTQTFLNVVPSSWWF-GQTF-------------------SSRGRQFV
Glyma01g42370       TSYTT-------RETIIAWNVAPSNWNV-GLTY-S-----------------TNVNFR--
Glyma11g03000       TSYTT-------RETIIAWNVAPSNWNV-RLTY-S-----------------TTVNFR--
Glyma05g03720       ------------------------------------------------------------
Glyma17g14230       TSYTT-------KETIIAWNVAPTNWGV-GLTY-S-----------------SNVNFI--
LOC_Os10g39110      TSYTT-------GQTILAAGVTPASWCF-GLTY-Q-----------------ARVNFS--
AT1G12560           TSYTT-------GETIYAWNVAPANWSG-GKTY-K-----------------STANFR--
AT1G62980           TSYTT-------RQTIYAYNAAPASWSA-GKTY-Q-----------------SKANFN--
LOC_Os06g01920      TTYST-----P-QQTIIVSDAISPWWIT-GLCY-Q-----------------GSNNFY--
LOC_Os12g36040      MTGDH--------RKATSWRVAPRDWTY-DNTY-Q-----------------AKKNF---
LOC_Os08g44790      MTGDH--------RKATSWHVLPPDWQF-GVTY-Q-----------------ATKNFN--
Glyma01g35070       ------KEGE--ETWVVPVNNIPGDWKA-GETYD--------------------------
Glyma01g41050       LFSD-EEEGE--ETWVVPVNNIPGDWKA-GETYDS------------------GVQVNQ-
Glyma11g04370       LFSD-EEEEE--ETWLVPVNNIPGDWKA-GETYDS------------------GIQVNQ-
Glyma05g05880       LFSP-EEEGE--ETWVVPVNKIPQDWKA-GQTYDL------------------GVQVDQ-
Glyma17g16210       LFSP-EEEGE--ETWVVPVNNIPQDWKA-GQTYDL------------------GVQVDQ-
LOC_Os07g31390      LFSSGAPRGG--DTWLVPTNIVPQNWTA-GATYDS------------------GVQVQLQ
Glyma01g41330       QLSG---NAE--KYWVQSENVISSDWEG-GAVFDS------------------EIQLG--
Glyma11g04080       QLGG---DAQ--QYWVQSKNVISGNWEA-GVVYDS------------------EIQLG--
Glyma05g05430       QVSG---RAG--LYWVQSKNAISSDWKA-GATYDT------------------NVQLN--
Glyma17g15710       QVSG---SAG--LYWVQSKNAISGDWKA-GATYDT------------------NVQLN--
Glyma05g05390       KAG---------S-WKLAKIP--ANWKP-GATYDT------------------KVQF---
Glyma17g15680       KVG---------SNWKLPKIPIPAYWKP-GATYDT------------------KVQVY--
Glyma05g05420       RVSG-----M--SDWVDPMIVIPSNWQP-GNTYAT------------------KVQLK--
Glyma17g15690       RVSG-----M--SDWVDPMIVIPSNWQP-GNTYAT------------------KVQLK--
Glyma17g15640       QVG------Y--GYWLPSNNPIPANWKP-GATYDT------------------KVQIYEK
Glyma17g15670       QVG------Y--GYWLPSNNPIPANWKP-GATYDT------------------KVQIYEK
AT4G17030           LVYG---SAG--INWIQSPNAIPADWTA-GATYDS------------------NILLT--
Glyma11g10240       VVTA--GYDG--KWIWAK-KVLPADWKN-GLIYDS------------------GLQITDI
Glyma12g02550       VVTA--GYDG--KWIWAK-KVLPADWKN-GLIYDS------------------GLQITDI
AT3G45970           VVTG--GYDG--KMIWSQ-SVLPSNWEA-GKIYDA------------------GVQITDI
AT3G45960           TVTG--GYDG--KTVWSK-RVLPANWNS-GRIYDA------------------GVQITDI
AT4G38400           VVTA--GYDG--KMVWSQ-RVLPANWEA-GKSYDA------------------GVQITDI
LOC_Os03g04020      VVTG--GYDG--KWVWADREVLPRRWRA-GEVYDT------------------GVQITDI
LOC_Os10g39640      VVTG--GYDG--KWVWADGEVLPRRWTA-GRVYDA------------------GVQIADV
LOC_Os07g29290      VVTG--GYDG--KWVWADREVLPANWQP-GQVYDT------------------GARIADV
LOC_Os06g50960      VVTA--GSGG--KWLRSDGEVLPADWRP-GEVYDT------------------GLRVTDV
                                                                                

Glyma01g16140       -------------------------
Glyma11g17160       -------------------------
Glyma10g24080       -------------------------
Glyma10g24120       -------------------------
AT1G65680           -------------------------
Glyma03g03980       -------------------------
AT2G45110           -------------------------
AT1G65681           -------------------------
AT3G60570           RKQK---------------------
LOC_Os04g46650      -------------------------
LOC_Os02g44108      -------------------------
LOC_Os04g46630      -------------------------
LOC_Os05g15690      -------------------------
LOC_Os03g44290      LCHLLLLLLLMLFEL----------
LOC_Os02g44106      D------------------------
LOC_Os03g01610      -------------------------
LOC_Os03g01650      -------------------------
LOC_Os03g01630      -------------------------
LOC_Os03g01640      -------------------------
LOC_Os10g40090      -------------------------
LOC_Os10g40710      -------------------------
LOC_Os03g01270      -------------------------
LOC_Os10g40720      -------------------------
LOC_Os10g40700      -------------------------
LOC_Os10g40730      -------------------------
LOC_Os03g01260      -------------------------
Glyma06g44930       -------------------------
Glyma12g12350       -------------------------
Glyma12g33070       -------------------------
Glyma13g37395       -------------------------
AT2G20750           L------------------------
AT4G28250           L------------------------
LOC_Os02g42650      -------------------------
LOC_Os04g44780      LIIHDSIHG----------------
Glyma01g06030       -------------------------
Glyma02g12140       -------------------------
Glyma07g35620       -------------------------
Glyma20g04490       -------------------------
AT1G69530           GMIVIWSFLSIEVNLKRSGASSA--
AT1G26770           -------------------------
AT2G03090           -------------------------
Glyma04g33350       -------------------------
Glyma06g20970       -------------------------
Glyma17g10950       -------------------------
Glyma09g37090       -------------------------
Glyma18g49570       -------------------------
Glyma19g02810       -------------------------
AT3G29030           -------------------------
AT5G56320           R------------------------
Glyma02g40230       -------------------------
Glyma14g38430       -------------------------
Glyma11g26240       -------------------------
Glyma18g06063       -------------------------
Glyma04g40000       -------------------------
Glyma06g14850       -------------------------
AT2G40610           -------------------------
AT5G05290           -------------------------
Glyma03g04390       -------------------------
LOC_Os01g60770      -------------------------
LOC_Os05g39990      -------------------------
LOC_Os03g21820      -------------------------
LOC_Os02g51040      -------------------------
LOC_Os01g16770      -------------------------
LOC_Os03g25990      -------------------------
Glyma02g41590       -------------------------
Glyma14g07360       -------------------------
Glyma11g34040       -------------------------
Glyma18g04260       -------------------------
Glyma11g14800       -------------------------
Glyma12g06730       -------------------------
Glyma13g41160       -------------------------
Glyma15g04240       -------------------------
AT2G28950           -------------------------
Glyma07g15910       -------------------------
Glyma18g39850       -------------------------
Glyma18g25160       -------------------------
LOC_Os03g60720      -------------------------
AT2G39700           -------------------------
AT3G55500           -------------------------
AT2G37640           -------------------------
AT5G02260           -------------------------
Glyma03g38480       -------------------------
Glyma19g41080       -------------------------
Glyma10g28040       -------------------------
Glyma20g22050       -------------------------
AT4G01630           -------------------------
Glyma04g02380       -------------------------
Glyma06g02420       -------------------------
Glyma17g37990       -------------------------
AT1G20190           -------------------------
Glyma06g02430       -------------------------
LOC_Os04g15840      -------------------------
LOC_Os03g06010      -------------------------
LOC_Os10g30340      -------------------------
LOC_Os03g06020      -------------------------
LOC_Os03g06050      -------------------------
LOC_Os03g06060      -------------------------
LOC_Os03g06040      -------------------------
LOC_Os10g30330      -------------------------
LOC_Os03g31480      -------------------------
LOC_Os03g06000      -------------------------
LOC_Os02g16780      -------------------------
LOC_Os02g16850      -------------------------
LOC_Os02g16800      -------------------------
LOC_Os02g16809      -------------------------
LOC_Os02g16839      -------------------------
LOC_Os02g16730      -------------------------
LOC_Os06g50400      -------------------------
LOC_Os05g19570      -------------------------
LOC_Os05g19600      -------------------------
LOC_Os01g14650      -------------------------
LOC_Os01g14660      -------------------------
Glyma19g37060       -------------------------
AT5G39270           -------------------------
AT5G39290           -------------------------
AT5G39280           -------------------------
AT5G39300           -------------------------
AT5G39260           -------------------------
AT5G39310           -------------------------
Glyma18g50030       -------------------------
Glyma02g40790       -------------------------
Glyma14g39120       -------------------------
AT3G03220           -------------------------
Glyma18g05040       -------------------------
LOC_Os04g49410      -------------------------
Glyma06g44940       -------------------------
Glyma12g12340       -------------------------
AT4G38210           -------------------------
LOC_Os06g41700      -------------------------
Glyma06g38100       -------------------------
Glyma12g23200       -------------------------
AT3G15370           -------------------------
Glyma01g42370       -------------------------
Glyma11g03000       -------------------------
Glyma05g03720       -------------------------
Glyma17g14230       -------------------------
LOC_Os10g39110      -------------------------
AT1G12560           -------------------------
AT1G62980           -------------------------
LOC_Os06g01920      -------------------------
LOC_Os12g36040      -------------------------
LOC_Os08g44790      -------------------------
Glyma01g35070       -------------------------
Glyma01g41050       -------------------------
Glyma11g04370       -------------------------
Glyma05g05880       -------------------------
Glyma17g16210       -------------------------
LOC_Os07g31390      -------------------------
Glyma01g41330       -------------------------
Glyma11g04080       -------------------------
Glyma05g05430       -------------------------
Glyma17g15710       -------------------------
Glyma05g05390       -------------------------
Glyma17g15680       -------------------------
Glyma05g05420       -------------------------
Glyma17g15690       -------------------------
Glyma17g15640       GN-----------------------
Glyma17g15670       GN-----------------------
AT4G17030           -------------------------
Glyma11g10240       AQEAC-SPCDDGT------------
Glyma12g02550       AQEGC-SPCDDGTWS----------
AT3G45970           AQEGC-DPCDAHIWN----------
AT3G45960           AQEGC-DTCG-HIWN----------
AT4G38400           AQEGC-DPCDDHIWN----------
LOC_Os03g04020      AQEGC-FPCDTHEWK----------
LOC_Os10g39640      AQEGC-YPCDTQEWK----------
LOC_Os07g29290      ARESC-LDCATLDWK----------
LOC_Os06g50960      AVRSCSLSCAIQDMDSDDGEEEELR
                                             
