# Supplementary material for: Soybean (Glycine max) expansin gene superfamily origins: segmental and tandem duplication events followed by divergent selection among subfamilies
Source: BMC Plant Biol. 2014 Apr 11;14:93. doi: 10.1186/1471-2229-14-93 (PMC4021193; doi:10.1186/1471-2229-14-93)
Supplement: Additional file 10 — The RNA-Seq atlas data of the expansin genes. [file 1471-2229-14-93-S10.xlsx]

## Sheet: Sheet1
Name	young_leaf	flower	one cm pod	pod shell 10DAF	pod shell 14DAF	seed 10DAF	seed 14DAF	seed 21DAF	seed 25DAF	seed 28DAF	seed 35DAF	seed 42DAF	root	nodule
GmEXPA1	51	23	4	9	13	10	11	9	6	2	2	1	9	11
GmEXPB1	0	0	0	1	0	0	0	0	0	0	0	0	3	26
GmEXLB1	0	1	0	1	0	0	1	1	0	0	0	0	0	0
GmEXLB2	0	0	0	1	2	13	4	0	0	0	0	1	0	3
GmEXLB3	0	2	0	0	0	0	0	0	0	0	0	0	8	1
GmEXPA2	0	0	0	0	0	0	0	0	0	0	0	0	15	0
GmEXPA3	22	23	29	42	98	9	8	9	7	4	4	2	16	60
GmEXPA4	2	2	0	0	1	0	0	0	0	0	0	0	0	0
GmEXPA5	10	6	14	12	12	1	10	10	6	3	5	3	5	2
GmEXPA6	21	10	6	7	4	3	4	4	3	2	1	1	7	176
GmEXPB2	0	0	0	0	0	0	0	0	0	0	0	0	0	0
GmEXPA7	0	0	3	0	0	106	353	416	251	129	124	2	0	0
GmEXPA8	0	0	0	0	0	0	0	0	0	0	0	0	6	0
GmEXPA9	0	5	6	8	13	1	1	0	0	0	0	0	22	0
GmEXPA10	3	2	2	4	2	0	1	1	0	0	1	2	1	1
GmEXPA11	7	15	17	22	33	5	7	5	2	0	1	1	19	127
GmEXPA12	0	0	0	0	0	0	0	0	0	0	0	0	1	0
GmEXLB4	0	0	0	0	0	0	0	0	0	0	0	0	0	0
GmEXLB5	0	20	0	0	0	0	0	0	0	0	0	0	0	0
GmEXLB6	0	0	0	0	0	0	0	0	0	0	0	0	0	0
GmEXLB7	5	5	0	0	0	0	0	1	0	0	0	0	0	0
GmEXPA13	0	6	2	3	2	0	0	0	0	0	0	0	9	0
GmEXPA14	0	0	0	0	0	0	1	0	0	0	0	0	0	0
GmEXPA15	14	9	27	31	61	3	4	3	0	0	0	0	8	60
GmEXPA16	4	1	1	3	1	0	2	1	1	1	2	2	0	2
GmEXPA17	0	0	0	1	0	0	0	0	0	0	0	0	1	0
GmEXPB3	29	10	17	17	8	8	8	10	4	2	1	0	9	7
GmEXPA18	1	2	0	0	0	0	1	1	0	0	0	0	4	0
GmEXPA20	38	15	18	25	20	5	5	4	2	0	0	0	16	43
GmEXPA21	29	36	88	83	148	9	8	6	3	1	1	1	1	0
GmEXPB4	0	0	0	0	0	0	0	0	0	0	0	0	10	2
GmEXPB5	0	0	0	0	0	0	0	1	2	3	14	5	0	0
GmEXPA22	0	1	0	0	0	1	15	39	6	2	1	2	15	0
GmEXPA23	0	0	0	0	0	0	0	0	0	0	0	0	4	0
GmEXLB8	0	1	0	0	0	0	0	0	0	0	1	0	20	1
GmEXLB9	0	0	3	9	9	341	101	0	6	4	5	2	3	8
GmEXLA1	7	17	4	25	32	5	6	4	25	14	14	5	10	23
GmEXPA24	27	17	45	36	43	9	13	20	11	7	2	0	23	3
GmEXPB6	0	0	0	0	0	0	0	0	0	0	0	0	0	12
GmEXPA25	8	48	17	22	36	0	0	1	0	0	0	0	3	9
GmEXLA2	0	4	4	5	6	8	16	14	20	13	14	3	6	2
GmEXPA27	12	8	13	19	18	5	13	15	9	5	2	0	32	19
GmEXPA28	1	1	1	1	1	0	0	3	0	0	0	0	2	0
GmEXPB7	22	3	8	10	5	1	3	2	1	1	1	0	11	1
GmEXPA29	0	0	0	0	0	0	0	0	0	0	0	0	5	0
GmEXPB8	14	3	10	8	24	15	8	15	6	2	0	0	3	1
GmEXPA30	4	6	16	17	52	3	8	10	4	1	2	1	27	3
GmEXPA31	8	7	7	5	11	4	11	12	3	1	1	0	19	116
GmEXPA32	3	3	0	0	1	0	0	0	0	0	0	0	1	0
GmEXPA33	13	12	22	16	21	5	17	22	15	6	13	9	13	6
GmEXPA34	6	3	3	2	2	0	2	1	1	0	0	0	14	0
GmEXPA35	1	1	0	0	1	0	0	1	1	0	1	0	0	0
GmEXPA36	0	0	0	0	0	0	0	0	0	0	0	0	16	0
GmEXLB10	0	0	0	0	0	0	0	0	0	0	0	0	0	0
GmEXLB11	0	0	0	0	0	0	0	0	0	0	0	0	0	0
GmEXLB12	0	0	0	0	0	0	0	0	0	0	0	0	18	0
GmEXLB13	0	37	1	0	0	0	0	0	0	0	0	0	7	1
GmEXLB14	0	0	0	0	0	0	0	0	0	0	0	0	0	0
GmEXLB15	2	0	0	0	0	0	0	0	0	0	0	0	0	0
GmEXPA37	1	19	3	3	4	0	0	1	0	0	1	1	25	3
GmEXPA39	5	2	8	7	6	2	2	4	1	1	1	2	1	1
GmEXPA41	37	13	33	29	26	9	15	19	9	3	4	2	4	97
GmEXPA42	2	6	1	1	2	2	11	17	8	4	9	4	0	1
GmEXPA43	33	31	72	73	121	0	3	5	2	1	1	0	2	0
GmEXPA44	0	0	1	0	0	9	22	2	1	0	0	0	0	0
GmEXPA45	25	19	21	50	219	5	4	1	0	0	0	0	0	0
GmEXPA46	0	1	0	0	0	0	0	0	0	0	0	0	0	0
GmEXPA47	0	0	0	0	0	0	0	0	0	0	0	0	8	0
GmEXPA48	87	23	29	52	47	12	20	14	13	5	9	3	16	2
GmEXPA49	0	0	0	0	0	0	0	1	1	0	1	0	8	1
GmEXPA19	3	25	16	14	14	8	25	21	9	4	6	4	12	5
GmEXPA26	22	9	9	7	7	0	1	4	1	1	2	2	14	0
GmEXPA38	10	7	2	3	4	0	0	1	0	0	0	0	1	0
GmEXPA40	18	140	51	48	38	1	0	3	0	1	0	0	5	2
GmEXPB9	0	2	2	1	1	1	2	1	0	0	0	0	1	0
