# Supplementary material for: Soybean (Glycine max) expansin gene superfamily origins: segmental and tandem duplication events followed by divergent selection among subfamilies
Source: BMC Plant Biol. 2014 Apr 11;14:93. doi: 10.1186/1471-2229-14-93 (PMC4021193; doi:10.1186/1471-2229-14-93)
Supplement: Additional file 12 — Promoter analysis of the soybean expansin gene family. The locus names,cis-acting element names, and mean number of different types of cis-element copies are listed. [file 1471-2229-14-93-S12.xlsx]

## Sheet: Sheet1
Catergory			light responsive elements																																						hormone responsive elements
Cis-element			3-AF1 binding site	4cl-CMA2b	AAAC-motif	ACE	AE-box	AT1-motif	ATCC-motif	ATC-motif	ATCT-motif	Box 4	Box I	Box II	CAG-motif	CATT-motif	CG-motif	chs-CMA1a	chs-CMA2a	chs-CMA2b	chs-Unit 1 m1	GAG-motif	GA-motif	MNF1	Gap-box	GATA-motif	GATT-motif	G-box	GT1-motif	H-box	I-box	LAMP-element	L-box		MRE	rbcS-CMA7a	Sp1	TCCC-motif	TCT-motif	ACA-motif	ABRE	TGACG-motif	AuxRR-core	GARE-motif	motif IIb	P-box	SARE	TATC-box	TCA-element
		Total	light responsive element	light responsive element	light responsive element	cis-acting element involved in light responsiveness	part of a module for light response	part of a light responsive module	part of a conserved DNA module involved in light responsiveness	part of a conserved DNA module involved in light responsiveness	part of a conserved DNA module involved in light responsiveness	part of a conserved DNA module involved in light responsiveness	part of a light responsive element	part of a light responsive element	part of a light response element	part of a light responsive element	part of a light responsive element	part of a light responsive element	part of a light responsive element	part of a light responsive element	part of a light responsive element	part of a light responsive element	part of a light responsive element	light responsive element	part of a light responsive element	part of a light responsive element	part of a light responsive element	cis-acting regulatory element involved in light responsiveness	light responsive element	part of a light responsive element	part of a light responsive element	part of a light responsive element	part of a light responsive element	light responsive element	MYB binding site involved in light responsiveness	part of a light responsive element	light responsive element	part of a light responsive element	part of a conserved DNA module involved in light responsiveness	part of gapA in (gapA-CMA1) involved with light responsiveness	cis-acting element involved in the abscisic acid responsiveness	cis-acting regulatory element involved in the MeJA-responsiveness	cis-acting regulatory element involved in auxin responsiveness	gibberellin-responsive element	abscisic acid responsive element	gibberellin-responsive element	cis-acting element involved in salicylic acid responsiveness	cis-acting element involved in gibberellin-responsiveness	cis-acting element involved in salicylic acid responsiveness
GmEXPA1	Glyma01g06030	37				1						1	1			1						1						2	1			1	1		1				1		1	1		1		1
GmEXPA2	Glyma01g42370	31					1				1	1										1				1		2	1			1					1		1										1
GmEXPA3	Glyma02g12140	29				1						1	1									1	1		1	1		2	1								1				1			1		1
GmEXPA4	Glyma02g40230	33										1	1					1										1	1		1				1		1							1
GmEXPA5	Glyma02g40790	33				1		2		1	1	1	1			1		1					1				1				1							1				1							1
GmEXPA6	Glyma02g41590	32										1						1				1	1					1	1		1			1								1							1
GmEXPA7	Glyma03g04390	40				1				1	1	1	1	1									1			1		2	1		1						1				1
GmEXPA8	Glyma03g38480	30			1							1	1			1												2			1				1				1		1
GmEXPA9	Glyma04g02380	29									1	1				1												2	1			1				1	1					1							1
GmEXPA10	Glyma04g33350	30										1	1												1			2	1			1			1		1				1	1						1	1
GmEXPA11	Glyma04g40000	28	1					1				1	1																1		1												1	1		1			1
GmEXPA12	Glyma05g03720	40				1		1			2	1	1			1												2	1		1								1		1			1
GmEXPA13	Glyma06g02420	27									1	1				1										1		2	1			1									1	1							1
GmEXPA14	Glyma06g02430	26				1						1											1			1		2	1										1		1	1						1	1
GmEXPA15	Glyma06g14850	25						1	1			1	1			1						1						2													1					1
GmEXPA16	Glyma06g20970	32		1								1	1																1			1	1		1							1				1		1	1
GmEXPA17	Glyma06g38100	29				1		1				1		1									1		1			2			1			1							1	1				1			1
GmEXPA18	Glyma06g44940	22					1	1				1	1			1															1													1		1			1
GmEXPA19	Glyma07g15910	38	1							1		1	1	1		1						1	1			1		2	1								1				1	1	1	1		1			1
GmEXPA20	Glyma07g35620	29	1								1	1	1					1										1	1		1		1									1
GmEXPA21	Glyma09g37090	22	1									1	1	1									1		1				1								1							1
GmEXPA22	Glyma10g28040	28	1									1							1			1				1		2					1						1										1
GmEXPA23	Glyma11g03000	36	1			1	1	1			1	1	1			1		1					1					2	1			1			1		1				1
GmEXPA24	Glyma11g14800	28	1									1										1	1					2									1		1		1	1							1
GmEXPA25	Glyma11g26240	27										1						1				1						2	1								1	1	1		1			1					1
GmEXPA26	Glyma11g34040	27		1						1	1	1														1			1		1		1				1	11	1							1
GmEXPA27	Glyma12g06730	32					1				1	1	1						1									2						1	1		1		1		1	1		1					1
GmEXPA28	Glyma12g12340	23					1	1				1	1					1											1								1									1		1
GmEXPA29	Glyma12g23200	26	1			1					1		1										1														1		1		1	1		1		1
GmEXPA30	Glyma13g41160	37				1	1				1	1	1	1		1						1						2							1		1					1		1		1			1
GmEXPA31	Glyma14g07360	23				1	1	1				1						1				1				1			1															1				1	1
GmEXPA32	Glyma14g38430	31					1					1				1							1			1									1		1		1					1			1
GmEXPA33	Glyma14g39120	27						1				1	1					1	1									2	1		1								1		1	1
GmEXPA34	Glyma15g04240	40				1		1			1	1	1	1				1					1	1		1		2	1			1					1		1	1	1								1
GmEXPA35	Glyma17g10950	27				1					1	1	1					1										2											1		1		1						1
GmEXPA36	Glyma17g14230	29					1	1				1	1					1	1			1				1		2	1		1						1						1
GmEXPA37	Glyma17g37990	36				1	1	1				1	1		1	1						1						2			1						1		1			1						1
GmEXPA38	Glyma18g04260	32	1		1	1					1							1				1				1			1		1								1
GmEXPA39	Glyma18g05040	33				1	1					1	1		1	1							1			1		2	1		1						1				1
GmEXPA40	Glyma18g06063	28				1						1		1														2	1		1						1	1			1			1					1
GmEXPA41	Glyma18g25160	24		1							1	1				1						1	1					1			1		1				1											1
GmEXPA42	Glyma18g39850	32	1							1		1	1			1						1	1					2	1				1				1					1	1			1
GmEXPA43	Glyma18g49570	26										1		1						1						1		1				1										1							1
GmEXPA44	Glyma18g50030	32									1	1	1					1											1				1				1		1			1		1					1
GmEXPA45	Glyma19g02810	32	1			1	1					1	1			1		1	1			1	1					2			1						1				1			1				1	1
GmEXPA46	Glyma19g37060	28		1				1				1				1						1	1					2					1								1	1		1					1
GmEXPA47	Glyma19g41080	33			1	1						1	1			1						1	1					2	1								1				1								1
GmEXPA48	Glyma20g04490	38				1		1		1		1	1			1						1				1		2	1		1								1		1			1					1
GmEXPA49	Glyma20g22050	34	1							1		1										1				1		2	1			1	1				1		1		1	1							1
Mean number of different types of cis-element copies in EXPA			0.244898	0.0816327	0.0612245	0.408163	0.244898	0.326531	0.0204082	0.142857	0.367347	0.959184	0.632653	0.163265	0.0408163	0.408163	0	0.306122	0.102041	0.0204082	0	0.428571	0.387755	0.0204082	0.0816327	0.346939	0.0204082	1.40816	0.653061	0	0.408163	0.204082	0.204082	0.0612245	0.183673	0.0204082	0.571429	0.285714	0.408163	0.0204082	0.530612	0.44898	0.102041	0.387755	0	0.265306	0.0204082	0.163265	0.571429
GmEXPB1	Glyma01g16140	24						1				1	1					1					1			1			1		1		1						1					1
GmEXPB2	Glyma03g03980	29				1		1			1	1	1																			1									1	1		1					1
GmEXPB3	Glyma06g44930	36	1			1						1		1		1	1						1			1		2			1						1					1
GmEXPB4	Glyma10g24080	43	1			1						1	1													1		2	1		1		1				1		1		1	1							1
GmEXPB5	Glyma10g24120	26	1				1	1			1	1	1										1					2									1		1		1
GmEXPB6	Glyma11g17160	25						1		1		1	1															2	1													1							1
GmEXPB7	Glyma12g12350	34	1			1		1					1	2								1				1		2									1	1			1	1			1				1
GmEXPB8	Glyma12g33070	31					1				1	1	1											1				2	1		1						1				1		1						1
GmEXPB9	Glyma13g37395	38				1						1	1													1		2	1		1						1		1		1	1	1			1		1	1
Mean number of different types of cis-element copies in EXPB			0.444444	0	0	0.555556	0.222222	0.555556	0	0.111111	0.333333	0.888889	0.888889	0.333333	0	0.111111	0.111111	0.111111	0	0	0	0.111111	0.333333	0.111111	0	0.555556	0	1.55556	0.555556	0	0.555556	0.111111	0.222222	0	0	0	0.666667	0.111111	0.444444	0	0.666667	0.666667	0.222222	0.222222	0.111111	0.111111	0	0.111111	0.666667
GmEXLA1	Glyma11g10240	28									1	1	1					1										2	1				1										1	1					1
GmEXLA2	Glyma12g02550	32								1			1	1		1							1					2	1			1							1					1		1			1
Mean number of different types of cis-element copies in EXLA			0	0	0	0	0	0	0	0.5	0.5	0.5	1	0.5	0	0.5	0	0.5	0	0	0	0	0.5	0	0	0	0	2	1	0	0	0.5	0.5	0	0	0	0	0	0.5	0	0	0	0.5	1	0	0.5	0	0	1
GmEXLB1	Glyma01g35070	25					1					1	1									1							1		1		1													1		1	1
GmEXLB2	Glyma01g41050	24					1	1				1	1									1							1		1		1											1				1	1
GmEXLB3	Glyma01g41330	33							1		1	1											1					2	1	1			1								1	1		1					1
GmEXLB4	Glyma05g05390	32									1	1	1									1						2	1		1						1		1		1	1	1						1
GmEXLB5	Glyma05g05420	34					1	1			1	1	1					1					1			1		1	1													1
GmEXLB6	Glyma05g05430	24									1	1	1			1						1				1		1	1		1	1					1											1	1
GmEXLB7	Glyma05g05880	35	1			1	1					1	1						1			1				1			1		1						1					1				1
GmEXLB8	Glyma11g04080	31			1				1		1	1											1			1		1	1		1													1				1
GmEXLB9	Glyma11g04370	28					1	1								1													1		1		1											1				1	1
GmEXLB10	Glyma17g15640	25				1		1				1	1										1														1				1
GmEXLB11	Glyma17g15670	24								1	1	1				1										1					1													1		1			1
GmEXLB12	Glyma17g15680	27					1				1	1	1									1				1		1	1										1			1		1					1
GmEXLB13	Glyma17g15690	37	1					1	1			1						1			1		1			1		2	1						1		1				1	1	1						1
GmEXLB14	Glyma17g15710	26						1			1	1				1										1		2	1		1	1									1		1					1
GmEXLB15	Glyma17g16210	29	1				1				1	1	1									1										1										1		1		1			1
Mean number of different types of cis-element copies in EXLB			0.2	0	0.0666667	0.133333	0.466667	0.4	0.2	0.0666667	0.6	0.933333	0.6	0	0	0.266667	0	0.133333	0.0666667	0	0.0666667	0.466667	0.333333	0	0	0.533333	0	0.8	0.8	0.0666667	0.6	0.2	0.266667	0	0.0666667	0	0.333333	0	0.133333	0	0.333333	0.466667	0.2	0.466667	0	0.266667	0	0.4	0.666667
Mean number of different types of cis-element copies in the whole soybean expansin family			0.262525	0.0544218	0.0541497	0.37285	0.286228	0.371761	0.0536054	0.143386	0.429342	0.964641	0.700287	0.173288	0.0272109	0.360257	0.0148148	0.265563	0.0813605	0.0136054	0.0133333	0.393862	0.389615	0.0284203	0.0544218	0.412033	0.0136054	1.38618	0.709448	0.0133333	0.466183	0.210869	0.239017	0.0408163	0.135782	0.0136054	0.536508	0.205291	0.378035	0.0136054	0.509297	0.481542	0.157657	0.421466	0.0148148	0.265019	0.0136054	0.203658	0.643175
[truncated: 69 more columns]
